# Supplementary material for: Genomic Epidemiology of Salmonid Alphavirus in Norwegian Aquaculture Reveals Recent Subtype-2 Transmission Dynamics and Novel Subtype-3 Lineages
Source: Viruses. 2021 Dec 20;13(12):2549. doi: 10.3390/v13122549 (PMC8705410; doi:10.3390/v13122549)
Supplement: Supplementary file 1 [file viruses-13-02549-s001.zip]

Archive with 4 entries (4 files):
- Supplementary Dataset S1 - SAV2 alignment.fas
- Supplementary Dataset S2 - SAV2+3 alignment.fas
- Supplementary Information.pdf
- Supplementary Tables.xlsx
