# Supplementary material for: Genomic Epidemiology of Salmonid Alphavirus in Norwegian Aquaculture Reveals Recent Subtype-2 Transmission Dynamics and Novel Subtype-3 Lineages
Source: Viruses. 2021 Dec 20;13(12):2549. doi: 10.3390/v13122549 (PMC8705410; doi:10.3390/v13122549)
Supplement: Supplementary file 1 [file viruses-13-02549-s001.zip › Supplementary Dataset S1 - SAV2 alignment.fas]

>BC1_FR18299163
AGACTGCGTTTCCAGGGTTCGAAGTGGTGGCCAGCAACCGGTCGTCCAACGACCATGCCG
CCGCCAGAGCTTTCTCCCACTTGGCTACCAAGTGGATTGAGCGCGACATCGATGGCCGTC
AGGTCATCGTTGCCGACATAGGGAGCGCACCAGCGAGAAGAGTCGGGGCACCCGATAATG
TCACATACCACAGTGTGTGTCCTCGCAAATGCGCTGAAGACCCTGAGAGGCTGGCTTCTT
ACGCCAGGAAACTTGTCAGGGCTGTGGAGAAAGGAGATGGACACCTCGTCAGTGACAGAA
TCACTGACTTGAAGGACGTCCTGGAGAACCCGGACACGTCACTGGAAACCACCAGTATCT
GCCTGAACGACGACGTGAGTTGTAAAGTGAAGGCCGATATTGCAGTGTACCAGGATGTGT
ACGCAGTTGATGCGCCGTCTACCATCTACGCTCAAGCCGACAAAGGCACGCGAGTGGTAT
ACTGGATCGGGTTCGAGCCGTTCGTGTTTCACACGGACGCTATGGCGGGCAGCTTCCCGC
TATATGACGCCAACTGGAGCGACTCGGCGGTACTGGCAGCAAAAAATCTGCCACTGTGCT
ACTCAGGGTTATCGGAGGACTCCATTAAATGGAGATTCCGTTTCCGTGACAAGCCACTGG
TACCGTCTGGAGAAATCCACTACTCGGTGGGTAGCACCCACTATGTTGAGGACCGAGACA
AGCTGAAAAGCTGGCACCTGCCTTCTACCTTCCACTTCGTGGCACCCAACAAGTACACAT
GCCGTTGTGATACGGTAGTGAGCTGTGGTGGCTACGTCGTGAAGAAGATCACGATTTGTG
AGGGCATTGTTGGTAGACCCGCGAATGAGGAATTGGCCACCTCGTACCACCGTGATGGAG
TGGTGGTGACCAAGTTCTCAGACACGATCAACCACGAACAGGTGTCGTTCCCAGTGGTGA
CCTACATCCCTGCCGTCATCTGCGACCAGATGACCGCCATGACGGCTAACCCCGTCAAAT
ATCCGGATGTCGTCAAACTGCTGGTAGGACTCAACCAGAGGATCGTGGTCAATGGGACCA
CCGTCCGGAACGTCAACTCCATGGATAACTCGCTGATTCCCGTATTTGCTCGCGCATTGT
GCAGCTGGGCAGACGAAGTTCGGCGGGACATGGAGGACGAACAGGACATGTACGGTGTCA
CGTCTGTCACCACATGGATCTGTATCTGCAGAGCGTATGATAAACGCCAGCAGCATACCT
TCTACCGCAGGCCCAAGCAGTCCTCAGGCATCTATGTGCCTGCTAAGTTCACAGGATCGC
TGAGAGCCTCCCTCTCCGCCACGTACCTCAACCTGCCTCTGAAGCAACTGCTGCTCAACA
CACTCAAACGTGCGATCAAACCTAGGGATCAGGCCATCGCAGATGAGACAGAAGCACGCG
CACACGATGCAGCTGAGGTGCACGAGCTGACAGAGGAAGAGGGTAGGCAACAGGCCGCCA
ACCCTAGTTACATCGCAGATGTGCTAGGTCAGGACGACGAAGAGGAAGTCGACGACGGAA
TGTCTAATGTGGACCTTGGCGAAGAAGACGGGGTGGGTTCTACCATCATCGACTGTCAAA
GAGGTACCGTGAAAGTGATCACGGCTTTCGGTGACAACACGATGGGAGAATACTTAGTAC
TATCCCCGGTAACTGTGTTGCGCACCAGGAAACTGGCCGTGCTGCTCGGACCGCTCGCAG
AAGAAGTGATGCAGTACGTCCACAAGGGCCGGACGGGACGTTACGCTATCGAGAAGAACA
ACCTGAAGGTACTCATCCCTACGGGAGTGTCCCTCAAGACGGCTCATTTTCAGGCCCTTA
CTGAAAGTGCTACCTTGACCTACAATGACTACCTGTTCACATGCCGTACGCTCGATCAGC
TGGCAACAAGAGGATCTGCGAAAAACACTGACGAAGTCTACTACAAGCTTGTTGACGCCG
CTAAGGCGAAGGATGAATACGTTTACGAATTGTCCTCCAAGCAATGCGTCAAGAAAGAAG
ATGCAACAGGCACAGTCCTTCAAGGGGACATATGCAATCCGCCTTACCACCAGTTTGCCT
TCGAGGCGCTGCGTAAAAGGCCGGCTCACACACACGACGTCCACACGATTGGCATCTACG
GGGTTCCGGGTGCAGGAAAAACCGCTATCATCACAACCGAAGTAACCACACGCGACTTGG
TCGCTAGTGGAAAAAAGGAGAATTGTGAGGACATCAAGCGGTGCGTGTTGGAGAGACGCG
GCTTAAAAATAGCCGCACGTACGGTTGACTCGCTGCTCTACGGTGCATACCGAGGAGCGG
TCGACACGCTGTACGTTGACGAGGCTTACGCCTGTCACTCGGGCACTCTGCTCGCCTTGA
TCGCTGCGGTAAGACCGACGGGAAAGGTGGTGCTTTGTGGTGACCCTAAACAAGTCGGAT
GTGTGAACCAGCTCCAAATGCGGATGCATTATAATCACGAGATCAGTGACCGCGTTCTGC
GGAAGAACATCTCCCGCCGTTGCACTCATACGCTTACGGCCATTGTTTCAAACCTCAACT
ACGAAGGTAGAATGAAGACTACGAACCCGTGCAAGAAGCCGGTACTGATTGATACAACCG
GGTCTACCAAGCCTGACAAAGAAGCGTTGGTATTGACGTGCTTCCGCGGGTGGGTTAAAG
ATTTAAAAATTCTCTACCCTCACAACGAGCTCATGACTGCGGCTGCCTCACAGGGTCTGA
CTCGTGAAAAAGTGTACGCCGTTCGTTGCCGCGTCACGTCGAACCCACTCTACGAGCCGA
CTTCTGAGCACATTACTGTCCTTTTGACGCGCACCAACGACGAACTGGTCTGGAAGACAC
TGCCAAACGATCCGCTGATCCCTATACTCTCCAAGCCCCCGAAAGGAGACTACTCCGCCA
CCATGGAGGACTGGGAGGATGAGCACAACGGTATCTTGGCGGCTCTCAGAGAAGCATGTG
TCCCACGGATGAACTTCGCGCACGGGAAGCGTAACACCTGTTGGGCAGTTACAAGCAGCC
GGGTGCTGCACGAGGCAGGCGTCCTGATAACGCCGGAGGACTTCAACCGCATCTTTCCGG
CGTTCCGAGAGGACAAACCGCACTCGGCTTTGGCAGCCTTGGATGCTGTCGCCGCTCTCG
TGTGGGGCCTGGATACATCCTCGGGCATCTTGAGTGGAAAAGGCAGTTTCATGCGTCTGG
AGAACAGCCATTGGAGCAATTCCAACAGAGGGTATGAGTATGGCCTCAACCTGGACGCAC
TGGAAGGCTACGAGATCGCCAACCCACGCATGATCAAAGCGCTTAAACAACGGCGCGGGC
GTGAATGTTACGACATTGAAACGGGCAAGTTGGTGCCTATGGATCCTGGTAGGGTCCAAG
TGCCGATCAACCGGGTTGTGCCCCACGTGCTGGTGGACACTTCCGCAGCGGCCAAACCAG
GTTTTCTGGAAAACAGGCTCACGGTTGACAGATGGGACCAAGTGCACAGCTTCAAAACAA
GAGCAGCAGTAAAGTTCGCAGAGCTGACGAAGCGCGTCTCATACAACTCAGTTCTCGACC
TTGGGGCCGCCCCGGGAGGAGTGACCGACTATTGCGTGAAGAAGGGTAAGACCGTTACAT
GTGTCTCCGAACAGTGGGACTCTAAGCCGAGAGGCGCTGTGGTCATTACAGCCGATATCA
ACGGCCCACTTAACAACCTAGGCATCTTCGACCTGGTGTTTTGTGACGCAGCCGGACCAC
GACGCTATCACCACTACGCGCAGTGCGAAGACCACGCCGTGCTATTCACATCAGCATGCA
AACACGGGGTGGAGCGCACAGCCAAGGGCGGGGTATTCATTGTGAAGGCGTACGGAATGG
CGGACCGCCGAACAGAGCGGGCAGTGGAATGCACAGCGAGGTATTTCAAGTCCGTCTCGG
TCGAAAAACCAGTCTCCTCCCGCATAACCAACGTGGAAGTCTTCTTCAAGTTTTCCGGAC
GCTGTCGCCCGCATGCTCGTTCCATTGCACACTTGGGCCCTCAACTGACCGACATCTATG
CTCGCACGAGGAAGGCGTACAAAATGCTGGCGAGAGGAAGTGTTGCTGACAAGGTGAAAG
TGGCAGAGATCCTCAACTCGATGGTGGGAGCCGCGCCGGGTTACAGAGTCCTCAACAGGA
ACATCATCACTGCCGAAGAAGAAGTCTTGGTTAATGCCGCCAACAGCAACGGCAGACCCG
GCGACGGTGTGTGTGGTGCGCTCTACGGCGCGTTCGGGGACGCTTTCCCCAACGGTGCGA
TCGGCGCGGGAAACGCGGTCCTGGTCCGAGGACTCGAGGCCACCATCATCCACGCAGCCG
GAGCTGACTTCAGAGAGGTCGATGAAGAAACTGGTGCGCGACAGCTGAGAGCAGCATACC
GCGCGGCGGCTACTTTAGTCACTGCTAACGGTATCACCAGCGCTGCCATCCCTCTGCTGA
GTACACACATCTTTTCCAACGGTCGAAACAGACTGGAACAGTCCTTCGGCGCATTAGTGG
AGGCGTTCGACACGACAGAGTGCGACGTCACCATCTACTGCCTGGCCAACAACATGGCCG
CGAGGATCCAGCAACTAATCGACGATCACGCTCGCGAAGAGTTCGACGAAGAAGTGGTTG
TGGAAGAAGAAGAGGAACATAAAGCTGATGCGATGAGTGACACGGAGACGCTGTCCAGCT
TCGGCGACGAAACGGTGTGGGTGCCCAAACATAGTACTCTGGCCGGAAGACCAGGATACA
GTGCCACTTACGGCGACCGCAGATCTCTTTTTGTCGGCACGAAGTTCCACCGTGCCGCAG
TTGCTATGTCGTCAATCGAAGCGGCTTGGCCTAGGACCAAAGAAGCCAATGCTAAACTCA
TTGAGTACATACGAGGGCAGCACCTCGTTGACGTCCTAAAAAGCTGTCCAGTCAACGACA
TACCGGTAGGTAGACCGCCTTCTAGCCTGCCCTGCGGTTGCATTTACGCCATGACCCCGG
AACGGGTCACAGTGCTGAAGCAAAGGCCGCAAGAAGGTTTTGTGGTATGCAGTGCATTCA
AACTACCGCTCACCAACATCCAAGATGTCACCAAAGTGGAGTGCACGGTGAGAGCACCTG
CAGAGGAACCTAGACCGGTGCGCTACTTGCAAGAGAGGCGCCCAGCGCAGGCCGCCGCGA
GGCAGCCTAGGCCGGCAACTGNGGCTGCCAACGTCG------------------------
CCAGCACAGCCACGAGTCGCCGCACACCCGCGCCGGGCTCGGTGCAGGTGCGCCTACTGC
CGCCAAGAGACGGCACGGTATCCCGCAGTTCTCGCACGGGTTCGCAGTCCAGCGTCACCT
CGTCAGCGGGATCCATAATGCCGGTGCCCCGAAGGGCGCCAGTCGCGCCAGCGGCATCAT
TGGCGAGCAGCGTCCACAGCCATAGTGTGCGCAGCGCCCCTGCCATTCTGAGGGCCGCCA
GCACAGGTGCCAGAAGCGTGCGCAGCGTCCAGTCCGGCTTAACCGGGCACAGAGAGAACG
CTGTTAGCGTCGCCAGCTCGGTGAGACAGCCCAGTGGGCCGCCCAGCAGCGTGAGCACGC
CCGCCGCGCCTAGAGGGCTAACACGGGATCAGTTCGGCGCCGTGAGAGCTAGGGCCCGCA
GGGACCTAGAGTTGGAGGGATCGGAGCATGGCAGCCAGGCCAGTTTCCGTTCCGGCTCGC
TGGTGGTGGGGAGCACCGCTAGTAGCTACAGCCAACGTCCTGACGACCAGGACACGGGCT
CTGAGCCCTCAGGCCGCGGCGCCGCCGTGAGGACACGACGCAGAGGGCAACGGGACGGCC
CCGGAGGGTATATATTCTCTTCTGACCAAGGTACAGCTCATCTCAGCCAGCATAACACCC
AGACAAACAACACTACGGAGGTGTTGATGAGAACGTCGGTACTGCCAAGTAACGACCATG
GTACTCCAGATCTGCCTGCAGAGACGAAGAAGAGGCTGGCGTACCAGATGCGCCCTACTC
AAAAGAACAAGAGTCGCTACCTGTCCGCAAAGGTCCACAACATGAAACACAAGATCGTTC
AATGTTTGCAGCGAGGTGCCGGGCACTACCTGAGAGAGCAACATGCTCTGCCGCTGTGGA
AAAACACCTTCCCTAAGCCCAGGTACTCCGACGCCTGCGTGGTGAAGTTCGAGAGTGTCA
ACACAGCGATTGTTGCAGCCAACATGTTCATAGGGTGCAACTACCCCACTTTAAGCTCGT
TCGGAGTCACGGACAAGTACGATGCTTATTTGGACATGGTTGATGGGCTCAACTGCAACC
TCGACACCGTGACGTTTGACCCTGCTAAGGTGCGTTCTCTGCCGAAGAAATCAGAATACA
ACCAGCCGCTCATACAGTCCCAAGTGCCCGGTCCTATGGCATCTACTCTGCAAAGCATCC
TTATGGCCGCCACCAAACGCAACTGCAACGTCACGCAGATGAGAGAGCTCCCTACCATGG
ACTCAGCGGCAATGAACGTGGAAGCTTTTAAAAAATTCGCCTGTAAAGACACCGATCTGT
GGACTGAGTTCGCAGAAAAACCCGTAAGGTTGTCGCCCGGCCAAATTGAAGAGTACGTCT
TTCACTTACAAGGGGCTAAGGCCAATGTGATGCACAGCAGAGTCGAAGCCGTATGCCCTG
ACCTTTCGGAGGTGGCTATGGACAGATTCACACTGGACATGAAACGCGACGTTAAAGTGA
CGCCGGGCACGAAACATGTAGAGGAGAGACCTAAGGTTCAAGTGATTCAGGCGGCCGACC
CTATGGCCACCGCGTACTTGTGCGCTATCCATCGAGAGCTAGTCCGAAGATTGAAAGCCG
TCCTAAAACCATCCATACATGTGTTGTTCGACATGAGTTCCGAGGACTTNGACGCTATCG
TGGGCCACGGGATGAAGTTGGGCGACAAGGTGCTGGAAACGGACATCTCCTCATTCGACA
AGAGCCAGGACCAGGCCATGGCGGTTACGGCGTTGATGCTGCTGGAAGACTTGGGCGTAG
AGGAGGATCTCCTGACCCTCATCGAAGCGTCCTTCGGCGACATCACTTCTGTCCACCTGC
CTACAGGCACTAGATTCCAGTTTGGATCGATGATGAAGTCCGGGCTATTCCTGACGTTGT
TCGTGAATACGTTGCTTAACATCACCATAGCCGCCCGAGTCTTACGGGAGCAGCTGGCTG
ACACCAGGTGCGCCGCGTTTATTGGCGACGACAACGTCATAACCGGAGTAGTGTCCGATG
ACATGATGGTGGCCAGGTGTGCGTCCTGGCTGAACATGGAGGTGAAGATCATGGACATGG
AGATCGGCGATAGGAGTCCTTATTTTTGTGGCGGCTTCCTGTTACTCGACACGGTAACAG
GCACTGTAAGCCGAGTGTCGGACCCTGTAAAACGCCTGATGAAGATGGGAANNNNNNNNN
NNNNNNNNNNNNNNNNNNNNNNNNNNNNNNNNNNNNNNNNNNNNNNNNNNNNNNNNNNNN
NNNNNNNNNNNNNNNNNNNNNNNNNNNNNNNNNNNNNNNNNNNNNNNNNNNNNNNNNNNN
NNNNNNNNNNNNNNNNNNNNNNNNNNNNNNNNNNNNNNNNNNNNNNNNNNNNNNNNNNNN
NNNNNNNNNNNNNNNNNNNNNNNNNNNNNNNNNNNNNNNNNNNNNNNNNNNNNNNNNNNN
NNNNNNNNNNNNNNNNNNNNNNNNNNNNNNNNNNNNNNNNNNNNNNNNNNNNNNNNNNNN
NNNNNNNNNNNNNNNNNNNNNNNNNNNNNNNNNNNNNNNNNNNNNNNNNNNNNNNNNNNN
NNNNNNNNNNNNNNNNNNNNNNNNNNNNNNNNNNNNNNNNNNNNNNNNNNNNNNNNNNNN
NNNNNNNNNNNNNNNNNNNNNNNNNNNNNNNNNNNNNNNNNNNNNNNNNNNNNNNNNNNN
NNNNNNNNNNNNNNNNNNNNNNNNNNNNNNNNNNNNNNNNNNNNNNNNNNNNNNNNNNNN
NNNNNNNNNNNNNNNNNNNNNNNNNNNNNNNNNNNNNNNNNNNNNNNNNNNNNNNNNNNN
NNNNNNNNNNNNNNNNNNNNNNNNNNNNNNNNNNNNNNNNNNNNNNNNNNNNNNNNNNNN
NNNNNNNNNNNNNNNNNNNNNNNNNNNNNNNNNNNNNNNNNNNNNNNNNNNNNNNNNNNN
NNNNNNNNNNNNNNNNNNNNNNNNNNNNNNNNNNNNNNNNNNNNNNNNNNNNNNNNNNNN
NNNNNNNNNNNNNNNNNNNNNNNNNNNNNNNNNNNNNNNNNNNNNNNNNNNNNNNNNNNN
NNNNNNNNNNNNNNNNNNNNNNNNNNNNNNNNNNNNNNNNNNNNNNNNNNNNNNNNNNNN
NNNNNNNNNNNNNNNNNNNNNNNNNNNNNNNNNNNNNNNNNNNNNNNNNNNNNNNNNNNN
NNNNNNNNNNNNNNNNNNNNNNNNNNNNNNNNNNNNNNNNNNNNNNNNNNNNNNNNNNNN
NNNNNNNNNNNNNNNNNNNNNNNNNNNNNNNNNNNNNNNNNNNNNNNNNNNNNNNNNNNN
NNNNNNNNNNNNNNNNNNNNNNNNNNNNNNNNNNNNNNNNNNNNNNNNNNNNNNNNNNNN
NNNNNNNNNNNNNNNNNNNNNNNNNNNNNNNNNNNNNNNNNNNNNNNNNNNNNNNNNNNN
NNNNNNNNNNNNNNNNNNNNNNNNNNNNNNNNNNNNNNNNNNNNNNNNNNNNNNNNNNNN
NNNNNNNNNNNNNNNNNNNNNNNNNNNNNNNNNNNNNNNNNNNNNNNNNNNNNNNNNNNN
NNNNNNNNNNNNNNNNNNNNNNNNNNNNNNNNNNNNNNNNNNNNNNNNNNNNNNNNNNNN
NNNNNNNNNNNNNNNNNNNNNNNNNNNNNNNNNNNNNNNNNNNNNNNNNNNNNNNNNNNN
NNNNNNNNNNNNNNNNNNNNNNNNNNNNNNNNNNNNNNNNNNNNNNNNNNNNNNNNNNNN
NNNNNNNNNNNNNNNNNNNNNNNNNNNNNNNNNNNNNNNNNNNNNNNNNNNNNNNNNNNN
NNNNNNNNNNNNNNNNNNNNNNNNNNNNNNNNNNNNNNNNNNNNNNNNNNNNNNNNNNNN
NNNNNNNNNNNNNNNNNNNNNNNNNNNNNNNNNNNNNNNNNNNNNNNNNNNNNNNNNNNN
NNNNNNNNNNNNNNNNNNNNNNNNNNNNNNNNNNNNNNNNNNNNNNNNNNNNNNNNNNNN
NNNNNNNNNNNNNAGAGAACGCAGCAAGGGCCACCACCTGTCCGATCTGACCAAGAAATG
CACCAGGTTTTCCACCACCCCGAAGAAATCCGCGCTCTATCTCGTGGATGTGTATGACGC
TCTGCCGATTTCTGTAGAGATCAGCACCGTGGTGACATGCAACGAAAGTCAGTGCACAGT
GAGGGTGCCACCCGGTACCACAGTGAAATTCGATAAGAAGTGCAAGAGCGCTGCCCAAGC
GACCGTCACCTTCACCAGCGACTCCCAGACGTTTACGTGCGAGGAGCCGGTCCTAACGGC
CGCCAGTATCACCCAGGGCAAGCCGCACCTTAGATCGTCAATGCTGCCCAGCGGAGGCAA
AGAGGTGAAAGCGAGGATTCCATTCCCGTTCCCGCCAGAGACTGCGACCTGCANNNNNNN
NNNNNNNNNNNNNNNNNNNNNNNNNNNNNNNNNNNNNNNNNNNNNNNNNNNNNNNNNNNN
NNNNNNNNNNNNNNNNNNNNNNNNNNNNNNNNNNNNNNNNNNNNNNNNNNNNNNNNNNNN
NNNNNNNNNNNNNNNNNNNNNNNNNNNNNNNNNNNNNNNNNNNNNNNNNNNNNNNNNNNN
NNNNNNNNNNNNNNNNNNNNNNNNNNNNNNNNNNNNNNNNNNNNNNNNNTCTGGGGACGC
CGACGCGTACCCCTGGGAACTTCTGGTGCACCACACCAAGCACCATCCGGAGTATGCGTG
GGCGTTTGTAGGAGTTGCATGTGGCCTACTGGCCGTTGCAGCATGCATGTTTGCGTGCGC
ATGCAACAGGGTGCGGTACTCTCTGCTCGCCAACACGTTCAACCCGAACCCACCACCACT
GACCGCACTGACTGCAGCACTGTGCTGCATACCTGGGGCTCGCGCGGATCAACCCTACCT
GGACATCATTGCCTACTTGTGGACCAACAGCAAAGTGGCCTTCGGGCTGCAATGCGCGGC
GCCCGTGGCTTGTATGCTCATCGTCACATACGCCCTTAGACACTGCAGATTGTGCTGCAA
GTCTTTTTTAGGGGTAAGAGGGTGGTCGGCTCTGCTGGTCATCCTTGCGTATGTACAGAG
CTGCAAGGGCTACGAACACACCGTGGTGGTCCCAATGGATCCAAGAGCCCCGTCGTACGA
GGCGGTGATAAACCGGAATGGGTATGACCCCCTGAAGCTGACCATCGCAGTGAATTTCAC
CGTCATCTCACCAACTACGGCTCTGGAATACTGGACCTGTGCAGGAGTCCCTGTCGTCGA
GCCGACCCATGTGGGCTGCTGCACGTCAGTGTCCTGCCCCACCGACCTCTCCACGCTGCA
CGCGTTCACCGGCAAAGCCGTCTCCGACGTGCACTGCGATGTGCACACAAACGTGTACCC
CTTGTTGTGGGGTGCGGCTCACTGCTTTTGTTCCACTGAAAACACGCAGGTCAGCGCTGT
GGCCGCCACCGTTTCTGAGTTCTGCGCTCAGGACTCAGAACGCGCCGAGGCGTTCAGCGT
TCACAGCAGCTCAGTCACTGCAGAGATCCTGGTGACGCTTGGTGAAGTGGTGACGGCAGT
CCACGTTTACGTGGACGGGGTAACATCAGCCAGGGGTACCGACCTCAAGATCGTGGCTGG
CCCAATAACAACTGACTACTCCCCGTTTGATCGCAAAGTAGTCCGTATCGGCGAAGAGGT
CTATAACTACGACTGGCCTCCTTACGGGGCTGGTCGACCAGGCACATTCGGAGACATTCA
AGCTAGGTCAACCAACTATGTCAAACCCAATGATCTGTACGGGGATATCGGGATTGAAGT
ACTGCAGCCGACTAATGACCACGTGCACGTGGCTTACACGTATACGACCTCCGGGTTACT
GCGTTGGTTGCAGGACGCTCCGAAACCACTCAGTGTCACAGCACCGCACGGTTGTAAGAT
CAGTGCTAACCCGCTCCTGGCCCTCGATTGTGGGGTTGGTGCCGTCCCCATGTCCATCAA
CATTCCGGACGCGAAGTTCACCCGCAAATTAAAGGATCCGAAACCATCGGCCCTGAAATG
CGTGGTGGACAGTTGCGAGTACGGGGTGGACTACGGGGGCGCCGCCACGATCACCTACGA
GGGCCACGAGGCTGGGAAGTGCGGGATCCATTCCCTGACACCAGGAGTCCCTCTGAGAAC
ATCAGTGGTTGAAGTAGTTGCCGGCGCTAATACCGTCAAAACGACCTTCTCCTCACCCAC
GCCCGAGGTCACACTCGAGGTAGAGATCTGTTCGGCAATAGTGAAGTGCGCCAGTGAGTG
CACTCCACCGAAGGAACACGTAGTCGCAGCCAGGCCTCGCCATGGCAGCGACACTGGAGG
CTACATCTCCGGGCCCGCAATGCGCTGGGCCGGAGGGATTGTAGGGACCCTAGTGGTCCT
GTTCCTCATCCTTGCCGTCACCTACTGCGTGGTGAAGAAGTGCC
>BC6_FR21520574
AGACTGCGTTTCCAGGGTTCGAAGTGGTGGCCAGCAACCGGTCGTCCAACGACCATGCCG
CCGCCAGAGCTTTCTCCCACTTGGCTACCAAGTGGATTGAGCGCGACATCGATGGCCGTC
AGGTCATCGTTGCCGACATAGGGAGCGCACCAGCGAGAAGAGTCGGGGCACCCGATAATG
TCACATACCACAGTGTGTGTCCTCGCAAATGCGCTGAAGACCCTGAGAGGCTGGCTTCTT
ACGCCAGGAAACTTGTCAGGGCTGTGGAGAAAGGAGATGGACACCTCGTCAGTGACAGAA
TCACTGACTTGAAGGACGTCCTGGAGAACCCGGACACGTCACTGGAAACCACCAGTATCT
GCCTGAACGACGACGTGAGTTGTAAAGTGAAGGCCGATATTGCAGTGTACCAGGATGTGT
ACGCAGTTGATGCGCCGTCTACCATCTACGCTCAAGCCGACAAAGGCACGCGAGTGGTAT
ACTGGATCGGGTTCGAGCCGTTCGTGTTTCACACGGACGCTATGGCGGGCAGCTTCCCGC
TATATGACGCCAACTGGAGCGACTCGGCGGTACTGGCAGCAAAAAATCTGCCACTGTGCT
ACTCAGGGTTATCGGAGGACTCCATTAAATGGAGATTCCGTTTCCGTGACAAGCCACTGG
TACCGTCTGGAGAAATCCACTACTCGGTGGGTAGCACCCACTATGTTGAGGACCGAGACA
AGCTGAAAAGCTGGCACCTGCCTTCTACCTTCCACTTCGTGGCACCCAACAAGTACACAT
GCCGTTGTGATACGGTAGTGAGCTGTGGTGGCTACGTCGTGAAGAAGATCACGATTTGTG
AGGGCATTGTTGGTAGACCCGCGAATGAGGAATTGGCCACCTCGTACCACCGTGATGGAG
TGGTGGTGACCAAGTTCTCAGACACGATCAACCACGAACAGGTGTCGTTCCCAGTGGTGA
CCTACATCCCTGCCGTCATCTGCGACCAGATGACCGCCATGACGGCTAACCCCGTCAAAT
ATCCGGATGTCGTCAAACTGCTGGTAGGACTCAACCAGAGGATCGTGGTCAATGGGACCA
CCGTCCGGAACGTCAACTCCATGGATAACTCGCTGATTCCCGTATTTGCTCGCGCATTGT
GCAGCTGGGCAGACGAAGTTCGGCGGGACATGGAGGACGAACAGGACATGTACGGTGTCA
CGTCTGTCACCACATGGATCTGTATCTGCAGAGCGTATGATAAACGCCAGCAGCATACCT
TCTACCGCAGGCCCAAGCAGTCCTCAGGCATCTATGTGCCTGCTAAGTTCACAGGATCGC
TGAGAGCCTCCCTCTCCGCCACGTACCTCAACCTGCCTCTGAAGCAACTGCTGCTCAACA
CACTCAAACGTGCGATCAAACCTAGGGATCAGGCCATCGCAGATGAGACAGAAGCACGCG
CACACGATGCAGCTGAGGTGCACGAGCTGACAGAGGAAGAGGGTAGGCAACAGGCCGCCA
ACCCTAGTTACATCGCAGATGTGCTAGGTCAGGACGACGAAGAGGAAGTCGACGACGGAA
TGTCTAATGTGGACCTTGGCGAAGAAGACGGGGTGGGTTCTACCATCATCGACTGTCAAA
GAGGTACCGTGAAAGTGATCACGGCTTTCGGTGACAACACGATGGGAGAATACTTAGTAC
TATCCCCGGTAACTGTGTTGCGCACCAGGAAACTGGCCGTGCTGCTCGGACCGCTCGCAG
AAGAAGTGATGCAGTACGTCCACAAGGGCCGGACGGGACGTTACGCTATCGAGAAGAACA
ACCTGAAGGTACTCATCCCTACGGGAGTGTCCCTCAAGACGGCTCATTTTCAGGCCCTTA
CTGAAAGTGCTACCTTGACCTACAATGACTACCTGTTCACATGCCGTACGCTCGATCAGC
TGGCAACAAGAGGATCTGCGAAAAACACTGACGAAGTCTACTACAAGCTTGTTGACGCCG
CTAAGGCGAAGGATGAATACGTTTACGAATTGTCCTCCAAGCAATGCGTCAAGAAAGAAG
ATGCAACAGGCACAGTCCTTCAAGGGGACATATGCAATCCGCCTTACCACCAGTTTGCCT
TCGAGGCGCTGCGTAAAAGGCCGGCTCACACACACGACGTCCACACGATTGGCATCTACG
GGGTTCCGGGTGCAGGAAAAACCGCTATCATCACAACCGAAGTAACCACACGCGACTTGG
TCGCTAGTGGAAAAAAGGAGAATTGTGAGGACATCAAGCGGTGCGTGTTGGAGAGACGCG
GCTTAAAAATAGCCGCACGTACGGTTGACTCGCTGCTCTACGGTGCATACCGAGGAGCGG
TCGACACGCTGTACGTTGACGAGGCTTACGCCTGTCACTCGGGCACTCTGCTCGCCTTGA
TCGCTGCGGTAAGACCGACGGGAAAGGTGGTGCTTTGTGGTGACCCTAAACAAGTCGGAT
GTGTGAACCAGCTCCAAATGCGGATGCATTATAATCACGAGATCAGTGACCGCGTTCTGC
GGAAGAACATCTCCCGCCGTTGCACTCATACGCTTACGGCCATTGTTTCAAACCTCAACT
ACGAAGGTAGAATGAAGACTACGAACCCGTGCAAGAAGCCGGTACTGATTGATACAACCG
GGTCTACCAAGCCTGACAAAGAAGCGTTGGTATTGACGTGCTTCCGCGGGTGGGTTAAAG
ATTTAAAAATTCTCTACCCTCACAACGAGCTCATGACTGCGGCTGCCTCACAGGGTCTGA
CTCGTGAAAAAGTGTACGCCGTTCGTTGCCGCGTCACGTCGAACCCACTCTACGAGCCGA
CTTCTGAGCACATTACTGTCCTTTTGACGCGCACCAACGACGAACTGGTCTGGAAGACAC
TGCCAAACGATCCGCTGATCCCTATACTCTCCAAGCCCCCGAAAGGAGACTACTCCGCCA
CCATGGAGGACTGGGAGGATGAGCACAACGGTATCTTGGCGGCTCTCAGAGAAGCATGTG
TCCCACGGATGAACTTCGCGCACGGGAAGCGTAACACCTGTTGGGCAGTTACAAGCAGCC
GGGTGCTGCACGAGGCAGGCGTCCTGATAACGCCGGAGGACTTCAACCGCATCTTTCCGG
CGTTCCGAGAGGACAAACCGCACTCGGCTTTGGCAGCCTTGGATGCTGTCGCCGCTCTCG
TGTGGGGCCTGGATACATCCTCGGGCATCTTGAGTGGAAAAGGCAGTTTCATGCGTCTGG
AGAACAGCCATTGGAGCAATTCCAACAGAGGGTATGAGTATGGCCTCAACCTGGACGCAC
TGGAAGGCTACGAGATCGCCAACCCACGCATGATCAAAGCGCTTAAACAACGGCGCGGGC
GTGAATGTTACGACATTGAAACGGGCAAGTTGGTGCCTATGGATCCTGGTAGGGTCCAAG
TGCCGATCAACCGGGTTGTGCCCCACGTGCTGGTGGACACTTCCGCAGCGGCCAAACCAG
GTTTTCTGGAAAACAGGCTCACGGTTGACAGATGGGACCAAGTGCACAGCTTCAAAACAA
GAGCAGCAGTAAAGTTCGCAGAGCTGACGAAGCGCGTCTCATACAACTCAGTTCTCGACC
TTGGGGCCGCCCCGGGAGGAGTGACCGACTATTGCGTGAAGAAGGGTAAGACCGTTACAT
GTGTCTCCGAACAGTGGGACTCTAAGCCGAGAGGCGCTGTGGTCATTACAGCCGATATCA
ACGGCCCACTTAACAACCTAGGCATCTTCGACCTGGTGTTTTGTGACGCAGCCGGACCAC
GACGCTATCACCACTACGCGCAGTGCGAAGACCACGCCGTGCTATTCACATCAGCATGCA
AACACGGGGTGGAGCGCACAGCCAAGGGCGGGGTATTCATTGTGAAGGCGTACGGAATGG
CGGACCGCCGAACAGAGCGGGCAGTGGAATGCACAGCGAGGTATTTCAAGTCCGTCTCGG
TCGAAAAACCAGTCTCCTCCCGCATAACCAACGTGGAAGTCTTCTTCAAGTTTTCCGGAC
GCTGTCGCCCGCATGCTCGTTCCATTGCACACTTGGGCCCTCAACTGACCGACATCTATG
CTCGCACGAGGAAGGCGTACAAAATGCTGGCGAGAGGAAGTGTTGCTGACAAGGTGAAAG
TGGCAGAGATCCTCAACTCGATGGTGGGAGCCGCGCCGGGTTACAGAGTCCTCAACAGGA
ACATCATCACTGCCGAAGAAGAAGTCTTGGTTAATGCCGCCAACAGCAACGGCAGACCCG
GCGACGGTGTGTGTGGTGCGCTCTACGGCGCGTTCGGGGACGCTTTCCCCAACGGTGCGA
TCGGCGCGGGAAACGCGGTCCTGGTCCGAGGACTCGAGGCCACCATCATCCACGCAGCCG
GAGCTGACTTCAGAGAGGTCGATGAAGAAACTGGTGCGCGACAGCTGAGAGCAGCATACC
GCGCGGCGGCTACTTTAGTCACTGCTAACGGTATCACCAGCGCTGCCATCCCTCTGCTGA
GTACACACATCTTTTCCAACGGTCGAAACAGACTGGAACAGTCCTTCGGCGCATTAGTGG
AGGCGTTCGACACGACAGAGTGCGACGTCACCATCTACTGCCTGGCCAACAACATGGCCG
CGAGGATCCAGCAACTAATCGACGATCACGCTCGCGAAGAGTTCGACGAAGAAGTGGTTG
TGGAAGAAGAAGAGGAACATAAAGCTGATGCGATGAGTGACACGGAGACGCTGTCCAGCT
TCGGCGACGAAACGGTGTGGGTGCCCAAACATAGTACTCTGGCCGGAAGACCAGGATACA
GTGCCACTTACGGCGACCGCAGATCTCTTTTTGTCGGCACGAAGTTCCACCGTGCCGCAG
TTGCTATGTCGTCAATCGAAGCGGCTTGGCCTAGGACCAAAGAAGCCAATGCTAAACTCA
TTGAGTACATACGAGGGCAGCACCTCGTTGACGTCCTAAAAAGCTGTCCAGTCAACGACA
TACCGGTAGGTAGACCGCCTTCTAGCCTGCCCTGCGGTTGCATTTACGCCATGACCCCGG
AACGGGTCACAGTGCTGAAGCAAAGGCCGCAAGAAGGTTTTGTGGTATGCAGTGCATTCA
AACTACCGCTCACCAACATCCAAGATGTCACCAAAGTGGAGTGCACGGTGAGAGCACCTG
CAGAGGAACCTAGACCGGTGCGCTACTTGCAAGAGAGGCGCCCAGCGCAGGCCGCCGCGA
GGCAGCCTAGGCCGGCAACTGNGGCTGCCAACGTCG------------------------
CCAGCACAGCCACGAGTCGCCGCACACCCGCGCCGGGCTCGGTGCAGGTGCGCCTACTGC
CGCCAAGAGACGGCACGGTATCCCGCAGTTCTCGCACGGGTTCGCAGTCCAGCGTCACCT
CGTCAGCGGGATCCATAATGCCGGTGCCCCGAAGGGCGCCAGTCGCGCCAGCGGCATCAT
TGGCGAGCAGCGTCCACAGCCATAGTGTGCGCAGCGCCCCTGCCATTCTGAGGGCCGCCA
GCACAGGTGCCAGAAGCGTGCGCAGCGTCCAGTCCGGCTTAACCGGGCACAGAGAGAACG
CTGTTAGCGTCGCCAGCTCGGTGAGACAGCCCAGTGGGCCGCCCAGCAGCGTGAGCACGC
CCGCCGCGCCTAGAGGGCTAACACGGGATCAGTTCGGCGCCGTGAGAGCTAGGGCCCGCA
GGGACCTAGAGTTGGAGGGATCGGAGCATGGCAGCCAGGCCAGTTTCCGTTCCGGCTCGC
TGGTGGTGGGGAGCACCGCTAGTAGCTACAGCCAACGTCCTGACGACCAGGACACGGGCT
CTGAGCCCTCAGGCCGCGGCGCCGCCGTGAGGACACGACGCAGAGGGCAACGGGACGGCC
CCGGAGGGTATATATTCTCTTCTGACCAAGGTACAGCTCATCTCAGCCAGCATAACACCC
AGACAAACAACACTACGGAGGTGTTGATGAGAACGTCGGTACTGCCAAGTAACGACCATG
GTACTCCAGATCTGCCTGCAGAGACGAAGAAGAGGCTGGCGTACCAGATGCGCCCTACTC
AAAAGAACAAGAGTCGCTACCTGTCCGCGAAGGTCCACAACATGAAACACAAGATCGTTC
AATGTTTGCAGCGAGGTGCCGGGCACTACCTGAGAGAGCAACATGCTCTGCCGCTGTGGA
AAAACACCTTCCCTAAGCCCAGGTACTCCGACGCCTGCGTGGTGAAGTTCGAGAGTGTCA
ACACAGCGATTGTTGCAGCCAACATGTTCATAGGGTGCAACTACCCCACTTTAAGCTCGT
TCGGAGTCACGGACAAGTACGATGCTTATTTGGACATGGTTGATGGGCTCAACTGCAACC
TCGACACCGTGACGTTTGACCCTGCTAAGGTGCGTTCTCTGCCGAAGAAATCAGAATACA
ACCAGCCGCTCATACAGTCCCAAGTGCCCGGTCCTATGGCATCTACTCTGCAAAGCATCC
TTATGGCCGCCACCAAACGCAACTGCAACGTCACGCAGATGAGAGAGCTCCCTACCATGG
ACTCAGCGGCAATGAACGTGGAAGCTTTTAAAAAATTCGCCTGTAAAGACACCGATCTGT
GGACTGAGTTCGCAGAAAAACCCGTAAGGTTGTCGCCCGGCCAAATTGAAGAGTACGTCT
TTCACTTACAAGGGGCTAAGGCCAATGTGATGCACAGCAGAGTCGAAGCCGTATGCCCTG
ACCTTTCGGAGGTGGCTATGGACAGATTCACACTGGACATGAAACGCGACGTTAAAGTGA
CGCCGGGCACGAAACATGTAGAGGAGAGACCTAAGGTTCAAGTGATTCAGGCGGCCGACC
CTATGGCCACCGCGTACTTGTGCGCTATCCATCGAGAGCTAGTCCGAAGATTGAAAGCCG
TCCTAAAACCATCCATACATGTGTTGTTCGACATGAGTTCCGAGGACTTNGACGCTATCG
TGGGCCACGGGATGAAGTTGGGCGACAAGGTGCTGGAAACGGACATCTCCTCATTCGACA
AGAGCCAGGACCAGGCCATGGCGGTTACGGCGTTGATGCTGCTGGAAGACTTGGGCGTAG
AGGAGGATCTCCTGACCCTCATCGAGGCGTCCTTCGGCGACATCACTTCTGTCCACCTGC
CTACAGGCACTAGATTCCAGTTTGGATCGATGATGAAGTCCGGGCTATTCCTGACGTTGT
TCGTGAATACGTTGCTTAACATCACCATAGCCGCCCGAGTCTTACGGGAGCAGCTGGCTG
ACACCAGGTGCGCCGCGTTTATTGGCGACGACAACGTCATAACCGGAGTAGTGTCCGATG
ACATGATGGTGGCCAGGTGTGCGTCCTGGCTGAACATGGAGGTGAAGATCATGGACATGG
AGATCGGCGATAGGAGTCCTTATTTTTGTGGCGGCTTCCTGTTACTCGACACGGTAACAG
GCACTGTAAGCCGAGTGTCGGACCCTGTAAAACGCCTGATGAAGATGGGAAANNNNNNNN
NNNNNNNNNNNNNNNNNNNNNNNNNNNNNNNNNNNNNNNNNNNNNNNNNNNNNNNNNNNN
NNNNNNNNNNNNNNNNNNNNNNNNNNNNNNNNNNNNNNNNNNNNNNNNNNNNNNNNNNNN
NNNNNNNNNNNNNNNNNNNNNNNNNNNNNNNNNNNNNNNNNNNNNNNNNNNNNNNNNNNN
NNNNNNNNNNNNNNNNNNNNNNNNNNNNNNNNNNNNNNNNNNNNNNNNNNNNNNNNNNNN
NNNNNNNNNNNNNNNGTTTCCCATGCAATTCACCAACTCACCCTATCGCCAGATGGAGCC
CATGTTCGCACCGGCTTCTCGAGGACAAGTACAGCCGTATCGGCCGCGCACAAAGCGCCG
CCAAGAGCCGCAAGTCGGCAACGCTGCTATTGCTGCCCTCGCGAACCAGATGAGCGCGCT
CCAGCTGCAGGTGGCTGGACTTGCCGGCCAGGCAAGGGTGGACCGTCGTGGACCGAGACG
TGTTCAGAAGAACAAGCAGAAGAAGAAGAACTCTTCCAACGGAGAAAAACCCAAGGAGAA
GAAGAAGAAGCAAAAACAACAGGAGAAGAAAGGGAGCGGCGGTGAAAAAGTCAAGAAGCC
ACGGAACCGGCCCGGGAAGGAGGTAAGGATCTCCGTAAAGCGTGCCCGACAGAGCACCTT
CCCCGTGTACCATGACGGTGCCATATCCGGCTATGCGGTGCTGATTGGCTCCCGCGTGTT
TAAGCCAGCGCACGTGAAGGGTAAGATCGACCACCCCGAACTGGCGGACATCAAGTTCCA
GGTCGCCGAGGACATGGACCTCGAAGCAGCCGCATACCCCAAGAGCATGCGAGACCAAGC
GGCTGAACCAGCAACCATGACGGATGGAGTGTACAACTGGGAATACGGCACTATCAGAGT
GGAGGACAACGTCGTGATCGATGCGAGCGGCAGAGGCAAGCCGGGTGACAGTGGCAGGGC
CATCACCGACAACTCAGGAAAGGTTGTCGGTATCGTCCTCGGAGGAGGACCCGATGGTAG
GCGCACACGTCTCTCCGTGATAGGCTTCGACAAGAAGCTGAAGGCCAGAGAGATCGCCTA
CAGCGAGGCCATCCCTTGGACACGCGCACCAGCTCTCCTGCTGCTGCCCATGGTCATCGC
CTGTACCTACAACTCCAACACCTTTGACTGCTCCAAACCGTCCTGCCAGGACTGTTGCAT
TACTGCTGAACCAAAGAAGGCCATGACTATGCTGAAGGACAACCTGAATGACCCGAACTA
CTGGGACCTGCTTATTGCCGTCACCACCTGCAGTTCCGCCCGAAAAAAGAGGGCTGTGTC
TACGTCGCCTGCCGCCGTTTACGACACACAAATTCTCGCCGCCCACGCAGCTGCCTCCCC
GTATAGGGCGTACTGCCCCGATTGTGACGGAACTGCCTGCATCTCGCCGATAGCTATCGA
CGAGGTGGTAAGTAGCGGTAGTGACCACGTCCTTCGCATCCGGGTCGGTTCTCAATCGGG
AGTGACCGCTAAAGGCGGTGCGGCGGGTGAAACCTCTCTGCGATACCTGGGAAGGGACGG
TAAGGTTCACGCCGCGGACAACACGCGGCTCGTGGTGCGCACCACTGCAAAGTGCGACGT
GCTGCAGGCCACTGGCCACTACATTCTGGCCAACTGCCCAGTGGGGCAGAGTCTCACTGT
TGCGGCCACACTGGACGGCACCCGGCATCAATGTACCACGGTTTTCGAACATCAAGTAAC
GGAGAAGTTCACAAGAGAACGCAGCAAGGGCCACCACCTGTCCGATCTGACCAAGAAATG
CACCAGGTTTTCCACCACCCCGAAGAAATCCGCGCTCTATCTCGTGGATGTGTATGACGC
TCTGCCGATTTCTGTAGAGATCAGCACCGTGGTGACATGCAACGAAAGTCAGTGCACAGT
GAGGGTGCCACCCGGTACCACAGTGAAATTCGATAAGAAGTGCAAGAGCGCTGCCCAAGC
GACCGTCACCTTCACCAGCGACTCCCAGACGTTTACGTGCGAGGAGCCGGTCCTAACGGC
CGCCAGTATCACCCAGGGCAAGCCGCACCTTAGATCGTCAATGCTGCCCAGCGGAGGCAA
AGAGGTGAAAGCGAGGATTCCATTCCCGTTCCCGCCAGAGACTGCGACCTGCAGAGTGAG
TGTCGCCCCACTGCCATCGATCACCTATGAGGAAAGCGATGTCCTGCTGGCCGGCACTGC
GAAATACCCCGTGCTGCTAACTACACGGAATCTTGGTTTCCATAGCAACGCCACATCCGA
ATGGATCCAGGGTAAGTACCTGCGCCGCATCCCGGTCACGCCCCAAGGGATCGAGCTAAT
GTGGGGAAACAACGCACCGCTGCACTTCTGGTCATCTGTCAGGTACGCATCTGGGGACGC
CGACGCGTACCCCTGGGAACTCCTGGTGCACCACACCAAGCACCACCCGGAGTATGCGTG
GGCGTTTGTAGGAGTTGCATGTGGCCTACTGGCCGTTGCAGCATGCATGTTTGCGTGCGC
ATGCAACAGGGTGCGGTACTCTCTGCTCGCCAACACGTTCAACCCGAACCCACCACCACT
GACCGCACTGACTGCAGCACTGTGCTGCATACCTGGGGCTCGCGCGGATCAACCCTACCT
GGACATCATTGCCTACTTGTGGACCAACAGCAAAGTGGCCTTCGGGCTGCAATGCGCGGC
GCCCGTGGCTTGTATGCTCATCGTCACATACGCCCTTAGACACTGCAGATTGTGCTGCAA
GTCTTTTTTAGGGGTAAGAGGGTGGTCGGCTCTGCTGGTCATCCTTGCGTATGTACAGAG
CTGCAAGAGCTACGAACACACCGTGGTGGTCCCAATGGATCCAAGAGCCCCGTCGTACGA
GGCGGTGATAAACCGGAATGGGTATGACCCCCTGAAGCTGACCATCGCAGTGAATTTCAC
CGTCATCTCACCAACTACGGCTCTGGAATACTGGACCTGTGCAGGAGTCCCTGTCGTCGA
GCCGCCCCATGTGGGCTGCTGCACGTCAGTGTCCTGCCCCACCGACCTCTCCACGCTGCA
CGCGTTCACCGGCAAAGCCGTCTCCGACGTGCACTGCGATGTGCACACAAACGTGTACCC
CTTGTTGTGGGGTGCGGCTCACTGCTTTTGTTCCACTGAAAACACGCAGGTCAGCGCTGT
GGCCGCCACCGTTTCTGAGTTCTGCGCTCAGGACTCAGAACGCGCCGAGGCGTTCAGCGT
TCACAGCAGCTCAGTCACTGCAGAGATCCTGGTGACGCTTGGTGAAGTGGTGACGGCAGT
CCACGTTTACGTGGACGGGGTAACATCAGCCAGGGGTACCGACCTCAAGATCGTGGCTGG
CCCAATAACAACTGACTACTCCCCGTTTGATCGCAAAGTAGTCCGTATCGGCGAAGAGGT
CTATAACTACGACTGGCCTCCTTACGGGGCTGGTCGACCAGGCACATTCGGAGACATTCA
AGCTAGGTCAACCAACTATGTCAAACCCAATGATCTGTACGGGGATATCGGGATTGAAGT
ACTGCAGCCGACTAATGACCACGTGCACGTGGCTTACACGTATACGACCTCCGGGTTACT
GCGTTGGTTGCAGGACGCTCCGAAACCACTCAGTGTCACAGCACCGCACGGTTGTAAGAT
CAGTGCTAACCCGCTCCTGGCCCTCGATTGTGGGGTTGGTGCCGTCCCCATGTCCATCAA
CATTCCGGACGCGAAGTTCACCCGCAAATTAAAGGATCCGAAACCATCGGCCCTGAAATG
CGTGGTGGACAGTTGCGAGTACGGGGTGGACTACGGGGGCGCCGCCACGATCACCTACGA
GGGCCACGAGGCTGGGAAGTGCGGGATCCATTCCCTGACACCAGGAGTCCCTCTGAGAAC
ATCAGTGGTTGAAGTAGTTGCCGGCGCTAATACCGTCAAAACGACCTTCTCCTCACCCAC
GCCCGAGGTCACACTCGAGGTAGAGATCTGTTCGGCAATAGTGAAGTGCGCCAGTGAGTG
CACTCCACCGAAGGAACACGTAGTCGCAGCCAGGCCTCGCCACGGCAGCGACACTGGAGG
CTACATCTCCGGGCCCGCAATGCGCTGGGCCGGAGGGATTGTAGGGACCCTAGTGGTCCT
GTTCCTCATCCTTGCCGTCACCTACTGCGTGGTGAAGAAGTGCC
>BC8_FR20068906
AGACTGCGTTTCCAGGGTTCGAAGTGGTGGCCAGCAACCGGTCGTCCAACGACCATGCCG
CCGCCAGAGCTTTCTCCCACTTGGCTACCAAGTGGATTGAGCGCGACATCGATGGCCGTC
AGGTCATCGTTGCCGACATAGGGAGCGCACCAGCGAGAAGAGTCGGGGCACCCGATAATG
TCACATACCACAGTGTGTGTCCTCGCAAATGCGCTGAAGACCCTGAGAGGCTGGCTTCTT
ACGCCAGGAAACTTGTCAGGGCTGTGGAGAAAGGAGATGGACACCTCGTCAGTGACAGAA
TCACTGACTTGAAGGACGTCCTGGAGAACCCGGACACGTCACTGGAAACCACCAGTATCT
GCCTGAACGACGACGTGAGTTGTAAAGTGAAGGCCGATATTGCAGTGTACCAGGATGTGT
ACGCAGTTGATGCGCCGTCTACCATCTACGCTCAAGCCGACAAAGGCACGCGAGTGGTAT
ACTGGATCGGGTTCGAGCCGTTCGTGTTTCACACGGACGCTATGGCGGGCAGCTTCCCGC
TATATGACGCCAACTGGAGCGACTCGGCGGTACTGGCAGCAAAAAATCTGCCACTGTGCT
ACTCAGGGTTATCGGAGGACTCCATTAAATGGAGATTCCGTTTCCGTGACAAGCCACTGG
TACCGTCTGGAGAAATCCACTACTCGGTGGGTAGCACCCACTATGTTGAGGACCGAGACA
AGCTGAAAAGCTGGCACCTGCCTTCTACCTTCCACTTCGTGGCACCCAACAAGTACACAT
GCCGTTGTGATACGGTAGTGAGCTGTGGTGGCTACGTCGTGAAGAAGATCACGATTTGTG
AGGGCATTGTTGGTAGACCCGCGAATGAGGAATTGGCCACCTCGTACCACCGTGATGGAG
TGGTGGTGACCAAGTTCTCAGACACGATCAACCACGAACAGGTGTCGTTCCCAGTGGTGA
CCTACATCCCTGCCGTCATCTGCGACCAGATGACCGCCATGACGGCTAACCCCGTCAAAT
ATCCGGATGTCGTCAAACTGCTGGTAGGACTCAACCAGAGGATCGTGGTCAATGGGACCA
CCGTCCGGAACGTCAACTCCATGGATAACTCGCTGATTCCCGTATTTGCTCGCGCATTGT
GCAGCTGGGCAGACGAAGTTCGGCGGGACATGGAGGACGAACAGGACATGTACGGTGTCA
CGTCTGTCACCACATGGATCTGTATCTGCAGAGCGTATGATAAACGCCAGCAGCATACCT
TCTACCGCAGGCCCAAGCAGTCCTCAGGCATCTATGTGCCTGCTAAGTTCACAGGATCGC
TGAGAGCCTCCCTCTCCGCCACGTACCTCAACCTGCCTCTGAAGCAACTGCTGCTCAACA
CACTCAAACGTGCGATCAAACCTAGGGATCAGGCCATCGCAGATGAGACAGAAGCACGCG
CACACGATGCAGCTGAGGTGCACGAGCTGACAGAGGAAGAGGGTAGGCAACAGGCCGCCA
ACCCTAGTTACATCGCAGATGTGCTAGGTCAGGACGACGAAGAGGAAGTCGACGACGGAA
TGTCTAATGTGGACCTTGGCGAAGAAGACGGGGTGGGTTCTACCATCATCGACTGTCAAA
GAGGTACCGTGAAAGTGATCACGGCTTTCGGTGACAACACGATGGGAGAATACTTAGTAC
TATCCCCGGTAACTGTGTTGCGCACCAGGAAACTGGCCGTGCTGCTCGGACCGCTCGCAG
AAGAAGTGATGCAGTACGTCCACAAGGGCCGGACGGGACGTTACGCTATCGAGAAGAACA
ACCTGAAGGTACTCATCCCTACGGGAGTGTCCCTCAAGACGGCTCATTTTCAGGCCCTTA
CTGAAAGTGCTACCTTGACCTACAATGACTACCTGTTCACATGCCGTACGCTCGATCAGC
TGGCAACAAGAGGATCTGCGAAAAACACTGACGAAGTCTACTACAAGCTTGTTGACGCCG
CTAAGGCGAAGGATGAATACGTTTACGAATTGTCCTCCAAGCAATGCGTCAAGAAAGAAG
ATGCAACAGGCACAGTCCTTCAAGGGGACATATGCAATCCGCCTTACCACCAGTTTGCCT
TCGAGGCGCTGCGTAAAAGGCCGGCTCACACACACGACGTCCACACGATTGGCATCTACG
GGGTTCCGGGTGCAGGAAAAACCGCTATCATCACAACCGAAGTAACCACACGCGACTTGG
TCGCTAGTGGAAAAAAGGAGAATTGTGAGGACATCAAGCGGTGCGTGTTGGAGAGACGCG
GCTTAAAAATAGCCGCACGTACGGTTGACTCGCTGCTCTACGGTGCATACCGAGGAGCGG
TCGACACGCTGTACGTTGACGAGGCTTACGCCTGTCACTCGGGCACTCTGCTCGCCTTGA
TCGCTGCGGTAAGACCGACGGGAAAGGTGGTGCTTTGTGGTGACCCTAAACAAGTCGGAT
GTGTGAACCAGCTCCAAATGCGGATGCATTATAATCACGAGATCAGTGACCGCGTTCTGC
GGAAGAACATCTCCCGCCGTTGCACTCATACGCTTACGGCCATTGTTTCAAACCTCAACT
ACGAAGGTAGAATGAAGACTACGAACCCGTGCAAGAAGCCGGTACTGATTGATACAACCG
GGTCTACCAAGCCTGACAAAGAAGCGTTGGTATTGACGTGCTTCCGCGGGTGGGTTAAAG
ATTTAAAAATTCTCTACCCTCACAACGAGCTCATGACTGCGGCTGCCTCACAGGGTCTGA
CTCGTGAAAAAGTGTACGCCGTTCGTTGCCGCGTCACGTCGAACCCACTCTACGAGCCGA
CTTCTGAGCACATTACTGTCCTTTTGACGCGCACCAACGACGAACTGGTCTGGAAGACAC
TGCCAAACGATCCGCTGATCCCTATACTCTCCAAGCCCCCGAAAGGAGACTACTCCGCCA
CCATGGAGGACTGGGAGGATGAGCACAACGGTATCTTGGCGGCTCTCAGAGAAGCATGTG
TCCCACGGATGAACTTCGCGCACGGGAAGCGTAACACCTGTTGGGCAGTTACAAGCAGCC
GGGTGCTGCACGAGGCAGGCGTCCTGATAACGCCGGAGGACTTCAACCGCATCTTTCCGG
CGTTCCGAGAGGACAAACCGCACTCGGCTTTGGCAGCCTTGGATGCTGTCGCCGCTCTCG
TGTGGGGCCTGGATACATCCTCGGGCATCTTGAGTGGAAAAGGCAGTTTCATGCGTCTGG
AGAACAGCCATTGGAGCAATTCCAACAGAGGGTATGAGTATGGCCTCAACCTGGACGCAC
TGGAAGGCTACGAGATCGCCAACCCACGCATGATCAAAGCGCTTAAACAACGGCGCGGGC
GTGAATGTTACGACATTGAAACGGGCAAGTTGGTGCCTATGGATCCTGGTAGGGTCCAAG
TGCCGATCAACCGGGTTGTGCCCCACGTGCTGGTGGACACTTCCGCAGCGGCCAAACCAG
GTTTTCTGGAAAACAGGCTCACGGTTGACAGATGGGACCAAGTGCACAGCTTCAAAACAA
GAGCAGCAGTAAAGTTCGCAGAGCTGACGAAGCGCGTCTCATACAACTCAGTTCTCGACC
TTGGGGCCGCCCCGGGAGGAGTGACCGACTATTGCGTGAAGAAGGGTAAGACCGTTACAT
GTGTCTCCGAACAGTGGGACTCTAAGCCGAGAGGCGCTGTGGTCATTACAGCCGATATCA
ACGGCCCACTTAACAACCTAGGCATCTTCGACCTGGTGTTTTGTGACGCAGCCGGACCAC
GACGCTATCACCACTACGCGCAGTGCGAAGACCACGCCGTGCTATTCACATCAGCATGCA
AACACGGGGTGGAGCGCACAGCCAAGGGCGGGGTATTCATTGTGAAGGCGTACGGAATGG
CGGACCGCCGAACAGAGCGGGCAGTGGAATGCACAGCGAGGTATTTCAAGTCCGTCTCGG
TCGAAAAACCAGTCTCCTCCCGCATAACCAACGTGGAAGTCTTCTTCAAGTTTTCCGGAC
GCTGTCGCCCGCATGCTCGTTCCATTGCACACTTGGGCCCTCAACTGACCGACATCTATG
CTCGCACGAGGAAGGCGTACAAAATGCTGGCGAGAGGAAGTGTTGCTGACAAGGTGAAAG
TGGCAGAGATCCTCAACTCGATGGTGGGAGCCGCGCCGGGTTACAGAGTCCTCAACAGGA
ACATCATCACTGCCGAAGAAGAAGTCTTGGTTAATGCCGCCAACAGCAACGGCAGACCCG
GCGACGGTGTGTGTGGTGCGCTCTACGGCGCGTTCGGGGACGCTTTCCCCAACGGTGCGA
TCGGCGCGGGAAACGCGGTCCTGGTCCGAGGACTCGAGGCCACCATCATCCACGCAGCCG
GAGCTGACTTCAGAGAGGTCGATGAAGAAACTGGTGCGCGACAGCTGAGAGCAGCATACC
GCGCGGCGGCTACTTTAGTCACTGCTAACGGTATCACCAGCGCTGCCATCCCTCTGCTGA
GTACACACATCTTTTCCAACGGTCGAAACAGACTGGAACAGTCCTTCGGCGCATTAGTGG
AGGCGTTCGACACGACAGAGTGCGACGTCACCATCTACTGCCTGGCCAACAACATGGCCG
CGAGGATCCAGCAACTAATCGACGATCACGCTCGCGAAGAGTTCGACGAAGAAGTGGTTG
TGGAAGAAGAAGAGGAACATAAAGCTGATGCGATGAGTGACACGGAGACGCTGTCCAGCT
TCGGCGACGAAACGGTGTGGGTGCCCAAACATAGTACTCTGGCCGGAAGACCAGGATACA
GTGCCACTTACGGCGACCGCAGATCTCTTTTTGTCGGCACGAAGTTCCACCGTGCCGCAG
TTGCTATGTCGTCAATCGAAGCGGCTTGGCCTAGGACCAAAGAAGCCAATGCTAAACTCA
TTGAGTACATACGAGGGCAGCACCTCGTTGACGTCCTAAAAAGCTGTCCAGTCAACGACA
TACCGGTAGGTAGACCGCCTTCTAGCCTGCCCTGCGGTTGCATTTACGCCATGACCCCGG
AACGGGTCACAGTGCTGAAGCAAAGGCCGCAAGAAGGTTTTGTGGTATGCAGTGCATTCA
AACTACCGCTCACCAACATCCAAGATGTCACCAAAGTGGAGTGCACGGTGAGAGCACCTG
CAGAGGAACCTAGACCGGTGCGCTACTTGCAAGAGAGGCGCCCAGCGCAGGCCGCCGCGA
GGCAGCCTAGGCCGGCAACTGNGGCTGCCAACGTCG------------------------
CCAGCACAGCCACGAGTCGCCGCACACCCGCGCCGGGCTCGGTGCAGGTGCGCCTACTGC
CGCCAAGAGACGGCACGGTATCCCGCAGTTCTCGCACGGGTTCGCAGTCCAGCGTCACCT
CGTCAGCGGGATCCATAATGCCGGTGCCCCGAAGGGCGCCAGTCGCGCCAGCGGCATCAT
TGGCGAGCAGCGTCCACAGCCATAGTGTGCGCAGCGCCCCTGCCATTCTGAGGGCCGCCA
GCACAGGTGCCAGAAGCGTGCGCAGCGTCCAGTCCGGCTTAACCGGGCACAGAGAGAACG
CTGTTAGCGTCGCCAGCTCGGTGAGACAGCCCAGTGGGCCGCCCAGCAGCGTGAGCACGC
CCGCCGCGCCTAGAGGGCTAACACGGGATCAGTTCGGCGCCGTGAGAGCTAGGGCCCGCA
GGGACCTAGAGTTGGAGGGATCGGAGCATGGCAGCCAGGCCAGTTTCCGTTCCGGCTCGC
TGGTGGTGGGGAGCACCGCTAGTAGCTACAGCCAACGTCCTGACGACCAGGACACGGGCT
CTGAGCCCTCAGGCCGCGGCGCCGCCGTGAGGACACGACGCAGAGGGCAACGGGACGGCC
CCGGAGGGTATATATTCTCTTCTGACCAAGGTACAGCTCATCTCAGCCAGCATAACACCC
AGACAAACAACACTACGGAGGTGTTGATGAGAACGTCGGTACTGCCAAGTAACGACCATG
GTACTCCAGATCTGCCTGCAGAGACGAAGAAGAGGCTGGCGTACCAGATGCGCCCTACTC
AAAAGAACAAGAGTCGCTACCTGTCCGCGAAGGTCCACAACATGAAACACAAGATCGTTC
AATGTTTGCAGCGAGGTGCCGGGCACTACCTGAGAGAGCAACATGCTCTGCCGCTGTGGA
AAAACACCTTCCCTAAGCCCAGGTACTCCGACGCCTGCGTGGTGAAGTTCGAGAGTGTCA
ACACAGCGATTGTTGCAGCCAACATGTTCATAGGGTGCAACTACCCCACTTTAAGCTCGT
TCGGAGTCACGGACAAGTACGATGCTTATTTGGACATGGTTGATGGGCTCAACTGCAACC
TCGACACCGTGACGTTTGACCCTGCTAAGGTGCGTTCTCTGCCGAAGAAATCAGAATACA
ACCAGCCGCTCATACAGTCCCAAGTGCCCGGTCCTATGGCATCTACTCTGCAAAGCATCC
TTATGGCCGCCACCAAACGCAACTGCAACGTCACGCAGATGAGAGAGCTCCCTACCATGG
ACTCAGCGGCAATGAACGTGGAAGCTTTTAAAAAATTCGCCTGTAAAGACACCGATCTGT
GGACTGAGTTCGCAGAAAAACCCGTAAGGTTGTCGCCCGGCCAAATTGAAGAGTACGTCT
TTCACTTACAAGGGGCTAAGGCCAATGTGATGCACAGCAGAGTCGAAGCCGTATGCCCTG
ACCTTTCGGAGGTGGCTATGGACAGATTCACACTGGACATGAAACGCGACGTTAAAGTGA
CGCCGGGCACGAAACATGTAGAGGAGAGACCTAAGGTTCAAGTGATTCAGGCGGCCGACC
CTATGGCCACCGCGTACTTGTGCGCTATCCATCGAGAGCTAGTCCGAAGATTGAAAGCCG
TCCTAAAACCATCCATACATGTGTTGTTCGACATGAGTTCCGAGGACTTNGACGCTATCG
TGGGCCACGGGATGAAGTTGGGCGACAAGGTGCTGGAAACGGACATCTCCTCATTCGACA
AGAGCCAGGACCAGGCCATGGCGGTTACGGCGTTGATGCTGCTGGAAGACTTGGGCGTAG
AGGAGGATCTCCTGACCCTCATCGAGGCGTCCTTCGGCGACATCACTTCTGTCCACCTGC
CTACAGGCACTAGATTCCAGTTTGGATCGATGATGAAGTCCGGGCTATTCCTGACGTTGT
TCGTGAATACGTTGCTTAACATCACCATAGCCGCCCGAGTCTTACGGGAGCAGCTGGCTG
ACACCAGGTGCGCCGCGTTTATTGGCGACGACAACGTCATAACCGGAGTAGTGTCCGATG
ACATGATGGTGGCCAGGTGTGCGTCCTGGCTGAACATGGAGGTGAAGATCATGGACATGG
AGATCGGCGATAGGAGTCCTTATTTTTGTGGCGGCTTCCTGTTACTCGACACGGTAACAG
GCACTGTAAGCCGAGTGTCGGACCCTGTAAAACGCCTGATGAAGATGGGAAAANNNNNNN
NNNNNNNNNNNNNNNNNNNNNNNNNNNNNNNNNNNNNNNNNNNNNNNNNNNNNNNNNNNN
NNNNNNNNNNNNNNNNNNNNNNNNNNNNNNNNNNNNNNNNNNNNNNNNNNNNNNNNNNNN
NNNNNNNNNNNNNNNNNNNNNNNNNNNNNNNNNNNNNNNNNNNNNNNNNNNNNNNNNNNN
NNNNNNNNNNNNNNNNNNNNNNNNNNNNNNNNNNNNNNNNNNNNNNNNNNNNNNNNNNNN
NNNNNNNNNNNNNNNNNNNNNCATGCAATTCACCAACTCACCCTATCGCCAGATGGAGCC
CATGTTCGCACCGGCTTCTCGAGGACAAGTACAGCCGTATCGGCCGCGCACAAAGCGCCG
CCAAGAGCCGCAAGTCGGCAACGCTGCTATTGCTGCCCTCGCGAACCAGATGAGCGCGCT
CCAGCTGCAGGTGGCTGGACTTGCCGGCCAGGCAAGGGTGGACCGTCGTGGACCGAGACG
TGTTCAGAAGAACAAGCAGAAGAAGAAGAACTCTTCCAACGGAGAAAAACCCAAGGAGAA
GAAGAAGAAGCAAAAACAACAGGAGAAGAAAGGGAGCGGCGGTGAAAAAGTCAAGAAGCC
ACGGAACCGGCCCGGGAAGGAGGTAAGGATCTCCGTAAAGCGTGCCCGACAGAGCACCTT
CCCCGTGTACCATGACGGTGCCATATCCGGCTATGCGGTGCTGATTGGCTCCCGCGTGTT
TAAGCCAGCGCACGTGAAGGGTAAGATCGACCACCCCGAACTGGCGGACATCAAGTTCCA
GGTCGCCGAGGACATGGACCTCGAAGCAGCCGCATACCCCAAGAGCATGCGAGACCAAGC
GGCTGAACCAGCAACCATGACGGATGGAGTGTACAACTGGGAATACGGCACTATCAGAGT
GGAGGACAACGTCGTGATCGATGCGAGCGGCAGAGGCAAGCCGGGTGACAGTGGCAGGGC
CATCACCGACAACTCAGGAAAGGTTGTCGGTATCGTCCTCGGAGGAGGACCCGATGGTAG
GCGCACACGTCTCTCCGTGATAGGCTTCGACAAGAAGCTGAAGGCCAGAGAGATCGCCTA
CAGCGAGGCCATCCCTTGGACACGCGCACCAGCTCTCCTGCTGCTGCCCATGGTCATCGC
CTGTACCTACAACTCCAACACCTTTGACTGCTCCAAACCGTCCTGCCAGGACTGTTGCAT
TACTGCTGAACCAAAGAAGGCCATGACTATGCTGAAGGACAACCTGAATGACCCGAACTA
CTGGGACCTGCTTATTGCCGTCACCACCTGCAGTTCCGCCCGAAAAAAGAGGGCTGTGTC
TACGTCGCCTGCCGCCGTTTACGACACACAAATTCTCGCCGCCCACGCAGCTGCCTCCCC
GTATAGGGCGTACTGCCCCGATTGTGACGGAACTGCCTGCATCTCGCCGATAGCTATCGA
CGAGGTGGTAAGTAGCGGTAGTGACCACGTCCTTCGCATCCGGGTCGGTTCTCAATCGGG
AGTGACCGCTAAAGGCGGTGCGGCGGGTGAAACCTCTCTGCGATACCTGGGAAGGGACGG
TAAGGTTCACGCCGCGGACAACACGCGGCTCGTGGTGCGCACCACTGCAAAGTGCGACGT
GCTGCAGGCCACTGGCCACTACATTCTGGCCAACTGCCCAGTGGGGCAGAGTCTCACTGT
TGCGGCCACACTGGACGGCACCCGGCATCAATGTACCACGGTTTTCGAACATCAAGTAAC
GGAGAAGTTCACAAGAGAACGCAGCAAGGGCCACCACCTGTCCGATCTGACCAAGAAATG
CACCAGGTTTTCCACCACCCCGAAGAAATCCGCGCTCTATCTCGTGGATGTGTATGACGC
TCTGCCGATTTCTGTAGAGATCAGCACCGTGGTGACATGCAACGAAAGTCAGTGCACAGT
GAGGGTGCCACCCGGTACCACAGTGAAATTCGATAAGAAGTGCAAGAGCGCTGCCCAAGC
GACCGTCACCTTCACCAGCGACTCCCAGACGTTTACGTGCGAGGAGCCGGTCCTAACGGC
CGCCAGTATCACCCAGGGCAAGCCGCACCTTAGATCGTCAATGCTGCCCAGCGGAGGCAA
AGAGGTGAAAGCGAGGATTCCATTCCCGTTCCCGCCAGAGACTGCGACCTGCAGAGTGAG
TGTCGCCCCACTGCCATCGATCACCTATGAGGAAAGCGATGTCCTGCTGGCCGGCACTGC
GAAATACCCCGTGCTGCTAACTACACGGAATCTTGGTTTCCATAGCAACGCCACATCCGA
ATGGATCCAGGGTAAGTACCTGCGCCGCATCCCGGTCACGCCCCAAGGGATCGAGCTAAT
GTGGGGAAACAACGCACCGCTGCACTTCTGGTCATCTGTCAGGTACGCATCTGGGGACGC
CGACGCGTACCCCTGGGAACTCCTGGTGCACCACACCAAGCACCACCCGGAGTATGCGTG
GGCGTTTGTAGGAGTTGCATGTGGCCTACTGGCCGTTGCAGCATGCATGTTTGCGTGCGC
ATGCAACAGGGTGCGGTACTCTCTGCTCGCCAACACGTTCAACCCGAACCCACCACCACT
GACCGCACTGACTGCAGCACTGTGCTGCATACCTGGGGCTCGCGCGGATCAACCCTACCT
GGACATCATTGCCTACTTGTGGACCAACAGCAAAGTGGCCTTCGGGCTGCAATGCGCGGC
GCCCGTGGCTTGTATGCTCATCGTCACATACGCCCTTAGACACTGCAGATTGTGCTGCAA
GTCTTTTTTAGGGGTAAGAGGGTGGTCGGCTCTGCTGGTCATCCTTGCGTATGTACAGAG
CTGCAAGAGCTACGAACACACCGTGGTGGTCCCAATGGATCCAAGAGCCCCGTCGTACGA
GGCGGTGATAAACCGGAATGGGTATGACCCCCTGAAGCTGACCATCGCAGTGAATTTCAC
CGTCATCTCACCAACTACGGCTCTGGAATACTGGACCTGTGCAGGAGTCCCTGTCGTCGA
GCCGCCCCATGTGGGCTGCTGCACGTCAGTGTCCTGCCCCACCGACCTCTCCACGCTGCA
CGCGTTCACCGGCAAAGCCGTCTCCGACGTGCACTGCGATGTGCACACAAACGTGTACCC
CTTGTTGTGGGGTGCGGCTCACTGCTTTTGTTCCACTGAAAACACGCAGGTCAGCGCTGT
GGCCGCCACCGTTTCTGAGTTCTGCGCTCAGGACTCAGAACGCGCCGAGGCGTTCAGCGT
TCACAGCAGCTCAGTCACTGCAGAGATCCTGGTGACGCTTGGTGAAGTGGTGACGGCAGT
CCACGTTTACGTGGACGGGGTAACATCAGCCAGGGGTACCGACCTCAAGATCGTGGCTGG
CCCAATAACAACTGACTACTCCCCGTTTGATCGCAAAGTAGTCCGTATCGGCGAAGAGGT
CTATAACTACGACTGGCCTCCTTACGGGGCTGGTCGACCAGGCACATTCGGAGACATTCA
AGCTAGGTCAACCAACTATGTCAAACCCAATGATCTGTACGGGGATATCGGGATTGAAGT
ACTGCAGCCGACTAATGACCACGTGCACGTGGCTTACACGTATACGACCTCCGGGTTACT
GCGTTGGTTGCAGGACGCTCCGAAACCACTCAGTGTCACAGCACCGCACGGTTGTAAGAT
CAGTGCTAACCCGCTCCTGGCCCTCGATTGTGGGGTTGGTGCCGTCCCCATGTCCATCAA
CATTCCGGACGCGAAGTTCACCCGCAAATTAAAGGATCCGAAACCATCGGCCCTGAAATG
CGTGGTGGACAGTTGCGAGTACGGGGTGGACTACGGGGGCGCCGCCACGATCACCTACGA
GGGCCACGAGGCTGGGAAGTGCGGGATCCATTCCCTGACACCAGGAGTCCCTCTGAGAAC
ATCAGTGGTTGAAGTAGTTGCCGGCGCTAATACCGTCAAAACGACCTTCTCCTCACCCAC
GCCCGAGGTCACACTCGAGGTAGAGATCTGTTCGGCAATAGTGAAGTGCGCCAGTGAGTG
CACTCCACCGAAGGAACACGTAGTCGCAGCCAGGCCTCGCCACGGCAGCGACACTGGAGG
CTACATCTCCGGGCCCGCAATGCGCTGGGCCGGAGGGATTGTAGGGACCCTAGTGGTCCT
GTTCCTCATCCTTGCCGTCACCTACTGCGTGGTGAAGAAGTGCC
>BC9_FR20068905
AGACTGCGTTTCCAGGGTTCGAAGTGGTGGCCAGCAACCGGTCGTCCAACGACCATGCCG
CCGCCAGAGCTTTCTCCCACTTGGCTACCAAGTGGATTGAGCGCGACATCGATGGCCGTC
AGGTCATCGTTGCCGACATAGGGAGCGCACCAGCGAGAAGAGTCGGGGCACCCGATAATG
TCACATACCACAGTGTGTGTCCTCGCAAATGCGCTGAAGACCCTGAGAGGCTGGCTTCTT
ACGCCAGGAAACTTGTCAGGGCTGTGGAGAAAGGAGATGGACACCTCGTCAGTGACAGAA
TCACTGACTTGAAGGACGTCCTGGAGAACCCGGACACGTCACTGGAAACCACCAGTATCT
GCCTGAACGACGACGTGAGTTGTAAAGTGAAGGCCGATATTGCAGTGTACCAGGATGTGT
ACGCAGTTGATGCGCCGTCTACCATCTACGCTCAAGCCGACAAAGGCACGCGAGTGGTAT
ACTGGATCGGGTTCGAGCCGTTCGTGTTTCACACGGACGCTATGGCGGGCAGCTTCCCGC
TATATGACGCCAACTGGAGCGACTCGGCGGTACTGGCAGCAAAAAATCTGCCACTGTGCT
ACTCAGGGTTATCGGAGGACTCCATTAAATGGAGATTCCGTTTCCGTGACAAGCCACTGG
TACCGTCTGGAGAAATCCACTACTCGGTGGGTAGCACCCACTATGTTGAGGACCGAGACA
AGCTGAAAAGCTGGCACCTGCCTTCTACCTTCCACTTCGTGGCACCCAACAAGTACACAT
GCCGTTGTGATACGGTAGTGAGCTGTGGTGGCTACGTCGTGAAGAAGATCACGATTTGTG
AGGGCATTGTTGGTAGACCCGCGAATGAGGAATTGGCCACCTCGTACCACCGTGATGGAG
TGGTGGTGACCAAGTTCTCAGACACGATCAACCACGAACAGGTGTCGTTCCCAGTGGTGA
CCTACATCCCTGCCGTCATCTGCGACCAGATGACCGCCATGACGGCTAACCCCGTCAAAT
ATCCGGATGTCGTCAAACTGCTGGTAGGACTCAACCAGAGGATCGTGGTCAATGGGACCA
CCGTCCGGAACGTCAACTCCATGGATAACTCGCTGATTCCCGTATTTGCTCGCGCATTGT
GCAGCTGGGCAGACGAAGTTCGGCGGGACATGGAGGACGAACAGGACATGTACGGTGTCA
CGTCTGTCACCACATGGATCTGTATCTGCAGAGCGTATGATAAACGCCAGCAGCATACCT
TCTACCGCAGGCCCAAGCAGTCCTCAGGCATCTATGTGCCTGCTAAGTTCACAGGATCGC
TGAGAGCCTCCCTCTCCGCCACGTACCTCAACCTGCCTCTGAAGCAACTGCTGCTCAACA
CACTCAAACGTGCGATCAAACCTAGGGATCAGGCCATCGCAGATGAGACAGAAGCACGCG
CACACGATGCAGCTGAGGTGCACGAGCTGACAGAGGAAGAGGGTAGGCAACAGGCCGCCA
ACCCTAGTTACATCGCAGATGTGCTAGGTCAGGACGACGAAGAGGAAGTCGACGACGGAA
TGTCTAATGTGGACCTTGGCGAAGAAGACGGGGTGGGTTCTACCATCATCGACTGTCAAA
GAGGTACCGTGAAAGTGATCACGGCTTTCGGTGACAACACGATGGGAGAATACTTAGTAC
TATCCCCGGTAACTGTGTTGCGCACCAGGAAACTGGCCGTGCTGCTCGGACCGCTCGCAG
AAGAAGTGATGCAGTACGTCCACAAGGGCCGGACGGGACGTTACGCTATCGAGAAGAACA
ACCTGAAGGTACTCATCCCTACGGGAGTGTCCCTCAAGACGGCTCATTTTCAGGCCCTTA
CTGAAAGTGCTACCTTGACCTACAATGACTACCTGTTCACATGCCGTACGCTCGATCAGC
TGGCAACAAGAGGATCTGCGAAAAACACTGACGAAGTCTACTACAAGCTTGTTGACGCCG
CTAAGGCGAAGGATGAATACGTTTACGAATTGTCCTCCAAGCAATGCGTCAAGAAAGAAG
ATGCAACAGGCACAGTCCTTCAAGGGGACATATGCAATCCGCCTTACCACCAGTTTGCCT
TCGAGGCGCTGCGTAAAAGGCCGGCTCACACACACGACGTCCACACGATTGGCATCTACG
GGGTTCCGGGTGCAGGAAAAACCGCTATCATCACAACCGAAGTAACCACACGCGACTTGG
TCGCTAGTGGAAAAAAGGAGAATTGTGAGGACATCAAGCGGTGCGTGTTGGAGAGACGCG
GCTTAAAAATAGCCGCACGTACGGTTGACTCGCTGCTCTACGGTGCATACCGAGGAGCGG
TCGACACGCTGTACGTTGACGAGGCTTACGCCTGTCACTCGGGCACTCTGCTCGCCTTGA
TCGCTGCGGTAAGACCGACGGGAAAGGTGGTGCTTTGTGGTGACCCTAAACAAGTCGGAT
GTGTGAACCAGCTCCAAATGCGGATGCATTATAATCACGAGATCAGTGACCGCGTTCTGC
GGAAGAACATCTCCCGCCGTTGCACTCATACGCTTACGGCCATTGTTTCAAACCTCAACT
ACGAAGGTAGAATGAAGACTACGAACCCGTGCAAGAAGCCGGTACTGATTGATACAACCG
GGTCTACCAAGCCTGACAAAGAAGCGTTGGTATTGACGTGCTTCCGCGGGTGGGTTAAAG
ATTTAAAAATTCTCTACCCTCACAACGAGCTCATGACTGCGGCTGCCTCACAGGGTCTGA
CTCGTGAAAAAGTGTACGCCGTTCGTTGCCGCGTCACGTCGAACCCACTCTACGAGCCGA
CTTCTGAGCACATTACTGTCCTTTTGACGCGCACCAACGACGAACTGGTCTGGAAGACAC
TGCCAAACGATCCGCTGATCCCTATACTCTCCAAGCCCCCGAAAGGAGACTACTCCGCCA
CCATGGAGGACTGGGAGGATGAGCACAACGGTATCTTGGCGGCTCTCAGAGAAGCATGTG
TCCCACGGATGAACTTCGCGCACGGGAAGCGTAACACCTGTTGGGCAGTTACAAGCAGCC
GGGTGCTGCACGAGGCAGGCGTCCTGATAACGCCGGAGGACTTCAACCGCATCTTTCCGG
CGTTCCGAGAGGACAAACCGCACTCGGCTTTGGCAGCCTTGGATGCTGTCGCCGCTCTCG
TGTGGGGCCTGGATACATCCTCGGGCATCTTGAGTGGAAAAGGCAGTTTCATGCGTCTGG
AGAACAGCCATTGGAGCAATTCCAACAGAGGGTATGAGTATGGCCTCAACCTGGACGCAC
TGGAAGGCTACGAGATCGCCAACCCACGCATGATCAAAGCGCTTAAACAACGGCGCGGGC
GTGAATGTTACGACATTGAAACGGGCAAGTTGGTGCCTATGGATCCTGGTAGGGTCCAAG
TGCCGATCAACCGGGTTGTGCCCCACGTGCTGGTGGACACTTCCGCAGCGGCCAAACCAG
GTTTTCTGGAAAACAGGCTCACGGTTGACAGATGGGACCAAGTGCACAGCTTCAAAACAA
GAGCAGCAGTAAAGTTCGCAGAGCTGACGAAGCGCGTCTCATACAACTCAGTTCTCGACC
TTGGGGCCGCCCCGGGAGGAGTGACCGACTATTGCGTGAAGAAGGGTAAGACCGTTACAT
GTGTCTCCGAACAGTGGGACTCTAAGCCGAGAGGCGCTGTGGTCATTACAGCCGATATCA
ACGGCCCACTTAACAACCTAGGCATCTTCGACCTGGTGTTTTGTGACGCAGCCGGACCAC
GACGCTATCACCACTACGCGCAGTGCGAAGACCACGCCGTGCTATTCACATCAGCATGCA
AACACGGGGTGGAGCGCACAGCCAAGGGCGGGGTATTCATTGTGAAGGCGTACGGAATGG
CGGACCGCCGAACAGAGCGGGCAGTGGAATGCACAGCGAGGTATTTCAAGTCCGTCTCGG
TCGAAAAACCAGTCTCCTCCCGCATAACCAACGTGGAAGTCTTCTTCAAGTTTTCCGGAC
GCTGTCGCCCGCATGCTCGTTCCATTGCACACTTGGGCCCTCAACTGACCGACATCTATG
CTCGCACGAGGAAGGCGTACAAAATGCTGGCGAGAGGAAGTGTTGCTGACAAGGTGAAAG
TGGCAGAGATCCTCAACTCGATGGTGGGAGCCGCGCCGGGTTACAGAGTCCTCAACAGGA
ACATCATCACTGCCGAAGAAGAAGTCTTGGTTAATGCCGCCAACAGCAACGGCAGACCCG
GCGACGGTGTGTGTGGTGCGCTCTACGGCGCGTTCGGGGACGCTTTCCCCAACGGTGCGA
TCGGCGCGGGAAACGCGGTCCTGGTCCGAGGACTCGAGGCCACCATCATCCACGCAGCCG
GAGCTGACTTCAGAGAGGTCGATGAAGAAACTGGTGCGCGACAGCTGAGAGCAGCATACC
GCGCGGCGGCTACTTTAGTCACTGCTAACGGTATCACCAGCGCTGCCATCCCTCTGCTGA
GTACACACATCTTTTCCAACGGTCGAAACAGACTGGAACAGTCCTTCGGCGCATTAGTGG
AGGCGTTCGACACGACAGAGTGCGACGTCACCATCTACTGCCTGGCCAACAACATGGCCG
CGAGGATCCAGCAACTAATCGACGATCACGCTCGCGAAGAGTTCGACGAAGAAGTGGTTG
TGGAAGAAGAAGAGGAACATAAAGCTGATGCGATGAGTGACACGGAGACGCTGTCCAGCT
TCGGCGACGAAACGGTGTGGGTGCCCAAACATAGTACTCTGGCCGGAAGACCAGGATACA
GTGCCACTTACGGCGACCGCAGATCTCTTTTTGTCGGCACGAAGTTCCACCGTGCCGCAG
TTGCTATGTCGTCAATCGAAGCGGCTTGGCCTAGGACCAAAGAAGCCAATGCTAAACTCA
TTGAGTACATACGAGGGCAGCACCTCGTTGACGTCCTAAAAAGCTGTCCAGTCAACGACA
TACCGGTAGGTAGACCGCCTTCTAGCCTGCCCTGCGGTTGCATTTACGCCATGACCCCGG
AACGGGTCACAGTGCTGAAGCAAAGGCCGCAAGAAGGTTTTGTGGTATGCAGTGCATTCA
AACTACCGCTCACCAACATCCAAGATGTCACCAAAGTGGAGTGCACGGTGAGAGCACCTG
CAGAGGAACCTAGACCGGTGCGCTACTTGCAAGAGAGGCGCCCAGCGCAGGCCGCCGCGA
GGCAGCCTAGGCCGGCAACTGNGGCTGCCAACGTCG------------------------
CCAGCACAGCCACGAGTCGCCGCACACCCGCGCCGGGCTCGGTGCAGGTGCGCCTACTGC
CGCCAAGAGACGGCACGGTATCCCGCAGTTCTCGCACGGGTTCGCAGTCCAGCGTCACCT
CGTCAGCGGGATCCATAATGCCGGTGCCCCGAAGGGCGCCAGTCGCGCCAGCGGCATCAT
TGGCGAGCAGCGTCCACAGCCATAGTGTGCGCAGCGCCCCTGCCATTCTGAGGGCCGCCA
GCACAGGTGCCAGAAGCGTGCGCAGCGTCCAGTCCGGCTTAACCGGGCACAGAGAGAACG
CTGTTAGCGTCGCCAGCTCGGTGAGACAGCCCAGTGGGCCGCCCAGCAGCGTGAGCACGC
CCGCCGCGCCTAGAGGGCTAACACGGGATCAGTTCGGCGCCGTGAGAGCTAGGGCCCGCA
GGGACCTAGAGTTGGAGGGATCGGAGCATGGCAGCCAGGCCAGTTTCCGTTCCGGCTCGC
TGGTGGTGGGGAGCACCGCTAGTAGCTACAGCCAACGTCCTGACGACCAGGACACGGGCT
CTGAGCCCTCAGGCCGCGGCGCCGCCGTGAGGACACGACGCAGAGGGCAACGGGACGGCC
CCGGAGGGTATATATTCTCTTCTGACCAAGGTACAGCTCATCTCAGCCAGCATAACACCC
AGACAAACAACACTACGGAGGTGTTGATGAGAACGTCGGTACTGCCAAGTAACGACCATG
GTACTCCAGATCTGCCTGCAGAGACGAAGAAGAGGCTGGCGTACCAGATGCGCCCTACTC
AAAAGAACAAGAGTCGCTACCTGTCCGCGAAGGTCCACAACATGAAACACAAGATCGTTC
AATGTTTGCAGCGAGGTGCCGGGCACTACCTGAGAGAGCAACATGCTCTGCCGCTGTGGA
AAAACACCTTCCCTAAGCCCAGGTACTCCGACGCCTGCGTGGTGAAGTTCGAGAGTGTCA
ACACAGCGATTGTTGCAGCCAACATGTTCATAGGGTGCAACTACCCCACTTTAAGCTCGT
TCGGAGTCACGGACAAGTACGATGCTTATTTGGACATGGTTGATGGGCTCAACTGCAACC
TCGACACCGTGACGTTTGACCCTGCTAAGGTGCGTTCTCTGCCGAAGAAATCAGAATACA
ACCAGCCGCTCATACAGTCCCAAGTGCCCGGTCCTATGGCATCTACTCTGCAAAGCATCC
TTATGGCCGCCACCAAACGCAACTGCAACGTCACGCAGATGAGAGAGCTCCCTACCATGG
ACTCAGCGGCAATGAACGTGGAAGCTTTTAAAAAATTCGCCTGTAAAGACACCGATCTGT
GGACTGAGTTCGCAGAAAAACCCGTAAGGTTGTCGCCCGGCCAAATTGAAGAGTACGTCT
TTCACTTACAAGGGGCTAAGGCCAATGTGATGCACAGCAGAGTCGAAGCCGTATGCCCTG
ACCTTTCGGAGGTGGCTATGGACAGATTCACACTGGACATGAAACGCGACGTTAAAGTGA
CGCCGGGCACGAAACATGTAGAGGAGAGACCTAAGGTTCAAGTGATTCAGGCGGCCGACC
CTATGGCCACCGCGTACTTGTGCGCTATCCATCGAGAGCTAGTCCGAAGATTGAAAGCCG
TCCTAAAACCATCCATACATGTGTTGTTCGACATGAGTTCCGAGGACTTNGACGCTATCG
TGGGCCACGGGATGAAGTTGGGCGACAAGGTGCTGGAAACGGACATCTCCTCATTCGACA
AGAGCCAGGACCAGGCCATGGCGGTTACGGCGTTGATGCTGCTGGAAGACTTGGGCGTAG
AGGAGGATCTCCTGACCCTCATCGAGGCGTCCTTCGGCGACATCACTTCTGTCCACCTGC
CTACAGGCACTAGATTCCAGTTTGGATCGATGATGAAGTCCGGGCTATTCCTGACGTTGT
TCGTGAATACGTTGCTTAACATCACCATAGCCGCCCGAGTCTTACGGGAGCAGCTGGCTG
ACACCAGGTGCGCCGCGTTTATTGGCGACGACAACGTCATAACCGGAGTAGTGTCCGATG
ACATGATGGTGGCCAGGTGTGCGTCCTGGCTGAACATGGAGGTGAAGATCATGGACATGG
AGATCGGCGATAGGAGTCCTTATTTTTGTGGCGGCTTCCTGTTACTCGACACGGTAACAG
GCACTGTAAGCCGAGTGTCGGACCCTGTAAAACGCCTGATGAAGATGGGAAAACCGGCCT
TGAACGATCCGGAAACGGATGTGGACAGATGCCGCGCACTGCGCGAAGAAGTGGAAAGCT
GGTACAGAGTGGGGATTCAGTGGCCACTGCAGGTGGCCGCCGCTACACGCTATGGCGTGA
ATCACCTGCCGTTAGCCACAATGGCGATGGCCACGCTCGCCCAGGATCTGAGATCGTACT
TGGGCGCGCGAGGGGAGTACGTATCCCTCTACGCCTAACCTTAATATTTTCTGCATCATA
CTCTCAACCAACCATGTTTCCCATGCAGTTGACCAACTCACCCTATCGCCAGATGGAGCC
CATGTTCGCACCGGCTTCTCGAGGACAAGTACAGCCGTATCGGCCGCGCACAAAGCGCCG
CCAAGAGCCGCAAGTCGGCAACGCTGCTATTGCTGCCCTCGCGAACCAGATGAGCGCGCT
CCAGCTGCAGGTGGCTGGACTTGCCGGCCAGGCAAGGGTGGACCGTCGTGGACCGAGACG
TGTTCAGAAGAACAAGCAGAAGAAGAAGAACTCTTCCAACGGAGAAAAACCCAAGGAGAA
GAAGAAGAAGCAAAAACAACAGGAGAAGAAAGGGAGCGGCGGTGAAAAAGTCAAGAAGCC
ACGGAACCGGCCCGGGAAGGAGGTAAGGATCTCCGTAAAGCGTGCCCGACAGAGCACCTT
CCCCGTGTACCATGACGGTGCCATATCCGGCTATGCGGTGCTGATTGGCTCCCGCGTGTT
TAAGCCAGCGCACGTGAAGGGTAAGATCGACCACCCCGAACTGGCGGACATCAAGTTCCA
GGTCGCCGAGGACATGGACCTCGAAGCAGCCGCATACCCCAAGAGCATGCGAGACCAAGC
GGCTGAACCAGCAACCATGACGGATGGAGTGTACAACTGGGAATACGGCACTATCAGAGT
GGAGGACAACGTCGTGATCGATGCGAGCGGCAGAGGCAAGCCGGGTGACAGTGGCAGGGC
CATCACCGACAACTCAGGAAAGGTTGTCGGTATCGTCCTCGGAGGAGGACCCGATGGTAG
GCGCACACGTCTCTCCGTGATAGGCTTCGACAAGAAGCTGAAGGCCAGAGAGATCGCCTA
CAGCGAGGCCATCCCTTGGACACGCGCACCAGCTCTCCTGCTGCTGCCCATGGTCATCGC
CTGTACCTACAACTCCAACACCTTTGACTGCTCCAAACCGTCCTGCCAGGACTGTTGCAT
TACTGCTGAACCAAAGAAGGCCATGACTATGCTGAAGGACAACCTGAATGACCCGAACTA
CTGGGACCTGCTTATTGCCGTCACCACCTGCAGTTCCGCCCGAAAAAAGAGGGCTGTGTC
TACGTCGCCTGCCGCCGTTTACGACACACAAATTCTCGCCGCCCACGCAGCTGCCTCCCC
GTATAGGGCGTACTGCCCCGATTGTGACGGAACTGCCTGCATCTCGCCGATAGCTATCGA
CGAGGTGGTAAGTAGCGGTAGTGACCACGTCCTTCGCATCCGGGTCGGTTCTCAATCGGG
AGTGACCGCTAAAGGCGGTGCGGCGGGTGAAACCTCTCTGCGATACCTGGGAAGGGACGG
TAAGGTTCACGCCGCGGACAACACGCGGCTCGTGGTGCGCACCACTGCAAAGTGCGACGT
GCTGCAGGCCACTGGCCACTACATTCTGGCCAACTGCCCAGTGGGGCAGAGTCTCACTGT
TGCGGCCACACTGGACGGCACCCGGCATCAATGTACCACGGTTTTCGAACATCAAGTAAC
GGAGAAGTTCACAAGAGAACGCAGCAAGGGCCACCACCTGTCCGATCTGACCAAGAAATG
CACCAGGTTTTCCACCACCCCGAAGAAATCCGCGCTCTATCTCGTGGATGTGTATGACGC
TCTGCCGATTTCTGTAGAGATCAGCACCGTGGTGACATGCAACGAAAGTCAGTGCACAGT
GAGGGTGCCACCCGGTACCACAGTGAAATTCGATAAGAAGTGCAAGAGCGCTGCCCAAGC
GACCGTCACCTTCACCAGCGACTCCCAGACGTTTACGTGCGAGGAGCCGGTCCTAACGGC
CGCCAGTATCACCCAGGGCAAGCCGCACCTTAGATCGTCAATGCTGCCCAGCGGAGGCAA
AGAGGTGAAAGCGAGGATTCCATTCCCGTTCCCGCCAGAGACTGCGACCTGCAGAGTGAG
TGTCGCCCCACTGCCATCGATCACCTATGAGGAAAGCGATGTCCTGCTGGCCGGCACTGC
GAAATACCCCGTGCTGCTAACTACACGGAATCTTGGTTTCCATAGCAACGCCACATCCGA
ATGGATCCAGGGTAAGTACCTGCGCCGCATCCCGGTCACGCCCCAAGGGATCGAGCTAAT
GTGGGGAAACAACGCACCGCTGCACTTCTGGTCATCTGTCAGGTACGCATCTGGGGACGC
CGACGCGTACCCCTGGGAACTCCTGGTGCACCACACCAAGCACCACCCGGAGTATGCGTG
GGCGTTTGTAGGAGTTGCATGTGGCCTACTGGCCGTTGCAGCATGCATGTTTGCGTGCGC
ATGCAACAGGGTGCGGTACTCTCTGCTCGCCAACACGTTCAACCCGAACCCACCACCACT
GACCGCACTGACTGCAGCACTGTGCTGCATACCTGGGGCTCGCGCGGATCAACCCTACCT
GGACATCATTGCCTACTTGTGGACCAACAGCAAAGTGGCCTTCGGGCTGCAATGCGCGGC
GCCCGTGGCTTGTATGCTCATCGTCACATACGCCCTTAGACACTGCAGATTGTGCTGCAA
GTCTTTTTTAGGGGTAAGAGGGTGGTCGGCTCTGCTGGTCATCCTTGCGTATGTACAGAG
CTGCAAGAGCTACGAACACACCGTGGTGGTCCCAATGGATCCAAGAGCCCCGTCGTACGA
GGCGGTGATAAACCGGAATGGGTATGACCCCCTGAAGCTGACCATCGCAGTGAATTTCAC
CGTCATCTCACCAACTACGGCTCTGGAATACTGGACCTGTGCAGGAGTCCCTGTCGTCGA
GCCGCCCCATGTGGGCTGCTGCACGTCAGTGTCCTGCCCCACCGACCTCTCCACGCTGCA
CGCGTTCACCGGCAAAGCCGTCTCCGACGTGCACTGCGATGTGCACACAAACGTGTACCC
CTTGTTGTGGGGTGCGGCTCACTGCTTTTGTTCCACTGAAAACACGCAGGTCAGCGCTGT
GGCCGCCACCGTTTCTGAGTTCTGCGCTCAGGACTCAGAACGCGCCGAGGCGTTCAGCGT
TCACAGCAGCTCAGTCACTGCAGAGATCCTGGTGACGCTTGGTGAAGTGGTGACGGCAGT
CCACGTTTACGTGGACGGGGTAACATCAGCCAGGGGTACCGACCTCAAGATCGTGGCTGG
CCCAATAACAACTGACTACTCCCCGTTTGATCGCAAAGTAGTCCGTATCGGCGAAGAGGT
CTATAACTACGACTGGCCTCCTTACGGGGCTGGTCGACCAGGCACATTCGGAGACATTCA
AGCTAGGTCAACCAACTATGTCAAACCCAATGATCTGTACGGGGATATCGGGATTGAAGT
ACTGCAGCCGACTAATGACCACGTGCACGTGGCTTACACGTATACGACCTCCGGGTTACT
GCGTTGGTTGCAGGACGCTCCGAAACCACTCAGTGTCACAGCACCGCACGGTTGTAAGAT
CAGTGCTAACCCGCTCCTGGCCCTCGATTGTGGGGTTGGTGCCGTCCCCATGTCCATCAA
CATTCCGGACGCGAAGTTCACCCGCAAATTAAAGGATCCGAAACCATCGGCCCTGAAATG
CGTGGTGGACAGTTGCGAGTACGGGGTGGACTACGGGGGCGCCGCCACGATCACCTACGA
GGGCCACGAGGCTGGGAAGTGCGGGATCCATTCCCTGACACCAGGAGTCCCTCTGAGAAC
ATCAGTGGTTGAAGTAGTTGCCGGCGCTAATACCGTCAAAACGACCTTCTCCTCACCCAC
GCCCGAGGTCACACTCGAGGTAGAGATCTGTTCGGCAATAGTGAAGTGCGCCAGTGAGTG
CACTCCACCGAAGGAACACGTAGTCGCAGCCAGGCCTCGCCACGGCAGCGACACTGGAGG
CTACATCTCCGGGCCCGCAATGCGCTGGGCCGGAGGGATTGTAGGGACCCTAGTGGTCCT
GTTCCTCATCCTTGCCGTCACCTACTGCGTGGTGAAGAAGTGCC
>BC10_FR20068903
AGACTGCGTTTCCAGGGTTCGAAGTGGTGGCCAGCAACCGGTCGTCCAACGACCATGCCG
CCGCCAGAGCTTTCTCCCACTTGGCTACCAAGTGGATTGAGCGCGACATCGATGGCCGTC
AGGTCATCGTTGCCGACATAGGGAGCGCACCAGCGAGAAGAGTCGGGGCACCCGATAATG
TCACATACCACAGTGTGTGTCCTCGCAAATGCGCTGAAGACCCTGAGAGGCTGGCTTCTT
ACGCCAGGAAACTTGTCAGGGCTGTGGAGAAAGGAGATGGACACCTCGTCAGTGACAGAA
TCACTGACTTGAAGGACGTCCTGGAGAACCCGGACACGTCACTGGAAACCACCAGTATCT
GCCTGAACGACGACGTGAGTTGTAAAGTGAAGGCCGATATTGCAGTGTACCAGGATGTGT
ACGCAGTTGATGCGCCGTCTACCATCTACGCTCAAGCCGACAAAGGCACGCGAGTGGTAT
ACTGGATCGGGTTCGAGCCGTTCGTGTTTCACACGGACGCTATGGCGGGCAGCTTCCCGC
TATATGACGCCAACTGGAGCGACTCGGCGGTACTGGCAGCAAAAAATCTGCCACTGTGCT
ACTCAGGGTTATCGGAGGACTCCATTAAATGGAGATTCCGTTTCCGTGACAAGCCACTGG
TACCGTCTGGAGAAATCCACTACTCGGTGGGTAGCACCCACTATGTTGAGGACCGAGACA
AGCTGAAAAGCTGGCACCTGCCTTCTACCTTCCACTTCGTGGCACCCAACAAGTACACAT
GCCGTTGTGATACGGTAGTGAGCTGTGGTGGCTACGTCGTGAAGAAGATCACGATTTGTG
AGGGCATTGTTGGTAGACCCGCGAATGAGGAATTGGCCACCTCGTACCACCGTGATGGAG
TGGTGGTGACCAAGTTCTCAGACACGATCAACCACGAACAGGTGTCGTTCCCAGTGGTGA
CCTACATCCCTGCCGTCATCTGCGACCAGATGACCGCCATGACGGCTAACCCCGTCAAAT
ATCCGGATGTCGTCAAACTGCTGGTAGGACTCAACCAGAGGATCGTGGTCAATGGGACCA
CCGTCCGGAACGTCAACTCCATGGATAACTCGCTGATTCCCGTATTTGCTCGCGCATTGT
GCAGCTGGGCAGACGAAGTTCGGCGGGACATGGAGGACGAACAGGACATGTACGGTGTCA
CGTCTGTCACCACATGGATCTGTATCTGCAGAGCGTATGATAAACGCCAGCAGCATACCT
TCTACCGCAGGCCCAAGCAGTCCTCAGGCATCTATGTGCCTGCTAAGTTCACAGGATCGC
TGAGAGCCTCCCTCTCCGCCACGTACCTCAACCTGCCTCTGAAGCAACTGCTGCTCAACA
CACTCAAACGTGCGATCAAACCTAGGGATCAGGCCATCGCAGATGAGACAGAAGCACGCG
CACACGATGCAGCTGAGGTGCACGAGCTGACAGAGGAAGAGGGTAGGCAACAGGCCGCCA
ACCCTAGTTACATCGCAGATGTGCTAGGTCAGGACGACGAAGAGGAAGTCGACGACGGAA
TGTCTAATGTGGACCTTGGCGAAGAAGACGGGGTGGGTTCTACCATCATCGACTGTCAAA
GAGGTACCGTGAAAGTGATCACGGCTTTCGGTGACAACACGATGGGAGAATACTTAGTAC
TATCCCCGGTAACTGTGTTGCGCACCAGGAAACTGGCCGTGCTGCTCGGACCGCTCGCAG
AAGAAGTGATGCAGTACGTCCACAAGGGCCGGACGGGACGTTACGCTATCGAGAAGAACA
ACCTGAAGGTACTCATCCCTACGGGAGTGTCCCTCAAGACGGCTCATTTTCAGGCCCTTA
CTGAAAGTGCTACCTTGACCTACAATGACTACCTGTTCACATGCCGTACGCTCGATCAGC
TGGCAACAAGAGGATCTGCGAAAAACACTGACGAAGTCTACTACAAGCTTGTTGACGCCG
CTAAGGCGAAGGATGAATACGTTTACGAATTGTCCTCCAAGCAATGCGTCAAGAAAGAAG
ATGCAACAGGCACAGTCCTTCAAGGGGACATATGCAATCCGCCTTACCACCAGTTTGCCT
TCGAGGCGCTGCGTAAAAGGCCGGCTCACACACACGACGTCCACACGATTGGCATCTACG
GGGTTCCGGGTGCAGGAAAAACCGCTATCATCACAACCGAAGTAACCACACGCGACTTGG
TCGCTAGTGGAAAAAAGGAGAATTGTGAGGACATCAAGCGGTGCGTGTTGGAGAGACGCG
GCTTAAAAATAGCCGCACGTACGGTTGACTCGCTGCTCTACGGTGCATACCGAGGAGCGG
TCGACACGCTGTACGTTGACGAGGCTTACGCCTGTCACTCGGGCACTCTGCTCGCCTTGA
TCGCTGCGGTAAGACCGACGGGAAAGGTGGTGCTTTGTGGTGACCCTAAACAAGTCGGAT
GTGTGAACCAGCTCCAAATGCGGATGCATTATAATCACGAGATCAGTGACCGCGTTCTGC
GGAAGAACATCTCCCGCCGTTGCACTCATACGCTTACGGCCATTGTTTCAAACCTCAACT
ACGAAGGTAGAATGAAGACTACGAACCCGTGCAAGAAGCCGGTACTGATTGATACAACCG
GGTCTACCAAGCCTGACAAAGAAGCGTTGGTATTGACGTGCTTCCGCGGGTGGGTTAAAG
ATTTAAAAATTCTCTACCCTCACAACGAGCTCATGACTGCGGCTGCCTCACAGGGTCTGA
CTCGTGAAAAAGTGTACGCCGTTCGTTGCCGCGTCACGTCGAACCCACTCTACGAGCCGA
CTTCTGAGCACATTACTGTCCTTTTGACGCGCACCAACGACGAACTGGTCTGGAAGACAC
TGCCAAACGATCCGCTGATCCCTATACTCTCCAAGCCCCCGAAAGGAGACTACTCCGCCA
CCATGGAGGACTGGGAGGATGAGCACAACGGTATCTTGGCGGCTCTCAGAGAAGCATGTG
TCCCACGGATGAACTTCGCGCACGGGAAGCGTAACACCTGTTGGGCAGTTACAAGCAGCC
GGGTGCTGCACGAGGCAGGCGTCCTGATAACGCCGGAGGACTTCAACCGCATCTTTCCGG
CGTTCCGAGAGGACAAACCGCACTCGGCTTTGGCAGCCTTGGATGCTGTCGCCGCTCTCG
TGTGGGGCCTGGATACATCCTCGGGCATCTTGAGTGGAAAAGGCAGTTTCATGCGTCTGG
AGAACAGCCATTGGAGCAATTCCAACAGAGGGTATGAGTATGGCCTCAACCTGGACGCAC
TGGAAGGCTACGAGATCGCCAACCCACGCATGATCAAAGCGCTTAAACAACGGCGCGGGC
GTGAATGTTACGACATTGAAACGGGCAAGTTGGTGCCTATGGATCCTGGTAGGGTCCAAG
TGCCGATCAACCGGGTTGTGCCCCACGTGCTGGTGGACACTTCCGCAGCGGCCAAACCAG
GTTTTCTGGAAAACAGGCTCACGGTTGACAGATGGGACCAAGTGCACAGCTTCAAAACAA
GAGCAGCAGTAAAGTTCGCAGAGCTGACGAAGCGCGTCTCATACAACTCAGTTCTCGACC
TTGGGGCCGCCCCGGGAGGAGTGACCGACTATTGCGTGAAGAAGGGTAAGACCGTTACAT
GTGTCTCCGAACAGTGGGACTCTAAGCCGAGAGGCGCTGTGGTCATTACAGCCGATATCA
ACGGCCCACTTAACAACCTAGGCATCTTCGACCTGGTGTTTTGTGACGCAGCCGGACCAC
GACGCTATCACCACTACGCGCAGTGCGAAGACCACGCCGTGCTATTCACATCAGCATGCA
AACACGGGGTGGAGCGCACAGCCAAGGGCGGGGTATTCATTGTGAAGGCGTACGGAATGG
CGGACCGCCGAACAGAGCGGGCAGTGGAATGCACAGCGAGGTATTTCAAGTCCGTCTCGG
TCGAAAAACCAGTCTCCTCCCGCATAACCAACGTGGAAGTCTTCTTCAAGTTTTCCGGAC
GCTGTCGCCCGCATGCTCGTTCCATTGCACACTTGGGCCCTCAACTGACCGACATCTATG
CTCGCACGAGGAAGGCGTACAAAATGCTGGCGAGAGGAAGTGTTGCTGACAAGGTGAAAG
TGGCAGAGATCCTCAACTCGATGGTGGGAGCCGCGCCGGGTTACAGAGTCCTCAACAGGA
ACATCATCACTGCCGAAGAAGAAGTCTTGGTTAATGCCGCCAACAGCAACGGCAGACCCG
GCGACGGTGTGTGTGGTGCGCTCTACGGCGCGTTCGGGGACGCTTTCCCCAACGGTGCGA
TCGGCGCGGGAAACGCGGTCCTGGTCCGAGGACTCGAGGCCACCATCATCCACGCAGCCG
GAGCTGACTTCAGAGAGGTCGATGAAGAAACTGGTGCGCGACAGCTGAGAGCAGCATACC
GCGCGGCGGCTACTTTAGTCACTGCTAACGGTATCACCAGCGCTGCCATCCCTCTGCTGA
GTACACACATCTTTTCCAACGGTCGAAACAGACTGGAACAGTCCTTCGGCGCATTAGTGG
AGGCGTTCGACACGACAGAGTGCGACGTCACCATCTACTGCCTGGCCAACAACATGGCCG
CGAGGATCCAGCAACTAATCGACGATCACGCTCGCGAAGAGTTCGACGAAGAAGTGGTTG
TGGAAGAAGAAGAGGAACATAAAGCTGATGCGATGAGTGACACGGAGACGCTGTCCAGCT
TCGGCGACGAAACGGTGTGGGTGCCCAAACATAGTACTCTGGCCGGAAGACCAGGATACA
GTGCCACTTACGGCGACCGCAGATCTCTTTTTGTCGGCACGAAGTTCCACCGTGCCGCAG
TTGCTATGTCGTCAATCGAAGCGGCTTGGCCTAGGACCAAAGAAGCCAATGCTAAACTCA
TTGAGTACATACGAGGGCAGCACCTCGTTGACGTCCTAAAAAGCTGTCCAGTCAACGACA
TACCGGTAGGTAGACCGCCTTCTAGCCTGCCCTGCGGTTGCATTTACGCCATGACCCCGG
AACGGGTCACAGTGCTGAAGCAAAGGCCGCAAGAAGGTTTTGTGGTATGCAGTGCATTCA
AACTACCGCTCACCAACATCCAAGATGTCACCAAAGTGGAGTGCACGGTGAGAGCACCTG
CAGAGGAACCTAGACCGGTGCGCTACTTGCAAGAGAGGCGCCCAGCGCAGGCCGCCGCGA
GGCAGCCTAGGCCGGCAACTGNGGCTGCCAACGTCG------------------------
CCAGCACAGCCACGAGTCGCCGCACACCCGCGCCGGGCTCGGTGCAGGTGCGCCTACTGC
CGCCAAGAGACGGCACGGTATCCCGCAGTTCTCGCACGGGTTCGCAGTCCAGCGTCACCT
CGTCAGCGGGATCCATAATGCCGGTGCCCCGAAGGGCGCCAGTCGCGCCAGCGGCATCAT
TGGCGAGCAGCGTCCACAGCCATAGTGTGCGCAGCGCCCCTGCCATTCTGAGGGCCGCCA
GCACAGGTGCCAGAAGCGTGCGCAGCGTCCAGTCCGGCTTAACCGGGCACAGAGAGAACG
CTGTTAGCGTCGCCAGCTCGGTGAGACAGCCCAGTGGGCCGCCCAGCAGCGTGAGCACGC
CCGCCGCGCCTAGAGGGCTAACACGGGATCAGTTCGGCGCCGTGAGAGCTAGGGCCCGCA
GGGACCTAGAGTTGGAGGGATCGGAGCATGGCAGCCAGGCCAGTTTCCGTTCCGGCTCGC
TGGTGGTGGGGAGCACCGCTAGTAGCTACAGCCAACGTCCTGACGACCAGGACACGGGCT
CTGAGCCCTCAGGCCGCGGCGCCGCCGTGAGGACACGACGCAGAGGGCAACGGGACGGCC
CCGGAGGGTATATATTCTCTTCTGACCAAGGTACAGCTCATCTCAGCCAGCATAACACCC
AGACAAACAACACTACGGAGGTGTTGATGAGAACGTCGGTACTGCCAAGTAACGACCATG
GTACTCCAGATCTGCCTGCAGAGACGAAGAAGAGGCTGGCGTACCAGATGCGCCCTACTC
AAAAGAACAAGAGTCGCTACCTGTCCGCGAAGGTCCACAACATGAAACACAAGATCGTTC
AATGTTTGCAGCGAGGTGCCGGGCACTACCTGAGAGAGCAACATGCTCTGCCGCTGTGGA
AAAACACCTTCCCTAAGCCCAGGTACTCCGACGCCTGCGTGGTGAAGTTCGAGAGTGTCA
ACACAGCGATTGTTGCAGCCAACATGTTCATAGGGTGCAACTACCCCACTTTAAGCTCGT
TCGGAGTCACGGACAAGTACGATGCTTATTTGGACATGGTTGATGGGCTCAACTGCAACC
TCGACACCGTGACGTTTGACCCTGCTAAGGTGCGTTCTCTGCCGAAGAAATCAGAATACA
ACCAGCCGCTCATACAGTCCCAAGTGCCCGGTCCTATGGCATCTACTCTGCAAAGCATCC
TTATGGCCGCCACCAAACGCAACTGCAACGTCACGCAGATGAGAGAGCTCCCTACCATGG
ACTCAGCGGCAATGAACGTGGAAGCTTTTAAAAAATTCGCCTGTAAAGACACCGATCTGT
GGACTGAGTTCGCAGAAAAACCCGTAAGGTTGTCGCCCGGCCAAATTGAAGAGTACGTCT
TTCACTTACAAGGGGCTAAGGCCAATGTGATGCACAGCAGAGTCGAAGCCGTATGCCCTG
ACCTTTCGGAGGTGGCTATGGACAGATTCACACTGGACATGAAACGCGACGTTAAAGTGA
CGCCGGGCACGAAACATGTAGAGGAGAGACCTAAGGTTCAAGTGATTCAGGCGGCCGACC
CTATGGCCACCGCGTACTTGTGCGCTATCCATCGAGAGCTAGTCCGAAGATTGAAAGCCG
TCCTAAAACCATCCATACATGTGTTGTTCGACATGAGTTCCGAGGACTTNGACGCTATCG
TGGGCCACGGGATGAAGTTGGGCGACAAGGTGCTGGAAACGGACATCTCCTCATTCGACA
AGAGCCAGGACCAGGCCATGGCGGTTACGGCGTTGATGCTGCTGGAAGACTTGGGCGTAG
AGGAGGATCTCCTGACCCTCATCGAGGCGTCCTTCGGCGACATCACTTCTGTCCACCTGC
CTACAGGCACTAGATTCCAGTTTGGATCGATGATGAAGTCCGGGCTATTCCTGACGTTGT
TCGTGAATACGTTGCTTAACATCACCATAGCCGCCCGAGTCTTACGGGAGCAGCTGGCTG
ACACCAGGTGCGCCGCGTTTATTGGCGACGACAACGTCATAACCGGAGTAGTGTCCGATG
ACATGATGGTGGCCAGGTGTGCGTCCTGGCTGAACATGGAGGTGAAGATCATGGACATGG
AGATCGGCGATAGGAGTCCTTATTTTTGTGGCGGCTTCCTGTTACTCGACACGGTAACAG
GCACTGTAAGCCGAGTGTCGGACCCTGTAAAACGCCTGATGAAGATGGGANNNNNNNNNN
NNNNNGATCCGGAAACGGATGTGGACAGATGCCGCGCACTGCGCGAAGAAGTGGAAAGCT
GGTACAGAGTGGGGATTCAGTGGCCACTGCAGGTGGCCGCCGCTNNNNNNNNNNNNNNNN
NNNNNNNNNNNNNNNNNNNNNNNNNNNNNNNNNNNNNNNNNNNNNNNNNNNNNNNNNNNN
NNNNNNNNNNNNNNNNNNNNNNNNNNNNNNNNNNNNNNNNNNNNNNNNNNNNNNNNNNNN
NNNNNNNNNNNNNNNNNNNNNNNNNNNNNNNNNNNNNNNNNNNNNNNNNNNNNNNNNNNN
NNNNNNNNNNNNNNNNNNNNNNNNNNNNNNNNNNNNNNNNNNNNNNNNNNNNNNNNNNNN
NNNNNNNNNNNNNNNNNNNNNNNNNNNNNNNNNNNNNNNNNNNNNNNNNNNNNNNNNNNN
NNNNNNNNNNNNNNNNNNNNNNNNNNNNNNNNNNNNNNNNNNNNNNNNNNNNNNNNNNNN
NNNNNNNNNNNNNNNNNNNNNNNNNNNNNNNNNNNNNNNNNNNNNNNNNNNNNNNNNNNN
NNNNNNNNNNNNNNNNNNNNNNNNNNNNNNNNNNNNNNNNNNNNNNNNNNNNNNNNNNNN
NNNNNNNNNNNNNNNNNNNNNNNNNNNNNNNNNNNNNNNNNNNNNNNNNNNNNNNNNNNN
NNNNNNNNNNNNNNNNNNNNNNNNNNNNNNNNNNNNNNNNNNNNNNNNNNNNNNNNNNNN
NNNNNNNNNNNNNNNNNNNNNNNNNNNNNNNNNNNNNNNNNNNNNNNNNNNNNNNNNNNN
NNNNNNNNNNNNNNNNNNNNNNNNNNNNNNNNNNNNNNNNNNNNNNNNNNNNNNNNNNNN
NNNNNNNNNNNNNNNNNNNNNNNNNNNNNNNNNNNNNNNNNNNNNNNNNNNNNNNNNNNN
NNNNNNNNNNNNNNNNNNNNNNNNNNNNNNNNNNNNNNNNNNNNNNNNNNNNNNNNNNNN
NNNNNNNNNNNNNNNNNNNNNNNNNNNNNNNNNNNNNNNNNNNNNNNNNNNNNNNNNNNN
NNNNNNNNNNNNNNNNNNNNNNNNNNNNNNNNNNNNNNNNNNNNNNNNNNNNNNNNNNNN
NNNNNNNNNNNNNNNNNNNNNNNNNNNNNNNNNNNNNNNNNNNNNNNNNNNNNNNNNNNN
NNNNNNNNNNNNNNNNNNNNNNNNNNNNNNNNNNNNNNNNNNNNNNNNNNNNNNNNNNNN
NNNNNNNNNNNNNNNNNNNNNNNNNNNNNNNNNNNNNNNNNNNNNNNNNNNNNNNNNNNN
NNNNNNNNNNNNNNNNNNNNNNNNNNNNNNNNNNNNNNNNNNNNNNNNNNNNNNNNNNNN
NNNNNNNNNNNNNNNNNNNNNNNNNNNNNNNNNNNNNNNNNNNNNNNNNNNNNNNNNNNN
NNNNNNNNNNNNNNNNNNNNNNNNNNNNNNNNNNNNNNNNNNNNNNNNNNNNNNNNNNNN
NNNNNNNNNNNNNNNNNNNNNNNNNNNNNNNNNNNNNNNNNNNNNNNNNNNNNNNNNNNN
NNNNNNNNNNNNNNNNNNNNNNNNNNNNNNNNNNNNNNNNNNNNNNNNNNNNNNNNNNNN
NNNNNNNNNNNNNNNNNNNNNNNNNNNNNNNNNNNNNNNNNNNNNNNNNNNNNNNNNNNN
NNNNNNNNNNNNNNNNNNNNNNNNNNNNNNNNNNNNNNNNNNNNNNNNNNNNNNNNNNNN
NNNNNNNNNNNNNNNNNNNNNNNNNNNNNNNNNNNNNNNNNNNNNNNNNNNNNNNNNNNN
NNNNNNNNNNNNNAGAGAACGCAGCAAGGGCCACCACCTGTCCGATCTGACCAAGAAATG
CACCAGGTTTTCCACCACCCCGAAGAAATCCGCGCTCTATCTCGTGGATGTGTATGACGC
TCTGCCGATTTCTGTAGAGATCAGCACCGTGGTGACATGCAACGAAAGTCAGTGCACAGT
GAGGGTGCCACCCGGTACCACAGTGAAATTCGATAAGAAGTGCAAGAGCGCTGCCCAAGC
GACCGTCACCTTCACCAGCGACTCCCAGACGTTTACGTGCGAGGAGCCGGTCCTAACGGC
CGCCAGTATCACCCAGGGCAAGCCGCACCTTAGATCGTCAATGCTGCCCAGCGGAGGCAA
AGAGGTGAAAGCGAGGATTCCATTCCCGTTCCCGCCAGAGACTGCGACCTGCAGAGTGAG
TGTCGCCCCACTGCCATCGATCACCTATGAGGAAAGCGATGTCCTGCTGGCCGGCACTGC
GAAATACCCCGTGCTGCTAACTACACGGAATCTTGGTTTCCATAGCAACGCCACATCCGA
ATGGATCCAGGGTAAGTACCTGCGCCGCATCCCGGTCACGCCCCAAGGGATCGAGCTAAT
GTGGGGAAACAACGCACCGCTGCACTTCTGGTCATCTGTCAGGTACGCATCTGGGGACGC
CGACGCGTACCCCTGGGAACTCCTGGTGCACCACACCAAGCACCACCCGGAGTATGCGTG
GGCGTTTGTAGGAGTTGCATGTGGCCTACTGGCCGTTGCAGCATGCATGTTTGCGTGCGC
ATGCAACAGGGTGCGGTACTCTCTGCTCGCCAACACGTTCAACCCGAACCCACCACCACT
GACCGCACTGACTGCAGCACTGTGCTGCATACCTGGGGCTCGCGCGGATCAACCCTACCT
GGACATCATTGCCTACTTGTGGACCAACAGCAAAGTGGCCTTCGGGCTGCAATGCGCGGC
GCCCGTGGCTTGTATGCTCATCGTCACATACGCCCTTAGACACTGCAGATTGTGCTGCAA
GTCTTTTTTAGGGGTAAGAGGGTGGTCGGCTCTGCTGGTCATCCTTGCGTATGTACAGAG
CTGCAAGAGCTACGAACACACCGTGGTGGTCCCAATGGATCCAAGAGCCCCGTCGTACGA
GGCGGTGATAAACCGGAATGGGTATGACCCCCTGAAGCTGACCATCGCAGTGAATTTCAC
CGTCATCTCACCAACTACGGCTCTGGAATACTGGACCTGTGCAGGAGTCCCTGTCGTCGA
GCCGCCCCATGTGGGCTGCTGCACGTCAGTGTCCTGCCCCACCGACCTCTCCACGCTGCA
CGCGTTCACCGGCAAAGCCGTCTCCGACGTGCACTGCGATGTGCACACAAACGTGTACCC
CTTGTTGTGGGGTGCGGCTCACTGCTTTTGTTCCACTGAAAACACGCAGGTCAGCGCTGT
GGCCGCCACCGTTTCTGAGTTCTGCGCTCAGGACTCAGAACGCGCCGAGGCGTTCAGCGT
TCACAGCAGCTCAGTCACTGCAGAGATCCTGGTGACGCTTGGTGAAGTGGTGACGGCAGT
CCACGTTTACGTGGACGGGGTAACATCAGCCAGGGGTACCGACCTCAAGATCGTGGCTGG
CCCAATAACAACTGACTACTCCCCGTTTGATCGCAAAGTAGTCCGTATCGGCGAAGAGGT
CTATAACTACGACTGGCCTCCTTACGGGGCTGGTCGACCAGGCACATTCGGAGACATTCA
AGCTAGGTCAACCAACTATGTCAAACCCAATGATCTGTACGGGGATATCGGGATTGAAGT
ACTGCAGCCGACTAATGACCACGTGCACGTGGCTTACACGTATACGACCTCCGGGTTACT
GCGTTGGTTGCAGGACGCTCCGAAACCACTCAGTGTCACAGCACCGCACGGTTGTAAGAT
CAGTGCTAACCCGCTCCTGGCCCTCGATTGTGGGGTTGGTGCCGTCCCCATGTCCATCAA
CATTCCGGACGCGAAGTTCACCCGCAAATTAAAGGATCCGAAACCATCGGCCCTGAAATG
CGTGGTGGACAGTTGCGAGTACGGGGTGGACTACGGGGGCGCCGCCACGATCACCTACGA
GGGCCACGAGGCTGGGAAGTGCGGGATCCATTCCCTGACACCAGGAGTCCCTCTGAGAAC
ATCAGTGGTTGAAGTAGTTGCCGGCGCTAATACCGTCAAAACGACCTTCTCCTCACCCAC
GCCCGAGGTCACACTCGAGGTAGAGATCTGTTCGGCAATAGTGAAGTGCGCCAGTGAGTG
CACTCCACCGAAGGAACACGTAGTCGCAGCCAGGCCTCGCCACGGCAGCGACACTGGAGG
CTACATCTCCGGGCCCGCAATGCGCTGGGCCGGAGGGATTGTAGGGACCCTAGTGGTCCT
GTTCCTCATCCTTGCCGTCACCTACTGCGTGGTGAAGAAGTGCC
>BC11_FR19825143
AGACTGCGTTTCCAGGGTTCGAAGTGGTGGCCAGCAACCGGTCGTCCAACGACCATGCCG
CCGCCAGAGCTTTCTCCCACTTGGCTACCAAGTGGATTGAGCGCGACATCGATGGCCGTC
AGGTCATCGTTGCCGACATAGGGAGCGCACCAGCGAGAAGAGTCGGGGCACCCGATAATG
TCACATACCACAGTGTGTGTCCTCGCAAATGCGCTGAAGACCCTGAGAGGCTGGCTTCTT
ACGCCAGGAAACTTGTCAGGGCTGTGGAGAAAGGAGATGGACACCTCGTCAGTGACAGAA
TCACTGACTTGAAGGACGTCCTGGAGAACCCGGACACGTCACTGGAAACCACCAGTATCT
GCCTGAACGACGACGTGAGTTGTAAAGTGAAGGCCGATATTGCAGTGTACCAGGATGTGT
ACGCAGTTGATGCGCCGTCTACCATCTACGCTCAAGCCGACAAAGGCACGCGAGTGGTAT
ACTGGATCGGGTTCGAGCCGTTCGTGTTTCACACGGACGCTATGGCGGGCAGCTTCCCGC
TATATGACGCCAACTGGAGCGACTCGGCGGTACTGGCAGCAAAAAATCTGCCACTGTGCT
ACTCAGGGTTATCGGAGGACTCCATTAAATGGAGATTCCGTTTCCGTGACAAGCCACTGG
TACCGTCTGGAGAAATCCACTACTCGGTGGGTAGCACCCACTATGTTGAGGACCGAGACA
AGCTGAAAAGCTGGCACCTGCCTTCTACCTTCCACTTCGTGGCACCCAACAAGTACACAT
GCCGTTGTGATACGGTAGTGAGCTGTGGTGGCTACGTCGTGAAGAAGATCACGATTTGTG
AGGGCATTGTTGGTAGACCCGCGAATGAGGAATTGGCCACCTCGTACCACCGTGATGGAG
TGGTGGTGACCAAGTTCTCAGACACGATCAACCACGAACAGGTGTCGTTCCCAGTGGTGA
CCTACATCCCTGCCGTCATCTGCGACCAGATGACCGCCATGACGGCTAACCCCGTCAAAT
ATCCGGATGTCGTCAAACTGCTGGTAGGACTCAACCAGAGGATCGTGGTCAATGGGACCA
CCGTCCGGAACGTCAACTCCATGGATAACTCGCTGATTCCCGTATTTGCTCGCGCATTGT
GCAGCTGGGCAGACGAAGTTCGGCGGGACATGGAGGACGAACAGGACATGTACGGTGTCA
CGTCTGTCACCACATGGATCTGTATCTGCAGAGCGTATGATAAACGCCAGCAGCATACCT
TCTACCGCAGGCCCAAGCAGTCCTCAGGCATCTATGTGCCTGCTAAGTTCACAGGATCGC
TGAGAGCCTCCCTCTCCGCCACGTACCTCAACCTGCCTCTGAAGCAACTGCTGCTCAACA
CACTCAAACGTGCGATCAAACCTAGGGATCAGGCCATCGCAGATGAGACAGAAGCACGCG
CACACGATGCAGCTGAGGTGCACGAGCTGACAGAGGAAGAGGGTAGGCAACAGGCCGCCA
ACCCTAGTTACATCGCAGATGTGCTAGGTCAGGACGACGAAGAGGAAGTCGACGACGGAA
TGTCTAATGTGGACCTTGGCGAAGAAGACGGGGTGGGTTCTACCATCATCGACTGTCAAA
GAGGTACCGTGAAAGTGATCACGGCTTTCGGTGACAACACGATGGGAGAATACTTAGTAC
TATCCCCGGTAACTGTGTTGCGCACCAGGAAACTGGCCGTGCTGCTCGGACCGCTCGCAG
AAGAAGTGATGCAGTACGTCCACAAGGGCCGGACGGGACGTTACGCTATCGAGAAGAACA
ACCTGAAGGTACTCATCCCTACGGGAGTGTCCCTCAAGACGGCTCATTTTCAGGCCCTTA
CTGAAAGTGCTACCTTGACCTACAATGACTACCTGTTCACATGCCGTACGCTCGATCAGC
TGGCAACAAGAGGATCTGCGAAAAACACTGACGAAGTCTACTACAAGCTTGTTGACGCCG
CTAAGGCGAAGGATGAATACGTTTACGAATTGTCCTCCAAGCAATGCGTCAAGAAAGAAG
ATGCAACAGGCACAGTCCTTCAAGGGGACATATGCAATCCGCCTTACCACCAGTTTGCCT
TCGAGGCGCTGCGTAAAAGGCCGGCTCACACACACGACGTCCACACGATTGGCATCTACG
GGGTTCCGGGTGCAGGAAAAACCGCTATCATCACAACCGAAGTAACCACACGCGACTTGG
TCGCTAGTGGAAAAAAGGAGAATTGTGAGGACATCAAGCGGTGCGTGTTGGAGAGACGCG
GCTTAAAAATAGCCGCACGTACGGTTGACTCGCTGCTCTACGGTGCATACCGAGGAGCGG
TCGACACGCTGTACGTTGACGAGGCTTACGCCTGTCACTCGGGCACTCTGCTCGCCTTGA
TCGCTGCGGTAAGACCGACGGGAAAGGTGGTGCTTTGTGGTGACCCTAAACAAGTCGGAT
GTGTGAACCAGCTCCAAATGCGGATGCATTATAATCACGAGATCAGTGACCGCGTTCTGC
GGAAGAACATCTCCCGCCGTTGCACTCATACGCTTACGGCCATTGTTTCAAACCTCAACT
ACGAAGGTAGAATGAAGACTACGAACCCGTGCAAGAAGCCGGTACTGATTGATACAACCG
GGTCTACCAAGCCTGACAAAGAAGCGTTGGTATTGACGTGCTTCCGCGGGTGGGTTAAAG
ATTTAAAAATTCTCTACCCTCACAACGAGCTCATGACTGCGGCTGCCTCACAGGGTCTGA
CTCGTGAAAAAGTGTACGCCGTTCGTTGCCGCGTCACGTCGAACCCACTCTACGAGCCGA
CTTCTGAGCACATTACTGTCCTTTTGACGCGCACCAACGACGAACTGGTCTGGAAGACAC
TGCCAAACGATCCGCTGATCCCTATACTCTCCAAGCCCCCGAAAGGAGACTACTCCGCCA
CCATGGAGGACTGGGAGGATGAGCACAACAGTATCTTGGCGGCTCTCAGAGAAGCATGTG
TCCCACGGATGAACTTCGCGCACGGGAAGCGTAACACCTGTTGGGCAGTTACAAGCAGCC
GGGTGCTGCACGAGGCAGGCGTCCTGATAACGCCGGAGGACTTCAACCGCATCTTTCCGG
CGTTCCGAGAGGACAAACCGCACTCGGCTTTGGCAGCCTTGGATGCTGTCGCCGCTCTCG
TGTGGGGCCTGGATACATCCTCGGGCATCTTGAGTGGAAAAGGCAGTTTCATGCGTCTGG
AGAACAGCCATTGGAGCAACTCCAACAGAGGGTATGAGTATGGCCTCAACCTGGACGCAC
TGGAAGGCTACGAGATCGCCAACCCACGCATGATCAAAGCGCTTAAACAACGGCGCGGGC
GTGAATGTTACGACATTGAAACGGGCAAGTTGGTGCCTATGGATCCTGGTAGGGTCCAAG
TGCCGATCAACCGGGTTGTGCCCCACGTGCTGGTGGACACTTCCGCAGCGGCCAAACCAG
GTTTTCTGGAAAACAGGCTCACGGTTGACAGATGGGACCAAGTGCACAGCTTCAAAACAA
GAGCAGCAGTCAAGTTCGCAGAGCTGACGAAGCGCGTCTCATACAACTCAGTTCTCGACC
TTGGGGCCGCCCCGGGAGGAGTGACCGACTATTGCGTGAAGAAGGGTAAGACCGTTACAT
GTGTCTCCGAACAGTGGGACTCTAAGCCGAGAGGCGCTGTGGTCATTACAGCCGATATCA
ACGGCCCACTTAACAACCTAGGCATCTTCGACCTGGTGTTTTGTGACGCAGCCGGACCAC
GACGCTATCACCACTACGCGCAGTGCGAAGACCACGCCGTGCTATTCACATCAGCATGCA
AACACGGGGTGGAGCGCACAGCCAAGGGCGGGGTATTCATTGTGAAGGCGTACGGAATGG
CGGACCGCCGAACAGAGCGGGCAGTGGAATGCACAGCGAGGTATTTCAAGTCCGTCTCGG
TCGAAAAACCAGTCTCCTCCCGCATAACCAACGTGGAAGTCTTCTTCAAGTTTTCCGGAC
GCTGTCGCCCGCATGCTCGTTCCATTGCACACTTGGGCCCTCAACTGACCGACATCTATG
CTCGCACGAGGAAGGCGTACAAAATGCTGGCGAGAGGAAGTGTTGCTGACAAGGTGAAAG
TGGCAGAGATCCTCAACTCGATGGTGGGAGCCGCGCCGGGTTACAGAGTCCTCAACAGGA
ACATCATCACTGCCGAAGAAGAAGTCTTGGTTAATGCCGCCAACAGCAACGGCAGACCCG
GCGACGGTGTGTGTGGTGCGCTCTACGGCGCGTTCGGGGACGCTTTCCCCAACGGTGCGA
TCGGCGCGGGAAACGCGGTCCTGGTCCGAGGACTCGAGGCCACCATCATCCACGCAGCCG
GAGCTGACTTCAGAGAGGTCGATGAAGAAACTGGTGCGCGACAGCTGAGAGCAGCATACC
GCGCGGCGGCTACTTTAGTCACTGCTAACGGTATCACCAGCGCTGCCATCCCTCTGCTGA
GTACACACATCTTTTCCAACGGTCGAAACAGACTGGAACAGTCCTTCGGCGCATTAGTGG
AGGCGTTCGACACGACAGAGTGCGACGTCACCATCTACTGCCTGGCCAACAACATGGCCG
CGAGGATCCAGCAACTAATCGACGATCACGCTCGCGAAGAGTTCGACGAGGAAGTGGTTG
TGGAAGAAGAAGAGGAACATAAAGCTGATGCGATGAGTGACACGGAGATGCTGTCCAGCT
TCGGCGACGAAACGGTGTGGGTGCCCAAACATAGTACTCTGGCCGGAAGACCAGGATACA
GTGCCACTTACGGCGACCGCAGATCTCTTTTTGTCGGCACGAAGTTCCACCGTGCCGCAG
TTGCTATGTCGTCAATCGAAGCGGCTTGGCCTAGGACCAAAGAAGCCAATGCTAAACTCA
TTGAGTACATACGAGGGCAACACCTCGTTGACGTCCTAAAAAGCTGTCCAGTCAACGACA
TACCGGTAGGTAGACCGCCTTCTAGCCTGCCCTGCGGTTGCATTTACGCCATGACCCCGG
AACGGGTCACAGTGCTGAAGCAAAGGCCGCAAGAAGGTTTTGTGGTATGCAGTGCATTCA
AACTACCGCTCACCAACATCCAAGATGTCACCAAAGTGGAGTGCACGGTGAGAGCACCTG
CAGAGGAACCTAGACCGGTGCGCTACTTGCAAGAGAGGCGCCCAGCGCAGGCCGCCGCGA
GGCAGCCTAGGCCGGCAACTGNGGCTGCCAGCGTCG------------------------
CCAGCACAGCCACGAGTCGCCGCACACCCGCGCCGGGCTCGGTGCAGGTGCGCCTACTGC
CGCCAAGAGACGGCACGGTATCCCGCAGTTCTCGCACGGGTTCGCAGTCCAGCGTCACCT
CGTCAGCGGGATCCATAATGCCGGTGCCCCGAAGGGCGCCAGTCGCGCCAGCGGCATCAT
TGGCGAGCAGCGTCCACAGCCATAGTGTGCGCAGCGCCCCTGCCATTCTGAGGGCCGCCA
GCACAGGTGCCAGAAGCGTGCGCAGCGTCCAGTCCGGCTTAACCGGGCACAGAGAGAACG
CTGTTAGCGTCGCCAGCTCGGTGAGACAGCCCAGTGGGCCGCCCAGCAGCGTGAGCACGC
CCGCCGCGCCTAGAGGGCTAACACGGGATCAGTTCGGCGCCGTGAGAGCTAGGGCCCGCA
GGGACCTAGAGTTGGAGGGATCGGAGCATGGCAGCCAGGCCAGTTTCCGTTCCGGCTCGC
TGGTGGTGGGGAGCACCGCTAGTAGCTACAGCCAACGTCCTGACGACCAGGACACGGGCT
CTGAGCCCTCAGGCCGCGGCGCCGCCGTGAGGACACGACGCAGAGGGCAACGGGACGGCC
CCGGAGGGTATATATTCTCTTCTGACCAAGGTACAGCTCATCTCAGCCAGCATAACACCC
AGACAAACAACACTACGGAGGTGTTGATGAGAACGTCGGTACTGCCAAGTAACGACCATG
GTACTCCAGATCTGCCTGCAGAGACGAAGAAGAGGCTGGCGTACCAGATGCGCCCTACTC
AAAAGAACAAGAGTCGCTACCTGTCCGCGAAGGTCCACAACATGAAACACAAGATCGTTC
AATGTTTGCAGCGAGGTGCCGGGCACTACCTGAGAGAGCAACATGCTCTGCCGCTGTGGA
AAAACACCTTCCCTAAGCCCAGGTACTCCGACGCCTGCGTGGTGAAGTTCGAGAGTGTCA
ACACAGCGATTGTTGCAGCCAACATGTTCATAGGGTGCAACTACCCCACTTTAAGCTCGT
TCGGAGTCACGGACAAGTACGATGCTTATTTGGACATGGTTGATGGGCTCAACTGCAACC
TCGACACCGTGACGTTTGACCCTGCTAAGGTGCGTTCTCTGCCGAAGAAATCAGAATACA
ACCAGCCGCTCATACAGTCCCAAGTGCCCGGTCCTATGGCATCTACTCTGCAAAGCATCC
TTATGGCCGCCACCAAACGCAACTGCAACGTCACGCAGATGAGAGAGCTCCCTACCATGG
ACTCAGCGGCAATGAACGTGGAAGCTTTTAAAAAATTCGCCTGTAAAGACACCGATCTGT
GGACTGAGTTCGCAGAAAAACCCGTAAGGTTGTCGCCCGGCCAAATTGAAGAGTACGTCT
TTCACTTACAAGGGGCTAAGGCCAATGTGATGCACAGCAGAGTCGAAGCCGTATGCCCTG
ACCTTTCGGAGGTGGCTATGGACAGATTCACACTGGACATGAAACGCGACGTTAAAGTGA
CGCCGGGCACGAAACATGTAGAGGAGAGACCTAAGGTTCAAGTGATTCAGGCGGCCGACC
CTATGGCCACCGCGTACTTGTGCGCTATCCATCGAGAGCTAGTCCGAAGATTGAAAGCCG
TCCTAAAACCATCCATACATGTGTTGTTCGACATGAGTTCCGAGGACTTNGACGCTATCG
TGGGCCACGGGATGAAGTTGGGCGACAAGGTGCTGGAAACGGACATCTCCTCATTCGACA
AGAGCCAGGACCAGGCCATGGCGGTTACGGCGTTGATGCTGCTGGAAGACTTGGGCGTAG
AGGAGGATCTCCTGACCCTCATCGAGGCGTCCTTCGGCGACATCACTTCTGTCCACCTGC
CTACAGGCACTAGATTCCAGTTTGGATCGATGATGAAGTCCGGGCTATTCCTGACGTTGT
TCGTGAATACGTTGCTTAACATCACCATAGCCGCCCGAGTCTTACGGGAGCAGCTGGCTG
ACACCAGGTGCGCCGCGTTTATTGGCGACGACAACGTCATAACCGGAGTAGTGTCCGATG
ACATGATGGTGGCCAGGTGTGCGTCCTGGCTGAACATGGAGGTGAAGATCATGGACATGG
AGATCGGCGATAGGAGTCCTTATTTTTGTGGCGGCTTCCTGTTACTCGACACGGTAACAG
GCACTGTAAGCCGAGTGTCGGACCCTGTAAAACGCCTGATGACGATGGGAANNNNNNNNN
NNNNNNNNNNNNNNNNNNNNNNNNNNNNNNNNNNNNNNNNNNNNNNNNNNNNNNNNNNNN
NNNNNNNNNNNNNNNNNNNNNNNNNNNNNNNNNNNNNNNNNNNNNNNNNNNNNNNNNNNN
NNNNNNNNNNNNNNNNNNNNNNNNNNNNNNNNNNNNNNNNNNNNNNNNNNNNNNNNNNNN
NNNNNNNNNNNNNNNNNNNNNNNNNNNNNNNNNNNNNNNNNNNNNNNNNNNNNNNNNNNN
NNNNNNNNNNNNNNNNNNNNNNNNNNNNNNNNNNNNNNNNNNNNNNNNNNNNNNNNNNNN
NNNNNNNNNNNNNNNNNNNNNNNNNNNNNNNNNNNNNNNNNNNNNNNNNNNNNNNNNNNN
NNNNNNNNNNNNNNNNNNNNNNNNNNNNNNNNNNNNNNNNNNNNNNNNNNNNNNNNNNNN
NNNNNNNNNNNNNNNNNNNNNNNNNNNNNNNNNNNNNNNNNNNNNNNNNNNNNNNNNNNN
NNNNNNNNNNNNNNNNNNNNNNNNNNNNNNNNNNNNNNNNNNNNNNNNNNNNNNNNNNNN
NNNNNNNNNNNNNNNNNNNNNNNNNNNNNNNNNNNNNNNNNNNNNNNNNNNNNNNNNNNN
NNNNNNNNNNNNNNNNNNNNNNNNNNNNNNNNNNNNNNNNNNNNNNNNNNNNNNNNNNNN
NNNNNNNNNNNNNNNNNNNNNNNNNNNNNNNNNNNNNNNNNNNNNNNNNNNNNNNNNNNN
NNNNNNNNNNNNNNNNNNNNNNNNNNNNNNNNNNNNNNNNNNNNNNNNNNNNNNNNNNNN
NNNNNNNNNNNNNNNNNNNNNNNNNNNNNNNNNNNNNNNNNNNNNNNNNNNNNNNNNNNN
NNNNNNNNNNNNNNNNNNNNNNNNNNNNNNNNNNNNNNNNNNNNNNNNNNNNNNNNNNNN
NNNNNNNNNNNNNNNNNNNNNNNNNNNNNNNNNNNNNNNNNNNNNNNNNNNNNNNNNNNN
NNNNNNNNNNNNNNNNNNNNNNNNNNNNNNNNNNNNNNNNNNNNNNNNNNNNNNNNNNNN
NNNNNNNNNNNNNNNNNNNNNNNNNNNNNNNNNNNNNNNNNNNNNNNNNNNNNNNNNNNN
NNNNNNNNNNNNNNNNNNNNNNNNNNNNNNNNNNNNNNNNNNNNNNNNNNNNNNNNNNNN
NNNNNNNNNNNNNNNNNNNNNNNNNNNNNNNNNNNNNNNNNNNNNNNNNNNNNNNNNNNN
NNNNNNNNNNNNNNNNNNNNNNNNNNNNNNNNNNNNNNNNNNNNNNNNNNNNNNNNNNNN
NNNNNNNNNNNNNNNNNNNNNNNNNNNNNNNNNNNNNNNNNNNNNNNNNNNNNNNNNNNN
NNNNNNNNNNNNNNNNNNNNNNNNNNNNNNNNNNNNNNNNNNNNNNNNNNNNNNNNNNNN
NNNNNNNNNNNNNNNNNNNNNNNNNNNNNNNNNNNNNNNNNNNNNNNNNNNNNNNNNNNN
NNNNNNNNNNNNNNNNNNNNNNNNNNNNNNNNNNNNNNNNNNNNNNNNNNNNNNNNNNNN
NNNNNNNNNNNNNNNNNNNNNNNNNNNNNNNNNNNNNNNNNNNNNNNNNNNNNNNNNNNN
NNNNNNNNNNNNNNNNNNNNNNNNNNNNNNNNNNNNNNNNNNNNNNNNNNNNNNNNNNNN
NNNNNNNNNNNNNNNNNNNNNNNNNNNNNNNNNNNNNNNNNNNNNNNNNNNNNNNNNNNN
NNNNNNNNNNNNNNNNNNNNNNNNNNNNNNNNNNNNNNNNNNNNNNNNNNNNNNNNNNNN
NNNNNNNNNNNNNAGAGAACGCAGCAAGGGCCACCACCTGTCCGATCTGACCAAGAAATG
CACCAGGTTTTCCACCACCCCGAAGAAATCCGCGCTCTATCTCGTGGATGTGTATGACGC
TCTGCCGATTTCTGTAGAGATCAGCACCGTGGTGACATGCAACGAAAGTCAGTGCACAGT
GAGGGTGCCACCCGGTACCACAGTGAAATTCGATAAGAAGTGCAAGAGCGCTGCCCAAGC
GACCGTCACCTTCACCAGCGACTCCCAGACGTTTACGTGCGAGGAGCCGGTCCTAACGGC
CGCCAGTATCACCCAGGGCAAGCCGCACCTTAGATCGTCAATGCTGCCCAGCGGAGGCAA
AGAGGTGAAAGCGAGGATTCCATTCCCGTTCCCGCCAGAGACTGCGACCTGCAGAGTGAG
TGTCGCCCCACTGCCATCGATCACCTATGAGGAAAGCGATGTCCTGCTGGCCGGCACTGC
GAAATACCCCGTGCTGCTAACTACACGGAATCTTGGTTTCCATAGCAACGCCACATCCGA
ATGGATCCAGGGTAAGTACCTGCGCCGCATCCCGGTCACGCCCCAAGGGATCGAGCTAAT
GTGGGGAAACAACGCACCGCTGCACTTCTGGTCATCTGTCAGGTACGCATCTGGGGACGC
CGACGCGTACCCCTGGGAACTCCTGGTGCACCACACCAAGCACCACCCGGAGTATGCGTG
GGCGTTTGTAGGAGTTGCATGTGGCCTACTGGCCGTTGCAGCATGCATGTTTGCGTGCGC
ATGCAACAGGGTGCGGTACTCTCTGCTCGCCAACACGTTCAATCCGAACCCACCACCACT
GACCGCACTGACTGCAGCACTGTGCTGCATACCTGGGGCTCGCGCGGATCAACCCTACCT
GGACATCATTGCCTACTTGTGGACCAACAGCAAAGTGGCCTTCGGGCTGCAATGCGCGGC
GCCCGTGGCTTGTATGCTCATCGTCACATACGCCCTTAGACACTGCAGATTGTGCTGCAA
GTCTTTTTTAGGGGTAAGAGGGTGGTCGGCTCTGCTGGTCATCCTTGCGTATGTACAGAG
CTGCAAGAGCTACGAACACACCGTGGTGGTCCCAATGGATCCAAGAGCCCCGTCGTACGA
GGCGGTGATAAACCGGAATGGGTATGACCCCCTGAAGCTGACCATCGCAGTGAATTTCAC
CGTCATCTCACCAACTACGGCTCTGGAATACTGGACCTGTGCAGGAGTCCCTGTCGTCGA
GCCGCCCCATGTGGGCTGCTGCACGTCAGTGTCCTGCCCCACCGACCTCTCCACGCTGCA
CGCGTTCACCGGCAAAGCCGTCTCCGACGTGCACTGCGATGTGCACACAAACGTGTACCC
CTTGTTGTGGGGTGCGGCTCACTGCTTTTGTTCCACTGAAAACACGCAGGTCAGCGCTGT
GGCCGCCACCGTTTCTGAGTTCTGCGCTCAGGACTCAGAACGCGCCGAGGCGTTCAGCGT
TCACAGCAGCTCAGTCACTGCAGAGATCCTGGTGACGCTTGGTGAAGTGGTGACGGCAGT
CCACGTTTACGTGGACGGGGTAACATCAGCCAGGGGTACCGACCTCAAGATCGTGGCTGG
CCCAATAACAACTGACTACTCCCCGTTTGATCGCAAAGTAGTCCGTATCGGCGAAGAGGT
CTATAACTACGACTGGCCTCCTTACGGGGCTGGTCGACCAGGCACATTCGGAGACATTCA
AGCTAGGTCAACCAACTATGTCAAACCCAATGATCTGTACGGGGATATCGGGATTGAAGT
ACTGCAGCCGACTAATGACCACGTGCACGTGGCTTACACGTATACGACCTCCGGGTTACT
GCGTTGGTTGCAGGACGCTCCGAAACCACTTAGTGTCACAGCACCGCACGGTTGTAAGAT
CAGTGCTAACCCGCTCCTGGCCCTCGATTGTGGGGTTGGTGCCGTCCCCATGTCCATCAA
CATTCCGGACGCGAAGTTCACCCGCAAATTAAAGGATCCGAAACCATCGGCCCTGAAATG
CGTGGTGGACAGTTGCGAGTACGGGGTGGACTACGGGGGCGCCGCCACGATCACCTACGA
GGGCCACGAGGCTGGGAAGTGCGGGATCCATTCCCTGACACCAGGAGTCCCTCTGAGAAC
ATCAGTGGTTGAAGTAGTTGCCGGCGCTAATACCGTCAAAACGACCTTCTCCTCACCCAC
GCCCGAGGTCACACTCGAGGTAGAGATCTGTTCGGCAATAGTGAAGTGCGCCAGTGAGTG
CACTCCACCGAAGGAACACGTAGTCGCAGCCAGGCCTCGCCATGGCAGCGACACTGGAGG
CTACATCTCCGGGCCCGCAATGCGCTGGGCCGGAGGGATTGTAGGGACCCTAGTGGTCCT
GTTCCTCATCCTTGCCGTCACCTACTGCGTGGTGAAGAAGTGCC
>BC12_FR19825142
AGACTGCGTTTCCAGGGTTCGAAGTGGTGGCCAGCAACCGGTCGTCCAACGACCATGCCG
CCGCCAGAGCTTTCTCCCACTTGGCTACCAAGTGGATTGAGCGCGACATCGATGGCCGTC
AGGTCATCGTTGCCGACATAGGGAGCGCACCAGCGAGAAGAGTCGGGGCACCCGATAATG
TCACATACCACAGTGTGTGTCCTCGCAAATGCGCTGAAGACCCTGAGAGGCTGGCTTCTT
ACGCCAGGAAACTTGTCAGGGCTGTGGAGAAAGGAGATGGACACCTCGTCAGTGACAGAA
TCACTGACTTGAAGGACGTCCTGGAGAACCCGGACACGTCACTGGAAACCACCAGTATCT
GCCTGAACGACGACGTGAGTTGTAAAGTGAAGGCCGATATTGCAGTGTACCAGGATGTGT
ACGCAGTTGATGCGCCGTCTACCATCTACGCTCAAGCCGACAAAGGCACGCGAGTGGTAT
ACTGGATCGGGTTCGAGCCGTTCGTGTTTCACACGGACGCTATGGCGGGCAGCTTCCCGC
TATATGACGCCAACTGGAGCGACTCGGCGGTACTGGCAGCAAAAAATCTGCCACTGTGCT
ACTCAGGGTTATCGGAGGACTCCATTAAATGGAGATTCCGTTTCCGTGACAAGCCACTGG
TACCGTCTGGAGAAATCCACTACTCGGTGGGTAGCACCCACTATGTTGAGGACCGAGACA
AGCTGAAAAGCTGGCACCTGCCTTCTACCTTCCACTTCGTGGCACCCAACAAGTACACAT
GCCGTTGTGATACGGTAGTGAGCTGTGGTGGCTACGTCGTGAAGAAGATCACGATTTGTG
AGGGCATTGTTGGTAGACCCGCGAATGAGGAATTGGCCACCTCGTACCACCGTGATGGAG
TGGTGGTGACCAAGTTCTCAGACACGATCAACCACGAACAGGTGTCGTTCCCAGTGGTGA
CCTACATCCCTGCCGTCATCTGCGACCAGATGACCGCCATGACGGCTAACCCCGTCAAAT
ATCCGGATGTCGTCAAACTGCTGGTAGGACTCAACCAGAGGATCGTGGTCAATGGGACCA
CCGTCCGGAACGTCAACTCCATGGATAACTCGCTGATTCCCGTATTTGCTCGCGCATTGT
GCAGCTGGGCAGACGAAGTTCGGCGGGACATGGAGGACGAACAGGACATGTACGGTGTCA
CGTCTGTCACCACATGGATCTGTATCTGCAGAGCGTATGATAAACGCCAGCAGCATACCT
TCTACCGCAGGCCCAAGCAGTCCTCAGGCATCTATGTGCCTGCTAAGTTCACAGGATCGC
TGAGAGCCTCCCTCTCCGCCACGTACCTCAACCTGCCTCTGAAGCAACTGCTGCTCAACA
CACTCAAACGTGCGATCAAACCTAGGGATCAGGCCATCGCAGATGAGACAGAAGCACGCG
CACACGATGCAGCTGAGGTGCACGAGCTGACAGAGGAAGAGGGTAGGCAACAGGCCGCCA
ACCCTAGTTACATCGCAGATGTGCTAGGTCAGGACGACGAAGAGGAAGTCGACGACGGAA
TGTCTAATGTGGACCTTGGCGAAGAAGACGGGGTGGGTTCTACCATCATCGACTGTCAAA
GAGGTACCGTGAAAGTGATCACGGCTTTCGGTGACAACACGATGGGAGAATACTTAGTAC
TATCCCCGGTAACTGTGTTGCGCACCAGGAAACTGGCCGTGCTGCTCGGACCGCTCGCAG
AAGAAGTGATGCAGTACGTCCACAAGGGCCGGACGGGACGTTACGCTATCGAGAAGAACA
ACCTGAAGGTACTCATCCCTACGGGAGTGTCCCTCAAGACGGCTCATTTTCAGGCCCTTA
CTGAAAGTGCTACCTTGACCTACAATGACTACCTGTTCACATGCCGTACGCTCGATCAGC
TGGCAACAAGAGGATCTGCGAAAAACACTGACGAAGTCTACTACAAGCTTGTTGACGCCG
CTAAGGCGAAGGATGAATACGTTTACGAATTGTCCTCCAAGCAATGCGTCAAGAAAGAAG
ATGCAACAGGCACAGTCCTTCAAGGGGACATATGCAATCCGCCTTACCACCAGTTTGCCT
TCGAGGCGCTGCGTAAAAGGCCGGCTCACACACACGACGTCCACACGATTGGCATCTACG
GGGTTCCGGGTGCAGGAAAAACCGCTATCATCACAACCGAAGTAACCACACGCGACTTGG
TCGCTAGTGGAAAAAAGGAGAATTGTGAGGACATCAAGCGGTGCGTGTTGGAGAGACGCG
GCTTAAAAATAGCCGCACGTACGGTTGACTCGCTGCTCTACGGTGCATACCGAGGAGCGG
TCGACACGCTGTACGTTGACGAGGCTTACGCCTGTCACTCGGGCACTCTGCTCGCCTTGA
TCGCTGCGGTAAGACCGACGGGAAAGGTGGTGCTTTGTGGTGACCCTAAACAAGTCGGAT
GTGTGAACCAGCTCCAAATGCGGATGCATTATAATCACGAGATCAGTGACCGCGTTCTGC
GGAAGAACATCTCCCGCCGTTGCACTCATACGCTTACGGCCATTGTTTCAAACCTCAACT
ACGAAGGTAGAATGAAGACTACGAACCCGTGCAAGAAGCCGGTACTGATTGATACAACCG
GGTCTACCAAGCCTGACAAAGAAGCGTTGGTATTGACGTGCTTCCGCGGGTGGGTTAAAG
ATTTAAAAATTCTCTACCCTCACAACGAGCTCATGACTGCGGCTGCCTCACAGGGTCTGA
CTCGTGAAAAAGTGTACGCCGTTCGTTGCCGCGTCACGTCGAACCCACTCTACGAGCCGA
CTTCTGAGCACATTACTGTCCTTTTGACGCGCACCAACGACGAACTGGTCTGGAAGACAC
TGCCAAACGATCCGCTGATCCCTATACTCTCCAAGCCCCCGAAAGGAGACTACTCCGCCA
CCATGGAGGACTGGGAGGATGAGCACAACAGTATCTTGGCGGCTCTCAGAGAAGCATGTG
TCCCACGGATGAACTTCGCGCACGGGAAGCGTAACACCTGTTGGGCAGTTACAAGCAGCC
GGGTGCTGCACGAGGCAGGCGTCCTGATAACGCCGGAGGACTTCAACCGCATCTTTCCGG
CGTTCCGAGAGGACAAACCGCACTCGGCTTTGGCAGCCTTGGATGCTGTCGCCGCTCTCG
TGTGGGGCCTGGATACATCCTCGGGCATCTTGAGTGGAAAAGGCAGTTTCATGCGTCTGG
AGAACAGCCATTGGAGCAATTCCAACAGAGGGTATGAGTATGGCCTCAACCTGGACGCAC
TGGAAGGCTACGAGATCGCCAACCCACGCATGATCAAAGCGCTTAAACAACGGCGCGGGC
GTGAATGTTACGACATTGAAACGGGCAAGTTGGTGCCTATGGATCCTGGTAGGGTCCAAG
TGCCGATCAACCGGGTTGTGCCCCACGTGCTGGTGGACACTTCCGCAGCGGCCAAACCAG
GTTTTCTGGAAAACAGGCTCACGGTTGACAGATGGGACCAAGTGCACAGCTTCAAAACAA
GAGCAGCAGTCAAGTTCGCAGAGCTGACGAAGCGCGTCTCATACAACTCAGTTCTCGACC
TTGGGGCCGCCCCGGGAGGAGTGACCGACTATTGCGTGAAGAAGGGTAAGACCGTTACAT
GTGTCTCCGAACAGTGGGACTCTAAGCCGAGAGGCGCTGTGGTCATTACAGCCGATATCA
ACGGCCCACTTAACAACCTAGGCATCTTCGACCTGGTGTTTTGTGACGCAGCCGGACCAC
GACGCTATCACCACTACGCGCAGTGCGAAGACCACGCCGTGCTATTCACATCAGCATGCA
AACACGGGGTGGAGCGCACAGCCAAGGGCGGGGTATTCATTGTGAAGGCGTACGGAATGG
CGGACCGCCGAACAGAGCGGGCAGTGGAATGCACAGCGAGGTATTTCAAGTCCGTCTCGG
TCGAAAAACCAGTCTCCTCCCGCATAACCAACGTGGAAGTCTTCTTCAAGTTTTCCGGAC
GCTGTCGCCCGCATGCTCGTTCCATTGCACACTTGGGCCCTCAACTGACCGACATCTATG
CTCGCACGAGGAAGGCGTACAAAATGCTGGCGAGAGGAAGTGTTGCTGACAAGGTGAAAG
TGGCAGAGATCCTCAACTCGATGGTGGGAGCCGCGCCGGGTTACAGAGTCCTCAACAGGA
ACATCATCACTGCCGAAGAAGAAGTCTTGGTTAATGCCGCCAACAGCAACGGCAGACCCG
GCGACGGTGTGTGTGGTGCGCTCTACGGCGCGTTCGGGGACGCTTTCCCCAACGGTGCGA
TCGGCGCGGGAAACGCGGTCCTGGTCCGAGGACTCGAGGCCACCATCATCCACGCAGCCG
GAGCTGACTTCAGAGAGGTCGATGAAGAAACTGGTGCGCGACAGCTGAGAGCAGCATACC
GCGCGGCGGCTACTTTAGTCACTGCTAACGGTATCACCAGCGCTGCCATCCCTCTGCTGA
GTACACACATCTTTTCCAACGGTCGAAACAGACTGGAACAGTCCTTCGGCGCATTAGTGG
AGGCGTTCGACACGACAGAGTGCGACGTCACCATCTACTGCCTGGCCAACAACATGGCCG
CGAGGATCCAGCAACTAATCGACGATCACGCTCGCGAAGAGTTCGACGAGGAAGTGGTTG
TGGAAGAAGAAGAGGAACATAAAGCTGATGCGATGAGTGACACGGAGATGCTGTCCAGCT
TCGGCGACGAAACGGTGTGGGTGCCCAAACATAGTACTCTGGCCGGAAGACCAGGATACA
GTGCCACTTACGGCGACCGCAGATCTCTTTTTGTCGGCACGAAGTTCCACCGTGCCGCAG
TTGCTATGTCGTCAATCGAAGCGGCTTGGCCTAGGACCAAAGAAGCCAATGCTAAACTCA
TTGAGTACATACGAGGGCAACACCTCGTTGACGTCCTAAAAAGCTGTCCAGTCAACGACA
TACCGGTAGGTAGACCGCCTTCTAGCCTGCCCTGCGGTTGCATTTACGCCATGACCCCGG
AACGGGTCACAGTGCTGAAGCAAAGGCCGCAAGAAGGTTTTGTGGTATGCAGTGCATTCA
AACTACCGCTCACCAACATCCAAGATGTCACCAAAGTGGAGTGCACGGTGAGAGCACCTG
CAGAGGAACCTAGACCGGTGCGCTACTTGCAAGAGAGGCGCCCAGCGCAGGCCGCCGCGA
GGCAGCCTAGGCCGGCAACTGNGGCTGCCAGCGTCG------------------------
CCAGCACAGCCACGAGTCGCCGCACACCCGCGCCGGGCTCGGTGCAGGTGCGCCTACTGC
CGCCAAGAGACGGCACGGTATCCCGCAGTTCTCGCACGGGTTCGCAGTCCAGCGTCACCT
CGTCAGCGGGATCCATAATGCCGGTGCCCCGAAGGGCGCCAGTCGCGCCAGCGGCATCAT
TGGCGAGCAGCGTCCACAGCCATAGTGTGCGCAGCGCCCCTGCCATTCTGAGGGCCGCCA
GCACAGGTGCCAGAAGCGTGCGCAGCGTCCAGTCCGGCTTAACCGGGCACAGAGAGAACG
CTGTTAGCGTCGCCAGCTCGGTGAGACAGCCCAGTGGGCCGCCCAGCAGCGTGAGCACGC
CCGCCGCGCCTAGAGGGCTAACACGGGATCAGTTCGGCGCCGTGAGAGCTAGGGCCCGCA
GGGACCTAGAGTTGGAGGGATCGGAGCATGGCAGCCAGGCCAGTTTCCGTTCCGGCTCGC
TGGTGGTGGGGAGCACCGCTAGTAGCTACAGCCAACGTCCTGACGACCAGGACACGGGCT
CTGAGCCCTCAGGCCGCGGCGCCGCCGTGAGGACACGACGCAGAGGGCAACGGGACGGCC
CCGGAGGGTATATATTCTCTTCTGACCAAGGTACAGCTCATCTCAGCCAGCATAACACCC
AGACAAACAACACTACGGAGGTGTTGATGAGAACGTCGGTACTGCCAAGTAACGACCATG
GTACTCCAGATCTGCCTGCAGAGACGAAGAAGAGGCTGGCGTACCAGATGCGCCCTACTC
AAAAGAACAAGAGTCGCTACCTGTCCGCGAAGGTCCACAACATGAAACACAAGATCGTTC
AATGTTTGCAGCGAGGTGCCGGGCACTACCTGAGAGAGCAACATGCTCTGCCGCTGTGGA
AAAACACCTTCCCTAAGCCCAGGTACTCCGACGCCTGCGTGGTGAAGTTCGAGAGTGTCA
ACACAGCGATTGTTGCAGCCAACATGTTCATAGGGTGCAACTACCCCACTTTAAGCTCGT
TCGGAGTCACGGACAAGTACGATGCTTATTTGGACATGGTTGATGGGCTCAACTGCAACC
TCGACACCGTGACGTTTGACCCTGCTAAGGTGCGTTCTCTGCCGAAGAAATCAGAATACA
ACCAGCCGCTCATACAGTCCCAAGTGCCCGGTCCTATGGCATCTACTCTGCAAAGCATCC
TTATGGCCGCCACCAAACGCAACTGCAACGTCACGCAGATGAGAGAGCTCCCTACCATGG
ACTCAGCGGCAATGAACGTGGAAGCTTTTAAAAAATTCGCCTGTAAAGACACCGATCTGT
GGACTGAGTTCGCAGAAAAACCCGTAAGGTTGTCGCCCGGCCAAATTGAAGAGTACGTCT
TTCACTTACAAGGGGCTAAGGCCAATGTGATGCACAGCAGAGTCGAAGCCGTATGCCCTG
ACCTTTCGGAGGTGGCTATGGACAGATTCACACTGGACATGAAACGCGACGTTAAAGTGA
CGCCGGGCACGAAACATGTAGAGGAGAGACCTAAGGTTCAAGTGATTCAGGCGGCCGACC
CTATGGCCACCGCGTACTTGTGCGCTATCCATCGAGAGCTAGTCCGAAGATTGAAAGCCG
TCCTAAAACCATCCATACATGTGTTGTTCGACATGAGTTCCGAGGACTTNGACGCTATCG
TGGGCCACGGGATGAAGTTGGGCGACAAGGTGCTGGAAACGGACATCTCCTCATTCGACA
AGAGCCAGGACCAGGCCATGGCGGTTACGGCGTTGATGCTGCTGGAAGACTTGGGCGTAG
AGGAGGATCTCCTGACCCTCATCGAGGCGTCCTTCGGCGACATCACTTCTGTCCACCTGC
CTACAGGCACTAGATTCCAGTTTGGATCGATGATGAAGTCCGGGCTATTCCTGACGTTGT
TCGTGAATACGTTGCTTAACATCACCATAGCCGCCCGAGTCTTACGGGAGCAGCTGGCTG
ACACCAGGTGCGCCGCGTTTATTGGCGACGACAACGTCATAACCGGAGTAGTGTCCGATG
ACATGATGGTGGCCAGGTGTGCGTCCTGGCTGAACATGGAGGTGAAGATCATGGACATGG
AGATCGGCGATAGGAGTCCTTATTTTTGTGGCGGCTTCCTGTTACTCGACACGGTAACAG
GCACTGTAAGCCGAGTGTCGGACCCTGTAAAACGCCTGATGAAGATGGGAAANNNNNNNN
NNNNNNNNNNNNNNNNNNNNNNNNNNNNNNNNNNNNNNNNNNNNNNNNNNNNNNNNNNNN
NNNNNNNNNNNNNNNNNNNNNNNNNNNNNNNNNNNNNNNNNNNNNNNNNNNNNNNNNNNN
NNNNNNNNNNNNNNNNNNNNNNNNNNNNNNNNNNNNNNNNNNNNNNNNNNNNNNNNNNNN
NNNNNNNNNNNNNNNNNNNNNNNNNNNNNNNNNNNNNNNNNNNNNNNNNNNNNNNNNNNN
NNNNNNNNNNNNNNNNNNNNNNNNNNNNNNNNNNNNNNNNNNNNNNNNNNNNNNNNNNNN
NNNNNNNNNNNNNNNNNNNNNNNNNNNNNNNNNNNNNNNNNNNNNNNNNNNNNNNNNNNN
NNNNNNNNNNNNNNNNNNNNNNNNNNNNNNNNNNNNNNNNNNNNNNNNNNNNNNNNNNNN
NNNNNNNNNNNNNNNNNNNNNNNNNNNNNNNNNNNNNNNNNNNNNNNNNNNNNNNNNNNN
NNNNNNNNNNNNNNNNNNNNNNNNNNNNNNNNNNNNNNNNNNNNNNNNNNNNNNNNNNNN
NNNNNNNNNNNNNNNNNNNNNNNNNNNNNNNNNNNNNNNNNNNNNNNNNNNNNNNNNNNN
NNNNNNNNNNNNNNNNNNNNNNNNNNNNNNNNNNNNNNNNNNNNNNNNNNNNNNNNNNNN
NNNNNNNNNNNNNNNNNNNNNNNNNNNNNNNNNNNNNNNNNNNNNNNNNNNNNNNNNNNN
NNNNNNNNNNNNNNNNNNNNNNNNNNNNNNNNNNNNNNNNNNNNNNNNNNNNNNNNNNNN
NNNNNNNNNNNNNNNNNNNNNNNNNNNNNNNNNNNNNNNNNNNNNNNNNNNNNNNNNNNN
NNNNNNNNNNNNNNNNNNNNNNNNNNNNNNNNNNNNNNNNNNNNNNNNNNNNNNNNNNNN
NNNNNNNNNNNNNNNNNNNNNNNNNNNNNNNNNNNNNNNNNNNNNNNNNNNNNNNNNNNN
NNNNNNNNNNNNNNNNNNNNNNNNNNNNNNNNNNNNNNNNNNNNNNNNNNNNNNNNNNNN
NNNNNNNNNNNNNNNNNNNNNNNNNNNNNNNNNNNNNNNNNNNNNNNNNNNNNNNNNNNN
NNNNNNNNNNNNNNNNNNNNNNNNNNNNNNNNNNNNNNNNNNNNNNNNNNNNNNNNNNNN
NNNNNNNNNNNNNNNNNNNNNNNNNNNNNNNNNNNNNNNNNNNNNNNNNNNNNNNNNNNN
NNNNNNNNNNNNNNNNNNNNNNNNNNNNNNNNNNNNNNNNNNNNNNNNNNNNNNNNNNNN
NNNNNNNNNNNNNNNNNNNNNNNNNNNNNNNNNNNNNNNNNNNNNNNNNNNNNNNNNNNN
NNNNNNNNNNNNNNNNNNNNNNNNNNNNNNNNNNNNNNNNNNNNNNNNNNNNNNNNNNNN
NNNNNNNNNNNNNNNNNNNNNNNNNNNNNNNNNNNNNNNNNNNNNNNNNNNNNNNNNNNN
NNNNNNNNNNNNNNNNNNNNNNNNNNNNNNNNNNNNNNNNNNNNNNNNNNNNNNNNNNNN
NNNNNNNNNNNNNNNNNNNNNNNNNNNNNNNNNNNNNNNNNNNNNNNNNNNNNNNNNNNN
NNNNNNNNNNNNNNNNNNNNNNNNNNNNNNNNNNNNNNNNNNNNNNNNNNNNNNNNNNNN
NNNNNNNNNNNNNNNNNNNNNNNNNNNNNNNNNNNNNNNNNNNNNNNNNNNNNNNNNNNN
NNNNNNNNNNNNNNNNNNNNNNNNNNNNNNNNNNNNNNNNNNNNNNNNNNNNNNNNNNNN
NNNNNNNNNNNNNAGAGAACGCAGCAAGGGCCACCACCTGTCCGATCTGACCAAGAAATG
CACCAGGTTTTCCACCACCCCGAAGAAATCCGCGCTCTATCTCGTGGATGTGTATGACGC
TCTGCCGATTTCTGTAGAGATCAGCACCGTGGTGACATGCAACGAAAGTCAGTGCACAGT
GAGGGTGCCACCCGGTACCACAGTGAAATTCGATAAGAAGTGCAAGAGCGCTGCCCAAGC
GACCGTCACCTTCACCAGCGACTCCCAGACGTTTACGTGCGAGGAGCCGGTCCTAACGGC
CGCCAGTATCACCCAGGGCAAGCCGCACCTTAGATCGTCAATGCTGCCCAGCGGAGGCAA
AGAGGTGAAAGCGAGGATTCCATTCCCGTTCCCGCCAGAGACTGCGACCTGCAGAGTGAG
TGTCGCCCCACTGCCATCGATCACCTATGAGGAAAGCGATGTCCTGCTGGCCGGCACTGC
GAAATACCCCGTGCTGCTAACTACACGGAATCTTGGTTTCCATAGCAACGCCACATCCGA
ATGGATCCAGGGTAAGTACCTGCGCCGCATCCCGGTCACGCCCCAAGGGATCGAGCTAAT
GTGGGGAAACAACGCACCGCTGCACTTCTGGTCATCTGTCAGGTACGCATCTGGGGACGC
CGACGCGTACCCCTGGGAACTCCTGGTGCACCACACCAAGCACCACCCGGAGTATGCGTG
GGCGTTTGTAGGAGTTGCATGTGGCCTACTGGCCGTTGCAGCATGCATGTTTGCGTGCGC
ATGCAACAGGGTGCGGTACTCTCTGCTCGCCAACACGTTCAATCCGAACCCACCACCACT
GACCGCACTGACTGCAGCACTGTGCTGCATACCTGGGGCTCGCGCGGATCAACCCTACCT
GGACATCATTGCCTACTTGTGGACCAACAGCAAAGTGGCCTTCGGGCTGCAATGCGCGGC
GCCCGTGGCTTGTATGCTCATCGTCACATACGCCCTTAGACACTGCAGATTGTGCTGCAA
GTCTTTTTTAGGGGTAAGAGGGTGGTCGGCTCTGCTGGTCATCCTTGCGTATGTACAGAG
CTGCAAGAGCTACGAACACACCGTGGTGGTCCCAATGGATCCAAGAGCCCCGTCGTACGA
GGCGGTGATAAACCGGAATGGGTATGACCCCCTGAAGCTGACCATCGCAGTGAATTTCAC
CGTCATCTCACCAACTACGGCTCTGGAATACTGGACCTGTGCAGGAGTCCCTGTCGTCGA
GCCGCCCCATGTGGGCTGCTGCACGTCAGTGTCCTGCCCCACCGACCTCTCCACGCTGCA
CGCGTTCACCGGCAAAGCCGTCTCCGACGTGCACTGCGATGTGCACACAAACGTGTACCC
CTTGTTGTGGGGTGCGGCTCACTGCTTTTGTTCCACTGAAAACACGCAGGTCAGCGCTGT
GGCCGCCACCGTTTCTGAGTTCTGCGCTCAGGACTCAGAACGCGCCGAGGCGTTCAGCGT
TCACAGCAGCTCAGTCACTGCAGAGATCCTGGTGACGCTTGGTGAAGTGGTGACGGCAGT
CCACGTTTACGTGGACGGGGTAACATCAGCCAGGGGTACCGACCTCAAGATCGTGGCTGG
CCCAATAACAACTGACTACTCCCCGTTTGATCGCAAAGTAGTCCGTATCGGCGAAGAGGT
CTATAACTACGACTGGCCTCCTTACGGGGCTGGTCGACCAGGCACATTCGGAGACATTCA
AGCTAGGTCAACCAACTATGTCAAACCCAATGATCTGTACGGGGATATCGGGATTGAAGT
ACTGCAGCCGACTAATGACCACGTGCACGTGGCTTACACGTATACGACCTCCGGGTTACT
GCGTTGGTTGCAGGACGCTCCGAAACCACTTAGTGTCACAGCACCGCACGGTTGTAAGAT
CAGTGCTAACCCGCTCCTGGCCCTCGATTGTGGGGTTGGTGCCGTCCCCATGTCCATCAA
CATTCCGGACGCGAAGTTCACCCGCAAATTAAAGGATCCGAAACCATCGGCCCTGAAATG
CGTGGTGGACAGTTGCGAGTACGGGGTGGACTACGGGGGCGCCGCCACGATCACCTACGA
GGGCCACGAGGCTGGGAAGTGCGGGATCCATTCCCTGACACCAGGAGTCCCTCTGAGAAC
ATCAGTGGTTGAAGTAGTTGCCGGCGCTAATACCGTCAAAACGACCTTCTCCTCACCCAC
GCCCGAGGTCACACTCGAGGTAGAGATCTGTTCGGCAATAGTGAAGTGCGCCAGTGAGTG
CACTCCACCGAAGGAACACGTAGTCGCAGCCAGGCCTCGCCATGGCAGCGACACTGGAGG
CTACATCTCCGGGCCCGCAATGCGCTGGGCCGGAGGGATTGTAGGGACCCTAGTGGTCCT
GTTCCTCATCCTTGCCGTCACCTACTGCGTGGTGAAGAAGTGCC
>BC13_FR19825135
AGACTGCGTTTCCAGGGTTCGAAGTGGTGGCCAGCAACCGGTCGTCCAACGACCATGCCG
CCGCCAGAGCTTTCTCCCACTTGGCTACCAAGTGGATTGAGCGCGACATCGATGGCCGTC
AGGTCATCGTTGCCGACATAGGGAGCGCACCAGCGAGAAGAGTCGGGGCACCCGATAATG
TCACATACCACAGTGTGTGTCCTCGCAAATGCGCTGAAGACCCTGAGAGGCTGGCTTCTT
ACGCCAGGAAACTTGTCAGGGCTGTGGAGAAAGGAGATGGACACCTCGTCAGTGACAGAA
TCACTGACTTGAAGGACGTCCTGGAGAACCCGGACACGTCACTGGAAACCACCAGTATCT
GCCTGAACGACGACGTGAGTTGTAAAGTGAAGGCCGATATTGCAGTGTACCAGGATGTGT
ACGCAGTTGATGCGCCGTCTACCATCTACGCTCAAGCCGACAAAGGCACGCGAGTGGTAT
ACTGGATCGGGTTCGAGCCGTTCGTGTTTCACACGGACGCTATGGCGGGCAGCTTCCCGC
TATATGACGCCAACTGGAGCGACTCGGCGGTACTGGCAGCAAAAAATCTGCCACTGTGCT
ACTCAGGGTTATCGGAGGACTCCATTAAATGGAGATTCCGTTTCCGTGACAAGCCACTGG
TACCGTCTGGAGAAATCCACTACTCGGTGGGTAGCACCCACTATGTTGAGGACCGAGACA
AGCTGAAAAGCTGGCACCTGCCTTCTACCTTCCACTTCGTGGCACCCAACAAGTACACAT
GCCGTTGTGATACGGTAGTGAGCTGTGGTGGCTACGTCGTGAAGAAGATCACGATTTGTG
AGGGCATTGTTGGTAGACCCGCGAATGAGGAATTGGCCACCTCGTACCACCGTGATGGAG
TGGTGGTGACCAAGTTCTCAGACACGATCAACCACGAACAGGTGTCGTTCCCAGTGGTGA
CCTACATCCCTGCCGTCATCTGCGACCAGATGACCGCCATGACGGCTAACCCCGTCAAAT
ATCCGGATGTCGTCAAACTGCTGGTAGGACTCAACCAGAGGATCGTGGTCAATGGGACCA
CCGTCCGGAACGTCAACTCCATGGATAACTCGCTGATTCCCGTATTTGCTCGCGCATTGT
GCAGCTGGGCAGACGAAGTTCGGCGGGACATGGAGGACGAACAGGACATGTACGGTGTCA
CGTCTGTCACCACATGGATCTGTATCTGCAGAGCGTATGATAAACGCCAGCAGCATACCT
TCTACCGCAGGCCCAAGCAGTCCTCAGGCATCTATGTGCCTGCTAAGTTCACAGGATCGC
TGAGAGCCTCCCTCTCCGCCACGTACCTCAACCTGCCTCTGAAGCAACTGCTGCTCAACA
CACTCAAACGTGCGATCAAACCTAGGGATCAGGCCATCGCAGATGAGACAGAAGCACGCG
CACACGATGCAGCTGAGGTGCACGAGCTGACAGAGGAAGAGGGTAGGCAACAGGCCGCCA
ACCCTAGTTACATCGCAGATGTGCTAGGTCAGGACGACGAAGAGGAAGTCGACGACGGAA
TGTCTAATGTGGACCTTGGCGAAGAAGACGGGGTGGGTTCTACCATCATCGACTGTCAAA
GAGGTACCGTGAAAGTGATCACGGCTTTCGGTGACAACACGATGGGAGAATACTTAGTAC
TATCCCCGGTAACTGTGTTGCGCACCAGGAAACTGGCCGTGCTGCTCGGACCGCTCGCAG
AAGAAGTGATGCAGTACGTCCACAAGGGCCGGACGGGACGTTACGCTATCGAGAAGAACA
ACCTGAAGGTACTCATCCCTACGGGAGTGTCCCTCAAGACGGCTCATTTTCAGGCCCTTA
CTGAAAGTGCTACCTTGACCTACAATGACTACCTGTTCACATGCCGTACGCTCGATCAGC
TGGCAACAAGAGGATCTGCGAAAAACACTGACGAAGTCTACTACAAGCTTGTTGACGCCG
CTAAGGCGAAGGATGAATACGTTTACGAATTGTCCTCCAAGCAATGCGTCAAGAAAGAAG
ATGCAACAGGCACAGTCCTTCAAGGGGACATATGCAATCCGCCTTACCACCAGTTTGCCT
TCGAGGCGCTGCGTAAAAGGCCGGCTCACACACACGACGTCCACACGATTGGCATCTACG
GGGTTCCGGGTGCAGGAAAAACCGCTATCATCACAACCGAAGTAACCACACGCGACTTGG
TCGCTAGTGGAAAAAAGGAGAATTGTGAGGACATCAAGCGGTGCGTGTTGGAGAGACGCG
GCTTAAAAATAGCCGCACGTACGGTTGACTCGCTGCTCTACGGTGCATACCGAGGAGCGG
TCGACACGCTGTACGTTGACGAGGCTTACGCCTGTCACTCGGGCACTCTGCTCGCCTTGA
TCGCTGCGGTAAGACCGACGGGAAAGGTGGTGCTTTGTGGTGACCCTAAACAAGTCGGAT
GTGTGAACCAGCTCCAAATGCGGATGCATTATAATCACGAGATCAGTGACCGCGTTCTGC
GGAAGAACATCTCCCGCCGTTGCACTCATACGCTTACGGCCATTGTTTCAAACCTCAACT
ACGAAGGTAGAATGAAGACTACGAACCCGTGCAAGAAGCCGGTACTGATTGATACAACCG
GGTCTACCAAGCCTGACAAAGAAGCGTTGGTATTGACGTGCTTCCGCGGGTGGGTTAAAG
ATTTAAAAATTCTCTACCCTCACAACGAGCTCATGACTGCGGCTGCCTCACAGGGTCTGA
CTCGTGAAAAAGTGTACGCCGTTCGTTGCCGCGTCACGTCGAACCCACTCTACGAGCCGA
CTTCTGAGCACATTACTGTCCTTTTGACGCGCACCAACGACGAACTGGTCTGGAAGACAC
TGCCAAACGATCCGCTGATCCCTATACTCTCCAAGCCCCCGAAAGGAGACTACTCCGCCA
CCATGGAGGACTGGGAGGATGAGCACAACAGTATCTTGGCGGCTCTCAGAGAAGCATGTG
TCCCACGGATGAACTTCGCGCACGGGAAGCGTAACACCTGTTGGGCAGTTACAAGCAGCC
GGGTGCTGCACGAGGCAGGCGTCCTGATAACGCCGGAGGACTTCAACCGCATCTTTCCGG
CGTTCCGAGAGGACAAACCGCACTCGGCTTTGGCAGCCTTGGATGCTGTCGCCGCTCTCG
TGTGGGGCCTGGATACATCCTCGGGCATCTTGAGTGGAAAAGGCAGTTTCATGCGTCTGG
AGAACAGCCATTGGAGCAATTCCAACAGAGGGTATGAGTATGGCCTCAACCTGGACGCAC
TGGAAGGCTACGAGATCGCCAACCCACGCATGATCAAAGCGCTTAAACAACGGCGCGGGC
GTGAATGTTACGACATTGAAACGGGCAAGTTGGTGCCTATGGATCCTGGTAGGGTCCAAG
TGCCGATCAACCGGGTTGTGCCCCACGTGCTGGTGGACACTTCCGCAGCGGCCAAACCAG
GTTTTCTGGAAAACAGGCTCACGGTTGACAGATGGGACCAAGTGCACAGCTTCAAAACAA
GAGCAGCAGTCAAGTTCGCAGAGCTGACGAAGCGCGTCTCATACAACTCAGTTCTCGACC
TTGGGGCCGCCCCGGGAGGAGTGACCGACTATTGCGTGAAGAAGGGTAAGACCGTTACAT
GTGTCTCCGAACAGTGGGACTCTAAGCCGAGAGGCGCTGTGGTCATTACAGCCGATATCA
ACGGCCCACTTAACAACCTAGGCATCTTCGACCTGGTGTTTTGTGACGCAGCCGGACCAC
GACGCTATCACCACTACGCGCAGTGCGAAGACCACGCCGTGCTATTCACATCAGCATGCA
AACACGGGGTGGAGCGCACAGCCAAGGGCGGGGTATTCATTGTGAAGGCGTACGGAATGG
CGGACCGCCGAACAGAGCGGGCAGTGGAATGCACAGCGAGGTATTTCAAGTCCGTCTCGG
TCGAAAAACCAGTCTCCTCCCGCATAACCAACGTGGAAGTCTTCTTCAAGTTTTCCGGAC
GCTGTCGCCCGCATGCTCGTTCCATTGCACACTTGGGCCCTCAACTGACCGACATCTATG
CTCGCACGAGGAAGGCGTACAAAATGCTGGCGAGAGGAAGTGTTGCTGACAAGGTGAAAG
TGGCAGAGATCCTCAACTCGATGGTGGGAGCCGCGCCGGGTTACAGAGTCCTCAACAGGA
ACATCATCACTGCCGAAGAAGAAGTCTTGGTTAATGCCGCCAACAGCAACGGCAGACCCG
GCGACGGTGTGTGTGGTGCGCTCTACGGCGCGTTCGGGGACGCTTTCCCCAACGGTGCGA
TCGGCGCGGGAAACGCGGTCCTGGTCCGAGGACTCGAGGCCACCATCATCCACGCAGCCG
GAGCTGACTTCAGAGAGGTCGATGAAGAAACTGGTGCGCGACAGCTGAGAGCAGCATACC
GCGCGGCGGCTACTTTAGTCACTGCTAACGGTATCACCAGCGCTGCCATCCCTCTGCTGA
GTACACACATCTTTTCCAACGGTCGAAACAGACTGGAACAGTCCTTCGGCGCATTAGTGG
AGGCGTTCGACACGACAGAGTGCGACGTCACCATCTACTGCCTGGCCAACAACATGGCCG
CGAGGATCCAGCAACTAATCGACGATCACGCTCGCGAAGAGTTCGACGAGGAAGTGGTTG
TGGAAGAAGAAGAGGAACATAAAGCTGATGCGATGAGTGACACGGAGATGCTGTCCAGCT
TCGGCGACGAAACGGTGTGGGTGCCCAAACATAGTACTCTGGCCGGAAGACCAGGATACA
GTGCCACTTACGGCGACCGCAGATCTCTTTTTGTCGGCACGAAGTTCCACCGTGCCGCAG
TTGCTATGTCGTCAATCGAAGCGGCTTGGCCTAGGACCAAAGAAGCCAATGCTAAACTCA
TTGAGTACATACGAGGGCAACACCTCGTTGACGTCCTAAAAAGCTGTCCAGTCAACGACA
TACCGGTAGGTAGACCGCCTTCTAGCCTGCCCTGCGGTTGCATTTACGCCATGACCCCGG
AACGGGTCACAGTGCTGAAGCAAAGGCCGCAAGAAGGTTTTGTGGTATGCAGTGCATTCA
AACTACCGCTCACCAACATCCAAGATGTCACCAAAGTGGAGTGCACGGTGAGAGCACCTG
CAGAGGAACCTAGACCGGTGCGCTACTTGCAAGAGAGGCGCCCAGCGCAGGCCGCCGCGA
GGCAGCCTAGGCCGGCAACTGNGGCTGCCAGCGTCG------------------------
CCAGCACAGCCACGAGTCGCCGCACACCCGCGCCGGGCTCGGTGCAGGTGCGCCTACTGC
CGCCAAGAGACGGCACGGTATCCCGCAGTTCTCGCACGGGTTCGCAGTCCAGCGTCACCT
CGTCAGCGGGATCCATAATGCCGGTGCCCCGAAGGGCGCCAGTCGCGCCAGCGGCATCAT
TGGCGAGCAGCGTCCACAGCCATAGTGTGCGCAGCGCCCCTGCCATTCTGAGGGCCGCCA
GCACAGGTGCCAGAAGCGTGCGCAGCGTCCAGTCCGGCTTAACCGGGCACAGAGAGAACG
CTGTTAGCGTCGCCAGCTCGGTGAGACAGCCCAGTGGGCCGCCCAGCAGCGTGAGCACGC
CCGCCGCGCCTAGAGGGCTAACACGGGATCAGTTCGGCGCCGTGAGAGCTAGGGCCCGCA
GGGACCTAGAGTTGGAGGGATCGGAGCATGGCAGCCAGGCCAGTTTCCGTTCCGGCTCGC
TGGTGGTGGGGAGCACCGCTAGTAGCTACAGCCAACGTCCTGACGACCAGGACACGGGCT
CTGAGCCCTCAGGCCGCGGCGCCGCCGTGAGGACACGACGCAGAGGGCAACGGGACGGCC
CCGGAGGGTATATATTCTCTTCTGACCAAGGTACAGCTCATCTCAGCCAGCATAACACCC
AGACAAACAACACTACGGAGGTGTTGATGAGAACGTCGGTACTGCCAAGTAACGACCATG
GTACTCCAGATCTGCCTGCAGAGACGAAGAAGAGGCTGGCGTACCAGATGCGCCCTACTC
AAAAGAACAAGAGTCGCTACCTGTCCGCGAAGGTCCACAACATGAAACACAAGATCGTTC
AATGTTTGCAGCGAGGTGCCGGGCACTACCTGAGAGAGCAACATGCTCTGCCGCTGTGGA
AAAACACCTTCCCTAAGCCCAGGTACTCCGACGCCTGCGTGGTGAAGTTCGAGAGTGTCA
ACACAGCGATTGTTGCAGCCAACATGTTCATAGGGTGCAACTACCCCACTTTAAGCTCGT
TCGGAGTCACGGACAAGTACGATGCTTATTTGGACATGGTTGATGGGCTCAACTGCAACC
TCGACACCGTGACGTTTGACCCTGCTAAGGTGCGTTCTCTGCCGAAGAAATCAGAATACA
ACCAGCCGCTCATACAGTCCCAAGTGCCCGGTCCTATGGCATCTACTCTGCAAAGCATCC
TTATGGCCGCCACCAAACGCAACTGCAACGTCACGCAGATGAGAGAGCTCCCTACCATGG
ACTCAGCGGCAATGAACGTGGAAGCTTTTAAAAAATTCGCCTGTAAAGACACCGATCTGT
GGACTGAGTTCGCAGAAAAACCCGTAAGGTTGTCGCCCGGCCAAATTGAAGAGTACGTCT
TTCACTTACAAGGGGCTAAGGCCAATGTGATGCACAGCAGAGTCGAAGCCGTATGCCCTG
ACCTTTCGGAGGTGGCTATGGACAGATTCACACTGGACATGAAACGCGACGTTAAAGTGA
CGCCGGGCACGAAACATGTAGAGGAGAGACCTAAGGTTCAAGTGATTCAGGCGGCCGACC
CTATGGCCACCGCGTACTTGTGCGCTATCCATCGAGAGCTAGTCCGAAGATTGAAAGCCG
TCCTAAAACCATCCATACATGTGTTGTTCGACATGAGTTCCGAGGACTTNGACGCTATCG
TGGGCCACGGGATGAAGTTGGGCGACAAGGTGCTGGAAACGGACATCTCCTCATTCGACA
AGAGCCAGGACCAGGCCATGGCGGTTACGGCGTTGATGCTGCTGGAAGACTTGGGCGTAG
AGGAGGATCTCCTGACCCTCATCGAGGCGTCCTTCGGCGACATCACTTCTGTCCACCTGC
CTACAGGCACTAGATTCCAGTTTGGATCGATGATGAAGTCCGGGCTATTCCTGACGTTGT
TCGTGAATACGTTGCTTAACATCACCATAGCCGCCCGAGTCTTACGGGAGCAGCTGGCTG
ACACCAGGTGCGCCGCGTTTATTGGCGACGACAACGTCATAACCGGAGTAGTGTCCGATG
ACATGATGGTGGCCAGGTGTGCGTCCTGGCTGAACATGGAGGTGAAGATCATGGACATGG
AGATCGGCGATAGGAGTCCTTATTTTTGTGGCGGCTTCCTGTTACTCGACACGGTAACAG
GCACTGTAAGCCGAGTGTCGGACCCTGTAAAACGCCTGATGAAGATGGGAAANNNNNNNN
NNNNNNNNNNNNNNNNNNNNNNNNNNNNNNNNNNNNNNNNNNNNNNNNNNNNNNNNNNNN
NNNNNNNNNNNNNNNNNNNNNNNNNNNNNNNNNNNNNNNNNNNNNNNNNNNNNNNNNNNN
NNNNNNNNNNNNNNNNNNNNNNNNNNNNNNNNNNNNNNNNNNNNNNNNNNNNNNNNNNNN
NNNNNNNNNNNNNNNNNNNNNNNNNNNNNNNNNNNNNNNNNNNNNNNNNNNNNNNNNNNN
NNNNNNNNNNNNNNNNNNNNNNNNNNNNNNNNNNNACTCACCCTATCGCCAGATGGAGCC
CATGTTCGCACCGGCTTCTCGAGGACAAGTACAGCCGTATCGGCCGCGCACAAAGCGCCG
CCAAGAGCCGCAAGTCGGCAACGCTGCTATTGCTGCCCTCGCGAACCAGATGAGCGCGCT
CCAGCTGCAGGTGGCTGGACTTGCCGGCCAGGCAAGGGTGGACCGTCGTGGACCGAGACG
TGTTCAGAAGAACAAGCAGAAGAAGAAGAACTCTTCCAACGGAGAAAAACCCAAGGAGAA
GAAGAAGAAGCAAAAACAACAGGAGAAGAAAGGGAGCGGCGGTGAAAAAGTCAAGAAGCC
ACGGAACCGGCCCGGGAAGGAGGTAAGGATCTCCGTAAAGCGTGCCCGACAGAGCACCTT
CCCCGTGTACCATGACGGTGCCATATCCGGCTATGCGGTGCTGATTGGCTCCCGCGTGTT
TAAGCCAGCGCACGTGAAGGGTAAGATCGACCACCCCGAACTGGCGGACATCAAGTTCCA
GGTCGCCGAGGACATGGACCTCGAAGCAGCCGCATACCCCAAGAGCATGCGAGACCAAGC
GGCTGAACCAGCAACCATGACGGATGGAGTGTACAACTGGGAATACGGCACTATCAGAGT
GGAGGACAACGTCGTGATCGATGCGAGCGGCAGAGGCAAGCCGGGTGACAGTGGCAGGGC
CATCACCGACAACTCAGGAAAGGTTGTCGGTATCGTCCTCGGAGGAGGACCCGATGGTAG
GCGCACACGTCTCTCCGTGATAGGTTTCGACAAGAAGCTGAAGGCCAGAGAGATCGCCTA
CAGCGAGGCCATCCCTTGGACACGCGCACCAGCTCTCCTGCTGCTGCCCATGGTCATCGC
CTGTACCTACAACTCCAACACCTTTGACTGCTCCAAACCGTCCTGCCAGGACTGTTGCAT
TACTGCTGAACCAAAGAAGGCCATGACTATGCTGAAGGACAACCTGAATGACCCGAACTA
CTGGGACCTGCTTATTGCCGTCACCACCTGCAGTTCCGCCCGAAAAAAGAGGGCTGTGTC
TACGTCGCCTGCCGCCGTTTACGACACACAAATTCTCGCCGCCCACGCAGCTGCCTCCCC
GTATAGGGCGTACTGCCCCGATTGTGACGGAACTGCCTGCATCTCGCCGATAGCTATCGA
CGAGGTGGTAAGTAGCGGTAGTGACCACGTCCTTCGCATCCGGGTCGGTTCTCAATCGGG
AGTGACCGCTAAAGGCGGTGCGGCGGGTGAAACCTCTCTGCGATACCTGGGAAGGGACGG
TAAGGTTCACGCCGCGGACAACACGCGGCTCGTGGTGCGCACCACTGCAAAGTGCGACGT
GCTGCAGGCCACTGGCCACTACATTCTGGCCAACTGCCCAGTGGGGCAGAGTCTCACTGT
TGCGGCCACACTGGACGGCACCCGGCATCAATGTACCACGGTTTTCGAACATCAAGTAAC
GGAGAAGTTCACAAGAGAACGCAGCAAGGGCCACCACCTGTCCGATCTGACCAAGAAATG
CACCAGGTTTTCCACCACCCCGAAGAAATCCGCGCTCTATCTCGTGGATGTGTATGACGC
TCTGCCGATTTCTGTAGAGATCAGCACCGTGGTGACATGCAACGAAAGTCAGTGCACAGT
GAGGGTGCCACCCGGTACCACAGTGAAATTCGATAAGAAGTGCAAGAGCGCTGCCCAAGC
GACCGTCACCTTCACCAGCGACTCCCAGACGTTTACGTGCGAGGAGCCGGTCCTAACGGC
CGCCAGTATCACCCAGGGCAAGCCGCACCTTAGATCGTCAATGCTGCCCAGCGGAGGCAA
AGAGGTGAAAGCGAGGATTCCATTCCCGTTCCCGCCAGAGACTGCGACCTGCAGAGTGAG
TGTCGCCCCACTGCCATCGATCACCTATGAGGAAAGCGATGTCCTGCTGGCCGGCACTGC
GAAATACCCCGTGCTGCTAACTACACGGAATCTTGGTTTCCATAGCAACGCCACATCCGA
ATGGATCCAGGGTAAGTACCTGCGCCGCATCCCGGTCACGCCCCAAGGGATCGAGCTAAT
GTGGGGAAACAACGCACCGCTGCACTTCTGGTCATCTGTCAGGTACGCATCTGGGGACGC
CGACGCGTACCCCTGGGAACTCCTGGTGCACCACACCAAGCACCACCCGGAGTATGCGTG
GGCGTTTGTAGGAGTTGCATGTGGCCTACTGGCCGTTGCAGCATGCATGTTTGCGTGCGC
ATGCAACAGGGTGCGGTACTCTCTGCTCGCCAACACGTTCAATCCGAACCCACCACCACT
GACCGCACTGACTGCAGCACTGTGCTGCATACCTGGGGCTCGCGCGGATCAACCCTACCT
GGACATCATTGCCTACTTGTGGACCAACAGCAAAGTGGCCTTCGGGCTGCAATGCGCGGC
GCCCGTGGCTTGTATGCTCATCGTCACATACGCCCTTAGACACTGCAGATTGTGCTGCAA
GTCTTTTTTAGGGGTAAGAGGGTGGTCGGCTCTGCTGGTCATCCTTGCGTATGTACAGAG
CTGCAAGAGCTACGAACACACCGTGGTGGTCCCAATGGATCCAAGAGCCCCGTCGTACGA
GGCGGTGATAAACCGGAATGGGTATGACCCCCTGAAGCTGACCATCGCAGTGAATTTCAC
CGTCATCTCACCAACTACGGCTCTGGAATACTGGACCTGTGCAGGAGTCCCTGTCGTCGA
GCCGCCCCATGTGGGCTGCTGCACGTCAGTGTCCTGCCCCACCGACCTCTCCACGCTGCA
CGCGTTCACCGGCAAAGCCGTCTCCGACGTGCACTGCGATGTGCACACAAACGTGTACCC
CTTGTTGTGGGGTGCGGCTCACTGCTTTTGTTCCACTGAAAACACGCAGGTCAGCGCTGT
GGCCGCCACCGTTTCTGAGTTCTGCGCTCAGGACTCAGAACGCGCCGAGGCGTTCAGCGT
TCACAGCAGCTCAGTCACTGCAGAGATCCTGGTGACGCTTGGTGAAGTGGTGACGGCAGT
CCACGTTTACGTGGACGGGGTAACATCAGCCAGGGGTACCGACCTCAAGATCGTGGCTGG
CCCAATAACAACTGACTACTCCCCGTTTGATCGCAAAGTAGTCCGTATCGGCGAAGAGGT
CTATAACTACGACTGGCCTCCTTACGGGGCTGGTCGACCAGGCACATTCGGAGACATTCA
AGCTAGGTCAACCAACTATGTCAAACCCAATGATCTGTACGGGGATATCGGGATTGAAGT
ACTGCAGCCGACTAATGACCACGTGCACGTGGCTTACACGTATACGACCTCCGGGTTACT
GCGTTGGTTGCAGGACGCTCCGAAACCACTTAGTGTCACAGCACCGCACGGTTGTAAGAT
CAGTGCTAACCCGCTCCTGGCCCTCGATTGTGGGGTTGGTGCCGTCCCCATGTCCATCAA
CATTCCGGACGCGAAGTTCACCCGCAAATTAAAGGATCCGAAACCATCGGCCCTGAAATG
CGTGGTGGACAGTTGCGAGTACGGGGTGGACTACGGGGGCGCCGCCACGATCACCTACGA
GGGCCACGAGGCTGGGAAGTGCGGGATCCATTCCCTGACACCAGGAGTCCCTCTGAGAAC
ATCAGTGGTTGAAGTAGTTGCCGGCGCTAATACCGTCAAAACGACCTTCTCCTCACCCAC
GCCCGAGGTCACACTCGAGGTAGAGATCTGTTCGGCAATAGTGAAGTGCGCCAGTGAGTG
CACTCCACCGAAGGAACACGTAGTCGCAGCCAGGCCTCGCCATGGCAGCGACACTGGAGG
CTACATCTCCGGGCCCGCAATGCGCTGGGCCGGAGGGATTGTAGGGACCCTAGTGGTCCT
GTTCCTCATCCTTGCCGTCACCTACTGCGTGGTGAAGAAGTGCC
>BC14_FR20734121
AGACTGCGTTTCCAGGGTTCGAAGTGGTGGCCAGCAACCGGTCGTCCAACGACCATGCCG
CCGCCAGAGCTTTCTCCCACTTGGCTACCAAGTGGATTGAGCGCGACATCGATGGCCGTC
AGGTCATCGTTGCCGACATAGGGAGCGCACCAGCGAGAAGAGTCGGGGCACCCGATAATG
TCACATACCACAGTGTGTGTCCTCGCAAATGCGCTGAAGACCCTGAGAGGCTGGCTTCTT
ACGCCAGGAAACTTGTCAGGGCTGTGGAGAAAGGAGATGGACACCTCGTCAGTGACAGAA
TCACTGACTTGAAGGACGTCCTGGAGAACCCGGACACGTCACTGGAAACCACCAGTATCT
GCCTGAACGACGACGTGAGTTGTAAAGTGAAGGCCGATATTGCAGTGTACCAGGATGTGT
ACGCAGTTGATGCGCCGTCTACCATCTACGCTCAAGCCGACAAAGGCACGCGAGTGGTAT
ACTGGATCGGGTTCGAGCCGTTCGTGTTTCACACGGACGCTATGGCGGGCAGCTTCCCGC
TATATGACGCCAACTGGAGCGACTCGGCGGTACTGGCAGCAAAAAATCTGCCACTGTGCT
ACTCAGGGTTATCGGAGGACTCCATTAAATGGAGATTCCGTTTCCGTGACAAGCCACTGG
TACCGTCTGGAGAAATCCACTACTCGGTGGGTAGCACCCACTATGTTGAGGACCGAGACA
AGCTGAAAAGCTGGCACCTGCCTTCTACCTTCCACTTCGTGGCACCCAACAAGTACACAT
GCCGTTGTGATACGGTAGTGAGCTGTGGTGGCTACGTCGTGAAGAAGATCACGATTTGTG
AGGGCATTGTTGGTAGACCCGCGAATGAGGAATTGGCCACCTCGTACCACCGTGATGGAG
TGGTGGTGACCAAGTTCTCAGACACGATCAACCACGAACAGGTGTCGTTCCCAGTGGTGA
CCTACATCCCTGCCGTCATCTGCGACCAGATGACCGCCATGACGGCTAACCCCGTCAAAT
ATCCGGATGTCGTCAAACTGCTGGTAGGACTCAACCAGAGGATCGTGGTCAATGGGACCA
CCGTCCGGAACGTCAACTCCATGGATAACTCGCTGATTCCCGTATTTGCTCGCGCATTGT
GCAGCTGGGCAGACGAAGTTCGGCGGGACATGGAGGACGAACAGGACATGTACGGTGTCA
CGTCTGTCACCACATGGATCTGTATCTGCAGAGCGTATGATAAACGCCAGCAGCATACCT
TCTACCGCAGGCCCAAGCAGTCCTCAGGCATCTATGTGCCTGCTAAGTTCACAGGATCGC
TGAGAGCCTCCCTCTCCGCCACGTACCTCAACCTGCCTCTGAAGCAACTGCTGCTCAACA
CACTCAAACGTGCGATCAAACCTAGGGATCAGGCCATCGCAGATGAGACAGAAGCACGCG
CACACGATGCAGCTGAGGTGCACGAGCTGACAGAGGAAGAGGGTAGGCAACAGGCCGCCA
ACCCTAGTTACATCGCAGATGTGCTAGGTCAGGACGACGAAGAGGAAGTCGACGACGGAA
TGTCTAATGTGGACCTTGGCGAAGAAGACGGGGTGGGTTCTACCATCATCGACTGTCAAA
GAGGTACCGTGAAAGTGATCACGGCTTTCGGTGACAACACGATGGGAGAATACTTAGTAC
TATCCCCGGTAACTGTGTTGCGCACCAGGAAACTGGCCGTGCTGCTCGGACCGCTCGCAG
AAGAAGTGATGCAGTACGTCCACAAGGGCCGGACGGGACGTTACGCTATCGAGAAGAACA
ACCTGAAGGTACTCATCCCTACGGGAGTGTCCCTCAAGACGGCTCATTTTCAGGCCCTTA
CTGAAAGTGCTACCTTGACCTACAATGACTACCTGTTCACATGCCGTACGCTCGATCAGC
TGGCAACAAGAGGATCTGCGAAAAACACTGACGAAGTCTACTACAAGCTTGTTGACGCCG
CTAAGGCGAAGGATGAATACGTTTACGAATTGTCCTCCAAGCAATGCGTCAAGAAAGAAG
ATGCAACAGGCACAGTCCTTCAAGGGGACATATGCAATCCGCCTTACCACCAGTTTGCCT
TCGAGGCGCTGCGTAAAAGGCCGGCTCACACACACGACGTCCACACGATTGGCATCTACG
GGGTTCCGGGTGCAGGAAAAACCGCTATCATCACAACCGAAGTAACCACACGCGACTTGG
TCGCTAGTGGAAAAAAGGAGAATTGTGAGGACATCAAGCGGTGCGTGTTGGAGAGACGCG
GCTTAAAAATAGCCGCACGTACGGTTGACTCGCTGCTCTACGGTGCATACCGAGGAGCGG
TCGACACGCTGTACGTTGACGAGGCTTACGCCTGTCACTCGGGCACTCTGCTCGCCTTGA
TCGCTGCGGTAAGACCGACGGGAAAGGTGGTGCTTTGTGGTGACCCTAAACAAGTCGGAT
GTGTGAACCAGCTCCAAATGCGGATGCATTATAATCACGAGATCAGTGACCGCGTTCTGC
GGAAGAACATCTCCCGCCGTTGCACTCATACGCTTACGGCCATTGTTTCAAACCTCAACT
ACGAAGGTAGAATGAAGACTACGAACCCGTGCAAGAAGCCGGTACTGATTGATACAACCG
GGTCTACCAAGCCTGACAAAGAAGCGTTGGTATTGACGTGCTTCCGCGGGTGGGTTAAAG
ATTTAAAAATTCTCTACCCTCACAACGAGCTCATGACTGCGGCTGCCTCACAGGGTCTGA
CTCGTGAAAAAGTGTACGCCGTTCGTTGCCGCGTCACGTCGAACCCACTCTACGAGCCGA
CTTCTGAGCACATTACTGTCCTTTTGACGCGCACCAACGACGAACTGGTCTGGAAGACAC
TGCCAAACGATCCGCTGATCCCTATACTCTCCAAGCCCCCGAAAGGAGACTACTCCGCCA
CCATGGAGGACTGGGAGGATGAGCACAACGGTATCTTGGCGGCTCTCAGAGAAGCATGTG
TCCCACGGATGAACTTCGCGCACGGGAAGCGTAACACCTGTTGGGCAGTTACAAGCAGCC
GGGTGCTGCACGAGGCAGGCGTCCTGATAACGCCGGAGGACTTCAACCGCATCTTTCCGG
CGTTCCGAGAGGACAAACCGCACTCGGCTTTGGCAGCCTTGGATGCTGTCGCCGCTCTCG
TGTGGGGCCTGGATACATCCTCGGGCATCTTGAGTGGAAAAGGCAGTTTCATGCGTCTGG
AGAACAGCCATTGGAGCAATTCCAACAGAGGGTATGAGTATGGCCTCAACCTGGACGCAC
TGGAAGGCTACGAGATCGCCAACCCACGCATGATCAAAGCGCTTAAACAACGGCGCGGGC
GTGAATGTTACGACATTGAAACGGGCAAGTTGGTGCCTATGGATCCTGGTAGGGTCCAAG
TGCCGATCAACCGGGTTGTGCCCCACGTGCTGGTGGACACTTCCGCAGCGGCCAAACCAG
GTTTTCTGGAAAACAGGCTCACGGTTGACAGATGGGACCAAGTGCACAGCTTCAAAACAA
GAGCAGCAGTAAAGTTCGCAGAGCTGACGAAGCGCGTCTCATACAACTCAGTTCTCGACC
TTGGGGCCGCCCCGGGAGGAGTGACCGACTATTGCGTGAAGAAGGGTAAGACCGTTACAT
GTGTCTCCGAACAGTGGGACTCTAAGCCGAGAGGCGCTGTGGTCATTACAGCCGATATCA
ACGGCCCACTTAACAACCTAGGCATCTTCGACCTGGTGTTTTGTGACGCAGCCGGACCAC
GACGCTATCACCACTACGCGCAGTGCGAAGACCACGCCGTGCTATTCACATCAGCATGCA
AACACGGGGTGGAGCGCACAGCCAAGGGCGGGGTATTCATTGTGAAGGCGTACGGAATGG
CGGACCGCCGAACAGAGCGGGCAGTGGAATGCACAGCGAGGTATTTCAAGTCCGTCTCGG
TCGAAAAACCAGTCTCCTCCCGCATAACCAACGTGGAAGTCTTCTTCAAGTTTTCCGGAC
GCTGTCGCCCGCATGCTCGTTCCATTGCACACTTGGGCCCTCAACTGACCGACATCTATG
CTCGCACGAGGAAGGCGTACAAAATGCTGGCGAGAGGAAGTGTTGCTGACAAGGTGAAAG
TGGCAGAGATCCTCAACTCGATGGTGGGAGCCGCGCCGGGTTACAGAGTCCTCAACAGGA
ACATCATCACTGCCGAAGAAGAAGTCTTGGTTAATGCCGCCAACAGCAACGGCAGACCCG
GCGACGGTGTGTGTGGTGCGCTCTACGGCGCGTTCGGGGACGCTTTCCCCAACGGTGCGA
TCGGCGCGGGAAACGCGGTCCTGGTCCGAGGACTCGAGGCCACCATCATCCACGCAGCCG
GAGCTGACTTCAGAGAGGTCGATGAAGAAACTGGTGCGCGACAGCTGAGAGCAGCATACC
GCGCGGCGGCTACTTTAGTCACTGCTAACGGTATCACCAGCGCTGCCATCCCTCTGCTGA
GTACACACATCTTTTCCAACGGTCGAAACAGACTGGAACAGTCCTTCGGCGCATTAGTGG
AGGCGTTCGACACGACAGAGTGCGACGTCACCATCTACTGCCTGGCCAACAACATGGCCG
CGAGGATCCAGCAACTAATCGACGATCACGCTCGCGAAGAGTTCGACGAGGAAGTGGTTG
TGGAAGAAGAAGAGGAACATAAAGCTGATGCGATGAGTGACACGGAGACGCTGTCCAGCT
TCGGCGACGAAACGGTGTGGGTGCCCAAACATAGTACTCTGGCCGGAAGACCAGGATACA
GTGCCACTTACGGCGACCGCAGATCTCTTTTTGTCGGCACGAAGTTCCACCGTGCCGCAG
TTGCTATGTCGTCAATCGAAGCGGCTTGGCCTAGGACCAAAGAAGCCAATGCTAAACTCA
TTGAGTACATACGAGGGCAGCACCTCGTTGACGTCCTAAAAAGCTGTCCAGTCAACGACA
TACCGGTAGGTAGACCGCCTTCTAGCCTGCCCTGCGGTTGCATTTACGCCATGACCCCGG
AACGGGTCACAGTGCTGAAGCAAAGGCCGCAAGAAGGTTTTGTGGTATGCAGTGCATTCA
AACTACCGCTCACCAACATCCAAGATGTCACCAAAGTGGAGTGCACGGTGAGAGCACCTG
CAGAGGAACCTAGACCGGTGCGCTACTTGCAAGAGAGGCGCCCAGCGCAGGCCGCCGCGA
GGCAGCCTAGGCCGGCAACTGNGGCTGCCAACGTCG------------------------
CCAGCACAGCCACGAGTCGCCGCACACCCGCGCCGGGCTCGGTGCAGGTGCGCCTACTGC
CGCCAAGAGACGGCACGGTATCCCGCAGTTCTCGCACGGGTTCGCAGTCCAGCGTCACCT
CGTCAGCGGGATCCATAATGCCGGTGCCCCGAAGGGCGCCAGTCGCGCCAGCGGCATCAT
TGGCGAGCAGCGTCCACAGCCATAGTGTGCGCAGCGCCCCTGCCATTCTGAGGGCCGCCA
GCACAGGTGCCAGAAGCGTGCGCAGCGTCCAGTCCGGCTTAACCGGGCACAGAGAGAACG
CTGTTAGCGTCGCCAGCTCGGTGAGACAGCCCAGTGGGCCGCCCAGCAGCGTGAGCACGC
CCGCCGCGCCTAGAGGGCTAACACGGGATCAGTTCGGCGCCGTGAGAGCTAGGGCCCGCA
GGGACCTAGAGTTGGAGGGATCGGAGCATGGCAGCCAGGCCAGTTTCCGTTCCGGCTCGC
TGGTGGTGGGGAGCACCGCTAGTAGCTACAGCCAACGTCCTGACGACCAGGACACGGGCT
CTGAGCCCTCAGGCCGCGGCGCCGCCGTGAGGACACGACGCAGAGGGCAACGGGACGGCC
CCGGAGGGTATATATTCTCTTCTGACCAAGGTACAGCTCATCTCAGCCAGCATAACACCC
AGACAAACAACACTACGGAGGTGTTGATGAGAACGTCGGTACTGCCAAGTAACGACCATG
GTACTCCAGATCTGCCTGCAGAGACGAAGAAGAGGCTGGCGTACCAGATGCGCCCTACTC
AAAAGAACAAGAGTCGCTACCTGTCCGCGAAGGTCCACAACATGAAACACAAGATCGTTC
AATGTTTGCAGCGAGGTGCCGGGCACTACCTGAGAGAGCAACATGCTCTGCCGCTGTGGA
AAAACACCTTCCCTAAGCCCAGGTACTCCGACGCCTGCGTGGTGAAGTTCGAGAGTGTCA
ACACAGCGATTGTTGCAGCCAACATGTTCATAGGGTGCAACTACCCCACTTTAAGCTCGT
TCGGAGTCACGGACAAGTACGATGCTTATTTGGACATGGTTGATGGGCTCAACTGCAACC
TCGACACCGTGACGTTTGACCCTGCTAAGGTGCGTTCTCTGCCGAAGAAATCAGAATACA
ACCAGCCGCTCATACAGTCCCAAGTGCCCGGTCCTATGGCATCTACTCTGCAAAGCATCC
TTATGGCCGCCACCAAACGCAACTGCAACGTCACGCAGATGAGAGAGCTCCCTACCATGG
ACTCAGCGGCAATGAACGTGGAAGCTTTTAAAAAATTCGCCTGTAAAGACACCGATCTGT
GGACTGAGTTCGCAGAAAAACCCGTAAGGTTGTCGCCCGGCCAAATTGAAGAGTACGTCT
TTCACTTACAAGGGGCTAAGGCCAATGTGATGCACAGCAGAGTCGAAGCCGTATGCCCTG
ACCTTTCGGAGGTGGCTATGGACAGATTCACACTGGACATGAAACGCGACGTTAAAGTGA
CGCCGGGCACGAAACATGTAGAGGAGAGACCTAAGGTTCAAGTGATTCAGGCGGCCGACC
CTATGGCCACCGCGTACTTGTGCGCTATCCATCGAGAGCTAGTCCGAAGATTGAAAGCCG
TCCTAAAACCATCCATACATGTGTTGTTCGACATGAGTTCCGAGGACTTNGACGCTATCG
TGGGCCACGGGATGAAGTTGGGCGACAAGGTGCTGGAAACGGACATCTCCTCATTCGACA
AGAGCCAGGACCAGGCCATGGCGGTTACGGCGTTGATGCTGCTGGAAGACTTGGGCGTAG
AGGAGGATCTCCTGACCCTCATCGAGGCGTCCTTCGGCGACATCACTTCTGTCCACCTGC
CTACAGGCACTAGATTCCAGTTTGGATCGATGATGAAGTCCGGGCTATTCCTGACGTTGT
TCGTGAATACGTTGCTTAACATCACCATAGCCGCCCGAGTCTTACGGGAGCAGCTGGCTG
ACACCAGGTGCGCCGCGTTTATTGGCGACGACAACGTCATAACCGGAGTAGTGTCCGATG
ACATGATGGTGGCCAGGTGTGCGTCCTGGCTGAACATGGAGGTGAAGATCATGGACATGG
AGATCGGCGATAGGAGTCCTTATTTTTGTGGCGGCTTCCTGTTACTCGACACGGTAACAG
GCACTGTAAGCCGAGTGTCGGACCCTGTAAAACGCCTGATGAAGATGGGAANNNNNNNNN
NNNNNNNNNNNNNNNNNNNNNNNNNNNNNNNNNNNNNNNNNNNNNNNNNNNNNNNNNNNN
NNNNNNNNNNNNNNNNNNNNNNNNNNNNNNNNNNNNNNNNNNNNNNNNNNNNNNNNNNNN
NNNNNNNNNNNNNNNNNNNNNNNNNNNNNNNNNNNNNNNNNNNNNNNNNNNNNNNNNNNN
NNNNNNNNNNNNNNNNNNNNNNNNNNNNNNNNNNNNNNNNNNNNNNNNNNNNNNNNNNNN
NNNNNNNNNNNNNNNNNNNNNNNNNNNNNNNNNNNNNNNNNNNNNNNNNNNNNNNNNNNN
NNNNNNNNNNNNNNNNNNNNNNNNNNNNNNNNNNNNNNNNNNNNNNNNNNNNNNNNNNNN
NNNNNNNNNNNNNNNNNNNNNNNNNNNNNNNNNNNNNNNNNNNNNNNNNNNNNNNNNNNN
NNNNNNNNNNNNNNNNNNNNNNNNNNNNNNNNNNNNNNNNNNNNNNNNNNNNNNNNNNNN
NNNNNNNNNNNNNNNNNNNNNNNNNNNNNNNNNNNNNNNNNNNNNNNNNNNNNNNNNNNN
NNNNNNNNNNNNNNNNNNNNNNNNNNNNNNNNNNNNNNNNNNNNNNNNNNNNNNNNNNNN
NNNNNNNNNNNNNNNNNNNNNNNNNNNNNNNNNNNNNNNNNNNNNNNNNNNNNNNNNNNN
NNNNNNNNNNNNNNNNNNNNNNNNNNNNNNNNNNNNNNNNNNNNNNNNNNNNNNNNNNNN
NNNNNNNNNNNNNNNNNNNNNNNNNNNNNNNNNNNNNNNNNNNNNNNNNNNNNNNNNNNN
NNNNNNNNNNNNNNNNNNNNNNNNNNNNNNNNNNNNNNNNNNNNNNNNNNNNNNNNNNNN
NNNNNNNNNNNNNNNNNNNNNNNNNNNNNNNNNNNNNNNNNNNNNNNNNNNNNNNNNNNN
NNNNNNNNNNNNNNNNNNNNNNNNNNNNNNNNNNNNNNNNNNNNNNNNNNNNNNNNNNNN
NNNNNNNNNNNNNNNNNNNNNNNNNNNNNNNNNNNNNNNNNNNNNNNNNNNNNNNNNNNN
NNNNNNNNNNNNNNNNNNNNNNNNNNNNNNNNNNNNNNNNNNNNNNNNNNNNNNNNNNNN
NNNNNNNNNNNNNNNNNNNNNNNNNNNNNNNNNNNNNNNNNNNNNNNNNNNNNNNNNNNN
NNNNNNNNNNNNNNNNNNNNNNNNNNNNNNNNNNNNNNNNNNNNNNNNNNNNNNNNNNNN
NNNNNNNNNNNNNNNNNNNNNNNNNNNNNNNNNNNNNNNNNNNNNNNNNNNNNNNNNNNN
NNNNNNNNNNNNNNNNNNNNNNNNNNNNNNNNNNNNNNNNNNNNNNNNNNNNNNNNNNNN
NNNNNNNNNNNNNNNNNNNNNNNNNNNNNNNNNNNNNNNNNNNNNNNNNNNNNNNNNNNN
NNNNNNNNNNNNNNNNNNNNNNNNNNNNNNNNNNNNNNNNNNNNNNNNNNNNNNNNNNNN
NNNNNNNNNNNNNNNNNNNNNNNNNNNNNNNNNNNNNNNNNNNNNNNNNNNNNNNNNNNN
NNNNNNNNNNNNNNNNNNNNNNNNNNNNNNNNNNNNNNNNNNNNNNNNNNNNNNNNNNNN
NNNNNNNNNNNNNNNNNNNNNNNNNNNNNNNNNNNNNNNNNNNNNNNNNNNNNNNNNNNN
NNNNNNNNNNNNNNNNNNNNNNNNNNNNNNNNNNNNNNNNNNNNNNNNNNNNNNNNNNNN
NNNNNNNNNNNNNNNNNNNNNNNNNNNNNNNNNNNNNNNNNNNNNNNNNNNNNNNNNNNN
NNNNNNNNNNNNNAGAGAACGCAGCAAGGGCCACCACCTGTCCGATCTGACCAAGAAATG
CACCAGGTTTTCCACCACCCCGAAGAAATCCGCGCTCTATCTCGTGGATGTGTATGACGC
TCTGCCGATTTCTGTAGAGATCAGCACCGTGGTGACATGCAACGAAAGTCAGTGCACAGT
GAGGGTGCCACCCGGTACCACAGTGAAATTCGATAAGAAGTGCAAGAGCGCTGCCCAAGC
GACCGTCACCTTCACCAGCGACTCCCAGACGTTTACGTGCGAGGAGCCGGTCCTAACGGC
CGCCAGTATCACCCAGGGCAAGCCGCACCTTAGATCGTCAATGCTGCCCAGCGGAGGCAA
AGAGGTGAAAGCGAGGATTCCATTCCCGTTCCCGCCAGAGACTGCGACCTGCAGAGTGAG
TGTCGCCCCACTGCCATCGATCACCTATGAGGAAAGCGATGTCCTGCTGGCCGGCACTGC
GAAATACCCCGTGCTGCTAACTACACGGAATCTTGGTTTCCATAGCAACGCCACATCCGA
ATGGATCCAGGGTAAGTACCTGCGCCGCATCCCGGTCACGCCCCAAGGGATCGAGCTAAT
GTGGGGAAACAACGCACCGCTGCACTTCTGGTCATCTGTCAGGTACGCATCTGGGGACGC
CGACGCGTACCCCTGGGAACTCCTGGTGCACCACACCAAGCACCACCCGGAGTATGCGTG
GGCGTTTGTAGGAGTTGCATGTGGCCTACTGGCCGTTGCAGCATGCATGTTTGCGTGCGC
ATGCAACAGGGTGCGGTACTCTCTGCTCGCCAACACGTTCAACCCGAACCCACCACCACT
GACCGCACTGACTGCAGCACTGTGCTGCATACCTGGGGCTCGCGCGGATCAACCCTACCT
GGACATCATTGCCTACTTGTGGACCAACAGCAAAGTGGCCTTCGGGCTGCAATGCGCGGC
GCCCGTGGCTTGTATGCTCATCGTCACATACGCCCTTAGACACTGCAGATTGTGCTGCAA
GTCTTTTTTAGGGGTAAGAGGGTGGTCGGCTCTGCTGGTCATCCTTGCGTATGTACAGAG
CTGCAAGAGCTACGAACACACCGTGGTGGTCCCAATGGATCCAAGAGCCCCGTCGTACGA
GGCGGTGATAAACCGGAATGGGTATGACCCCCTGAAGCTGACCATCGCAGTGAATTTCAC
CGTCATCTCACCAACTACGGCTCTGGAATACTGGACCTGTGCAGGAGTCCCTGTCGTCGA
GCCGCCCCATGTGGGCTGCTGCACGTCAGTGTCCTGCCCCACCGACCTCTCCACGCTGCA
CGCGTTCACCGGCAAAGCCGTCTCCGACGTGCACTGCGATGTGCACACAAACGTGTACCC
CTTGTTGTGGGGTGCGGCTCACTGCTTTTGTTCCACTGAAAACACGCAGGTCAGCGCTGT
GGCCGCCACCGTTTCTGAGTTCTGCGCTCAGGACTCAGAACGCGCCGAGGCGTTCAGCGT
TCACAGCAGCTCAGTCACTGCAGAGATCCTGGTGACGCTTGGTGAAGTGGTGACGGCAGT
CCACGTTTACGTGGACGGGGTAACATCAGCCAGGGGTACCGACCTCAAGATCGTGGCTGG
CCCAATAACAACTGACTACTCCCCGTTTGATCGCAAAGTAGTCCGTATCGGCGAAGAGGT
CTATAACTACGACTGGCCTCCTTACGGGGCTGGTCGACCAGGCACATTCGGAGACATTCA
AGCTAGGTCAACCAACTATGTCAAACCCAATGATCTGTACGGGGATATCGGGATTGAAGT
ACTGCAGCCGACTAATGACCACGTGCACGTGGCTTACACGTATACGACCTCCGGGTTACT
GCGTTGGTTGCAGGACGCTCCGAAACCACTCAGTGTCACAGCACCGCACGGTTGTAAGAT
CAGTGCTAACCCGCTCCTGGCCCTCGATTGTGGGGTTGGTGCCGTCCCCATGTCCATCAA
CATTCCGGACGCGAAGTTCACCCGCAAATTAAAGGATCCGAAACCATCGGCCCTGAAATG
CGTGGTGGACAGTTGCGAGTACGGGGTGGACTACGGGGGCGCCGCCACGATCACCTACGA
GGGCCACGAGGCTGGGAAGTGCGGGATCCATTCCCTGACACCAGGAGTCCCTCTGAGAAC
ATCAGTGGTTGAAGTAGTTGCCGGCGCTAATACCGTCAAAACGACCTTCTCCTCACCCAC
GCCCGAGGTCACACTCGAGGTAGAGATCTGTTCGGCAATAGTGAAGTGCGCCAGTGAGTG
CACTCCACCGAAGGAACACGTAGTCGCAGCCAGGCCTCGCCATGGCAGCGACACTGGAGG
CTACATCTCCGGGCCCGCAATGCGCTGGGCCGGAGGGATTGTAGGGACCCTAGTGGTCCT
GTTCCTCATCCTTGCCGTCACCTACTGCGTGGTGAAGAAGTGCC
>BC15_FR20734111
AGACTGCGTTTCCAGGGTTCGAAGTGGTGGCCAGCAACCGGTCGTCCAACGACCATGCCG
CCGCCAGAGCTTTCTCCCACTTGGCTACCAAGTGGATTGAGCGCGACATCGATGGCCGTC
AGGTCATCGTTGCCGACATAGGGAGCGCACCAGCGAGAAGAGTCGGGGCACCCGATAATG
TCACATACCACAGTGTGTGTCCTCGCAAATGCGCTGAAGACCCTGAGAGGCTGGCTTCTT
ACGCCAGGAAACTTGTCAGGGCTGTGGAGAAAGGAGATGGACACCTCGTCAGTGACAGAA
TCACTGACTTGAAGGACGTCCTGGAGAACCCGGACACGTCACTGGAAACCACCAGTATCT
GCCTGAACGACGACGTGAGTTGTAAAGTGAAGGCCGATATTGCAGTGTACCAGGATGTGT
ACGCAGTTGATGCGCCGTCTACCATCTACGCTCAAGCCGACAAAGGCACGCGAGTGGTAT
ACTGGATCGGGTTCGAGCCGTTCGTGTTTCACACGGACGCTATGGCGGGCAGCTTCCCGC
TATATGACGCCAACTGGAGCGACTCGGCGGTACTGGCAGCAAAAAATCTGCCACTGTGCT
ACTCAGGGTTATCGGAGGACTCCATTAAATGGAGATTCCGTTTCCGTGACAAGCCACTGG
TACCGTCTGGAGAAATCCACTACTCGGTGGGTAGCACCCACTATGTTGAGGACCGAGACA
AGCTGAAAAGCTGGCACCTGCCTTCTACCTTCCACTTCGTGGCACCCAACAAGTACACAT
GCCGTTGTGATACGGTAGTGAGCTGTGGTGGCTACGTCGTGAAGAAGATCACGATTTGTG
AGGGCATTGTTGGTAGACCCGCGAATGAGGAATTGGCCACCTCGTACCACCGTGATGGAG
TGGTGGTGACCAAGTTCTCAGACACGATCAACCACGAACAGGTGTCGTTCCCAGTGGTGA
CCTACATCCCTGCCGTCATCTGCGACCAGATGACCGCCATGACGGCTAACCCCGTCAAAT
ATCCGGATGTCGTCAAACTGCTGGTAGGACTCAACCAGAGGATCGTGGTCAATGGGACCA
CCGTCCGGAACGTCAACTCCATGGATAACTCGCTGATTCCCGTATTTGCTCGCGCATTGT
GCAGCTGGGCAGACGAAGTTCGGCGGGACATGGAGGACGAACAGGACATGTACGGTGTCA
CGTCTGTCACCACATGGATCTGTATCTGCAGAGCGTATGATAAACGCCAGCAGCATACCT
TCTACCGCAGGCCCAAGCAGTCCTCAGGCATCTATGTGCCTGCTAAGTTCACAGGATCGC
TGAGAGCCTCCCTCTCCGCCACGTACCTCAACCTGCCTCTGAAGCAACTGCTGCTCAACA
CACTCAAACGTGCGATCAAACCTAGGGATCAGGCCATCGCAGATGAGACAGAAGCACGCG
CACACGATGCAGCTGAGGTGCACGAGCTGACAGAGGAAGAGGGTAGGCAACAGGCCGCCA
ACCCTAGTTACATCGCAGATGTGCTAGGTCAGGACGACGAAGAGGAAGTCGACGACGGAA
TGTCTAATGTGGACCTTGGCGAAGAAGACGGGGTGGGTTCTACCATCATCGACTGTCAAA
GAGGTACCGTGAAAGTGATCACGGCTTTCGGTGACAACACGATGGGAGAATACTTAGTAC
TATCCCCGGTAACTGTGTTGCGCACCAGGAAACTGGCCGTGCTGCTCGGACCGCTCGCAG
AAGAAGTGATGCAGTACGTCCACAAGGGCCGGACGGGACGTTACGCTATCGAGAAGAACA
ACCTGAAGGTACTCATCCCTACGGGAGTGTCCCTCAAGACGGCTCATTTTCAGGCCCTTA
CTGAAAGTGCTACCTTGACCTACAATGACTACCTGTTCACATGCCGTACGCTCGATCAGC
TGGCAACAAGAGGATCTGCGAAAAACACTGACGAAGTCTACTACAAGCTTGTTGACGCCG
CTAAGGCGAAGGATGAATACGTTTACGAATTGTCCTCCAAGCAATGCGTCAAGAAAGAAG
ATGCAACAGGCACAGTCCTTCAAGGGGACATATGCAATCCGCCTTACCACCAGTTTGCCT
TCGAGGCGCTGCGTAAAAGGCCGGCTCACACACACGACGTCCACACGATTGGCATCTACG
GGGTTCCGGGTGCAGGAAAAACCGCTATCATCACAACCGAAGTAACCACACGCGACTTGG
TCGCTAGTGGAAAAAAGGAGAATTGTGAGGACATCAAGCGGTGCGTGTTGGAGAGACGCG
GCTTAAAAATAGCCGCACGTACGGTTGACTCGCTGCTCTACGGTGCATACCGAGGAGCGG
TCGACACGCTGTACGTTGACGAGGCTTACGCCTGTCACTCGGGCACTCTGCTCGCCTTGA
TCGCTGCGGTAAGACCGACGGGAAAGGTGGTGCTTTGTGGTGACCCTAAACAAGTCGGAT
GTGTGAACCAGCTCCAAATGCGGATGCATTATAATCACGAGATCAGTGACCGCGTTCTGC
GGAAGAACATCTCCCGCCGTTGCACTCATACGCTTACGGCCATTGTTTCAAACCTCAACT
ACGAAGGTAGAATGAAGACTACGAACCCGTGCAAGAAGCCGGTACTGATTGATACAACCG
GGTCTACCAAGCCTGACAAAGAAGCGTTGGTATTGACGTGCTTCCGCGGGTGGGTTAAAG
ATTTAAAAATTCTCTACCCTCACAACGAGCTCATGACTGCGGCTGCCTCACAGGGTCTGA
CTCGTGAAAAAGTGTACGCCGTTCGTTGCCGCGTCACGTCGAACCCACTCTACGAGCCGA
CTTCTGAGCACATTACTGTCCTTTTGACGCGCACCAACGACGAACTGGTCTGGAAGACAC
TGCCAAACGATCCGCTGATCCCTATACTCTCCAAGCCCCCGAAAGGAGACTACTCCGCCA
CCATGGAGGACTGGGAGGATGAGCACAACGGTATCTTGGCGGCTCTCAGAGAAGCATGTG
TCCCACGGATGAACTTCGCGCACGGGAAGCGTAACACCTGTTGGGCAGTTACAAGCAGCC
GGGTGCTGCACGAGGCAGGCGTCCTGATAACGCCGGAGGACTTCAACCGCATCTTTCCGG
CGTTCCGAGAGGACAAACCGCACTCGGCTTTGGCAGCCTTGGATGCTGTCGCCGCTCTCG
TGTGGGGCCTGGATACATCCTCGGGCATCTTGAGTGGAAAAGGCAGTTTCATGCGTCTGG
AGAACAGCCATTGGAGCAATTCCAACAGAGGGTATGAGTATGGCCTCAACCTGGACGCAC
TGGAAGGCTACGAGATCGCCAACCCACGCATGATCAAAGCGCTTAAACAACGGCGCGGGC
GTGAATGTTACGACATTGAAACGGGCAAGTTGGTGCCTATGGATCCTGGTAGGGTCCAAG
TGCCGATCAACCGGGTTGTGCCCCACGTGCTGGTGGACACTTCCGCAGCGGCCAAACCAG
GTTTTCTGGAAAACAGGCTCACGGTTGACAGATGGGACCAAGTGCACAGCTTCAAAACAA
GAGCAGCAGTAAAGTTCGCAGAGCTGACGAAGCGCGTCTCATACAACTCAGTTCTCGACC
TTGGGGCCGCCCCGGGAGGAGTGACCGACTATTGCGTGAAGAAGGGTAAGACCGTTACAT
GTGTCTCCGAACAGTGGGACTCTAAGCCGAGAGGCGCTGTGGTCATTACAGCCGATATCA
ACGGCCCACTTAACAACCTAGGCATCTTCGACCTGGTGTTTTGTGACGCAGCCGGACCAC
GACGCTATCACCACTACGCGCAGTGCGAAGACCACGCCGTGCTATTCACATCAGCATGCA
AACACGGGGTGGAGCGCACAGCCAAGGGCGGGGTATTCATTGTGAAGGCGTACGGAATGG
CGGACCGCCGAACAGAGCGGGCAGTGGAATGCACAGCGAGGTATTTCAAGTCCGTCTCGG
TCGAAAAACCAGTCTCCTCCCGCATAACCAACGTGGAAGTCTTCTTCAAGTTTTCCGGAC
GCTGTCGCCCGCATGCTCGTTCCATTGCACACTTGGGCCCTCAACTGACCGACATCTATG
CTCGCACGAGGAAGGCGTACAAAATGCTGGCGAGAGGAAGTGTTGCTGACAAGGTGAAAG
TGGCAGAGATCCTCAACTCGATGGTGGGAGCCGCGCCGGGTTACAGAGTCCTCAACAGGA
ACATCATCACTGCCGAAGAAGAAGTCTTGGTTAATGCCGCCAACAGCAACGGCAGACCCG
GCGACGGTGTGTGTGGTGCGCTCTACGGCGCGTTCGGGGACGCTTTCCCCAACGGTGCGA
TCGGCGCGGGAAACGCGGTCCTGGTCCGAGGACTCGAGGCCACCATCATCCACGCAGCCG
GAGCTGACTTCAGAGAGGTCGATGAAGAAACTGGTGCGCGACAGCTGAGAGCAGCATACC
GCGCGGCGGCTACTTTAGTCACTGCTAACGGTATCACCAGCGCTGCCATCCCTCTGCTGA
GTACACACATCTTTTCCAACGGTCGAAACAGACTGGAACAGTCCTTCGGCGCATTAGTGG
AGGCGTTCGACACGACAGAGTGCGACGTCACCATCTACTGCCTGGCCAACAACATGGCCG
CGAGGATCCAGCAACTAATCGACGATCACGCTCGCGAAGAGTTCGACGAGGAAGTGGTTG
TGGAAGAAGAAGAGGAACATAAAGCTGATGCGATGAGTGACACGGAGACGCTGTCCAGCT
TCGGCGACGAAACGGTGTGGGTGCCCAAACATAGTACTCTGGCCGGAAGACCAGGATACA
GTGCCACTTACGGCGACCGCAGATCTCTTTTTGTCGGCACGAAGTTCCACCGTGCCGCAG
TTGCTATGTCGTCAATCGAAGCGGCTTGGCCTAGGACCAAAGAAGCCAATGCTAAACTCA
TTGAGTACATACGAGGGCAGCACCTCGTTGACGTCCTAAAAAGCTGTCCAGTCAACGACA
TACCGGTAGGTAGACCGCCTTCTAGCCTGCCCTGCGGTTGCATTTACGCCATGACCCCGG
AACGGGTCACAGTGCTGAAGCAAAGGCCGCAAGAAGGTTTTGTGGTATGCAGTGCATTCA
AACTACCGCTCACCAACATCCAAGATGTCACCAAAGTGGAGTGCACGGTGAGAGCACCTG
CAGAGGAACCTAGACCGGTGCGCTACTTGCAAGAGAGGCGCCCAGCGCAGGCCGCCGCGA
GGCAGCCTAGGCCGGCAACTGNGGCTGCCAACGTCG------------------------
CCAGCACAGCCACGAGTCGCCGCACACCCGCGCCGGGCTCGGTGCAGGTGCGCCTACTGC
CGCCAAGAGACGGCACGGTATCCCGCAGTTCTCGCACGGGTTCGCAGTCCAGCGTCACCT
CGTCAGCGGGATCCATAATGCCGGTGCCCCGAAGGGCGCCAGTCGCGCCAGCGGCATCAT
TGGCGAGCAGCGTCCACAGCCATAGTGTGCGCAGCGCCCCTGCCATTCTGAGGGCCGCCA
GCACAGGTGCCAGAAGCGTGCGCAGCGTCCAGTCCGGCTTAACCGGGCACAGAGAGAACG
CTGTTAGCGTCGCCAGCTCGGTGAGACAGCCCAGTGGGCCGCCCAGCAGCGTGAGCACGC
CCGCCGCGCCTAGAGGGCTAACACGGGATCAGTTCGGCGCCGTGAGAGCTAGGGCCCGCA
GGGACCTAGAGTTGGAGGGATCGGAGCATGGCAGCCAGGCCAGTTTCCGTTCCGGCTCGC
TGGTGGTGGGGAGCACCGCTAGTAGCTACAGCCAACGTCCTGACGACCAGGACACGGGCT
CTGAGCCCTCAGGCCGCGGCGCCGCCGTGAGGACACGACGCAGAGGGCAACGGGACGGCC
CCGGAGGGTATATATTCTCTTCTGACCAAGGTACAGCTCATCTCAGCCAGCATAACACCC
AGACAAACAACACTACGGAGGTGTTGATGAGAACGTCGGTACTGCCAAGTAACGACCATG
GTACTCCAGATCTGCCTGCAGAGACGAAGAAGAGGCTGGCGTACCAGATGCGCCCTACTC
AAAAGAACAAGAGTCGCTACCTGTCCGCGAAGGTCCACAACATGAAACACAAGATCGTTC
AATGTTTGCAGCGAGGTGCCGGGCACTACCTGAGAGAGCAACATGCTCTGCCGCTGTGGA
AAAACACCTTCCCTAAGCCCAGGTACTCCGACGCCTGCGTGGTGAAGTTCGAGAGTGTCA
ACACAGCGATTGTTGCAGCCAACATGTTCATAGGGTGCAACTACCCCACTTTAAGCTCGT
TCGGAGTCACGGACAAGTACGATGCTTATTTGGACATGGTTGATGGGCTCAACTGCAACC
TCGACACCGTGACGTTTGACCCTGCTAAGGTGCGTTCTCTGCCGAAGAAATCAGAATACA
ACCAGCCGCTCATACAGTCCCAAGTGCCCGGTCCTATGGCATCTACTCTGCAAAGCATCC
TTATGGCCGCCACCAAACGCAACTGCAACGTCACGCAGATGAGAGAGCTCCCTACCATGG
ACTCAGCGGCAATGAACGTGGAAGCTTTTAAAAAATTCGCCTGTAAAGACACCGATCTGT
GGACTGAGTTCGCAGAAAAACCCGTAAGGTTGTCGCCCGGCCAAATTGAAGAGTACGTCT
TTCACTTACAAGGGGCTAAGGCCAATGTGATGCACAGCAGAGTCGAAGCCGTATGCCCTG
ACCTTTCGGAGGTGGCTATGGACAGATTCACACTGGACATGAAACGCGACGTTAAAGTGA
CGCCGGGCACGAAACATGTAGAGGAGAGACCTAAGGTTCAAGTGATTCAGGCGGCCGACC
CTATGGCCACCGCGTACTTGTGCGCTATCCATCGAGAGCTAGTCCGAAGATTGAAAGCCG
TCCTAAAACCATCCATACATGTGTTGTTCGACATGAGTTCCGAGGACTTNGACGCTATCG
TGGGCCACGGGATGAAGTTGGGCGACAAGGTGCTGGAAACGGACATCTCCTCATTCGACA
AGAGCCAGGACCAGGCCATGGCGGTTACGGCGTTGATGCTGCTGGAAGACTTGGGCGTAG
AGGAGGATCTCCTGACCCTCATCGAGGCGTCCTTCGGCGACATCACTTCTGTCCACCTGC
CTACAGGCACTAGATTCCAGTTTGGATCGATGATGAAGTCCGGGCTATTCCTGACGTTGT
TCGTGAATACGTTGCTTAACATCACCATAGCCGCCCGAGTCTTACGGGAGCAGCTGGCTG
ACACCAGGTGCGCCGCGTTTATTGGCGACGACAACGTCATAACCGGAGTAGTGTCCGATG
ACATGATGGTGGCCAGGTGTGCGTCCTGGCTGAACATGGAGGTGAAGATCATGGACATGG
AGATCGGCGATAGGAGTCCTTATTTTTGTGGCGGCTTCCTGTTACTCGACACGGTAACAG
GCACTGTAAGCCGAGTGTCGGACCCTGTAAAACGCCTGATGAAGATGGGAAAACCGGCCT
TGANNNNNNNNNNNNNNNNNNNNNNNNNNNNNNNNNNNNNNNNNNNNNNNNNNNNNNNNN
NNNNNNNNNNNNNNNNNNNNNNNNNNNNNNNNNNNNNNNNNNNNNNNNNNNNNNNNNNNN
NNNNNNNNNNNNNNNNNNNNNNNNNNNNNNNNNNNNNNNNNNNNNNNNNNNNNNNNNNNN
NNNNNNNNNNNNNNNNNNNNNNNNNNNNNNNNNNNNNNNNNNNNNNNNNNNNNNNNNNNN
NNNNNNNNNNNNNNNNNNNNNNNNNNNNNNNNNNNNNNNNNNNNNNNNNNNNNNNNNNNN
NNNNNNNNNNNNNNNNNNNNNNNNNNNNNNNNNNNNNNNNNNNNNNNNNNNNNNNNNNNN
NNNNNNNNNNNNNNNNNNNNNNNNNNNNNNNNNNNNNNNNNNNNNNNNNNNNNNNNNNNN
NNNNNNNNNNNNNNNNNNNNNNNNNNNNNNNNNNNNNNNNNNNNNNNNNNNNNNNNNNNN
NNNNNNNNNNNNNNNNNNNNNNNNNNNNNNNNNNNNNNNNNNNNNNNNNNNNNNNNNNNN
NNNNNNNNNNNNNNNNNNNNNNNNNNNNNNNNNNNNNNNNNNNNNNNNNNNNNNNNNNNN
NNNNNNNNNNNNNNNNNNNNNNNNNNNNNNNNNNNNNNNNNNNNNNNNNNNNNNNNNNNN
NNNNNNNNNNNNNNNNNNNNNNNNNNNNNNNNNNNNNNNNNNNNNNNNNNNNNNNNNNNN
NNNNNNNNNNNNNNNNNNNNNNNNNNNNNNNNNNNNNNNNNNNNNNNNNNNNNNNNNNNN
NNNNNNNNNNNNNNNNNNNNNNNNNNNNNNNNNNNNNNNNNNNNNNNNNNNNNNNNNNNN
NNNNNNNNNNNNNNNNNNNNNNNNNNNNNNNNNNNNNNNNNNNNNNNNNNNNNNNNNNNN
NNNNNNNNNNNNNNNNNNNNNNNNNNNNNNNNNNNNNNNNNNNNNNNNNNNNNNNNNNNN
NNNNNNNNNNNNNNNNNNNNNNNNNNNNNNNNNNNNNNNNNNNNNNNNNNNNNNNNNNNN
NNNNNNNNNNNNNNNNNNNNNNNNNNNNNNNNNNNNNNNNNNNNNNNNNNNNNNNNNNNN
NNNNNNNNNNNNNNNNNNNNNNNNNNNNNNNNNNNNNNNNNNNNNNNNNNNNNNNNNNNN
NNNNNNNNNNNNNNNNNNNNNNNNNNNNNNNNNNNNNNNNNNNNNNNNNNNNNNNNNNNN
NNNNNNNNNNNNNNNNNNNNNNNNNNNNNNNNNNNNNNNNNNNNNNNNNNNNNNNNNNNN
NNNNNNNNNNNNNNNNNNNNNNNNNNNNNNNNNNNNNNNNNNNNNNNNNNNNNNNNNNNN
NNNNNNNNNNNNNNNNNNNNNNNNNNNNNNNNNNNNNNNNNNNNNNNNNNNNNNNNNNNN
NNNNNNNNNNNNNNNNNNNNNNNNNNNNNNNNNNNNNNNNNNNNNNNNNNNNNNNNNNNN
NNNNNNNNNNNNNNNNNNNNNNNNNNNNNNNNNNNNNNNNNNNNNNNNNNNNNNNNNNNN
NNNNNNNNNNNNNNNNNNNNNNNNNNNNNNNNNNNNNNNNNNNNNNNNNNNNNNNNNNNN
NNNNNNNNNNNNNNNNNNNNNNNNNNNNNNNNNNNNNNNNNNNNNNNNNNNNNNNNNNNN
NNNNNNNNNNNNNNNNNNNNNNNNNNNNNNNNNNNNNNNNNNNNNNNNNNNNNNNNNNNN
NNNNNNNNNNNNNNNNNNNNNNNNNNNNNNNNNNNNNNNNNNNNNNNNNNNNNNNNNNNN
NNNNNNNNNNNNNAGAGAACGCAGCAAGGGCCACCACCTGTCCGATCTGACCAAGAAATG
CACCAGGTTTTCCACCACCCCGAAGAAATCCGCGCTCTATCTCGTGGATGTGTATGACGC
TCTGCCGATTTCTGTAGAGATCAGCACCGTGGTGACATGCAACGAAAGTCAGTGCACAGT
GAGGGTGCCACCCGGTACCACAGTGAAATTCGATAAGAAGTGCAAGAGCGCTGCCCAAGC
GACCGTCACCTTCACCAGCGACTCCCAGACGTTTACGTGCGAGGAGCCGGTCCTAACGGC
CGCCAGTATCACCCAGGGCAAGCCGCACCTTAGATCGTCAATGCTGCCCAGCGGAGGCAA
AGAGGTGAAAGCGAGGATTCCATTCCCGTTCCCGCCAGAGACTGCGACCTGCAGAGTGAG
TGTCGCCCCACTGCCATCGATCACCTATGAGGAAAGCGATGTCCTGCTGGCCGGCACTGC
GAAATACCCCGTGCTGCTAACTACACGGAATCTTGGTTTCCATAGCAACGCCACATCCGA
ATGGATCCAGGGTAAGTACCTGCGCCGCATCCCGGTCACGCCCCAAGGGATCGAGCTAAT
GTGGGGAAACAACGCACCGCTGCACTTCTGGTCATCTGTCAGGTACGCATCTGGGGACGC
CGACGCGTACCCCTGGGAACTCCTGGTGCACCACACCAAGCACCACCCGGAGTATGCGTG
GGCGTTTGTAGGAGTTGCATGTGGCCTACTGGCCGTTGCAGCATGCATGTTTGCGTGCGC
ATGCAACAGGGTGCGGTACTCTCTGCTCGCCAACACGTTCAACCCGAACCCACCACCACT
GACCGCACTGACTGCAGCACTGTGCTGCATACCTGGGGCTCGCGCGGATCAACCCTACCT
GGACATCATTGCCTACTTGTGGACCAACAGCAAAGTGGCCTTCGGGCTGCAATGCGCGGC
GCCCGTGGCTTGTATGCTCATCGTCACATACGCCCTTAGACACTGCAGATTGTGCTGCAA
GTCTTTTTTAGGGGTAAGAGGGTGGTCGGCTCTGCTGGTCATCCTTGCGTATGTACAGAG
CTGCAAGAGCTACGAACACACCGTGGTGGTCCCAATGGATCCAAGAGCCCCGTCGTACGA
GGCGGTGATAAACCGGAATGGGTATGACCCCCTGAAGCTGACCATCGCAGTGAATTTCAC
CGTCATCTCACCAACTACGGCTCTGGAATACTGGACCTGTGCAGGAGTCCCTGTCGTCGA
GCCGCCCCATGTGGGCTGCTGCACGTCAGTGTCCTGCCCCACCGACCTCTCCACGCTGCA
CGCGTTCACCGGCAAAGCCGTCTCCGACGTGCACTGCGATGTGCACACAAACGTGTACCC
CTTGTTGTGGGGTGCGGCTCACTGCTTTTGTTCCACTGAAAACACGCAGGTCAGCGCTGT
GGCCGCCACCGTTTCTGAGTTCTGCGCTCAGGACTCAGAACGCGCCGAGGCGTTCAGCGT
TCACAGCAGCTCAGTCACTGCAGAGATCCTGGTGACGCTTGGTGAAGTGGTGACGGCAGT
CCACGTTTACGTGGACGGGGTAACATCAGCCAGGGGTACCGACCTCAAGATCGTGGCTGG
CCCAATAACAACTGACTACTCCCCGTTTGATCGCAAAGTAGTCCGTATCGGCGAAGAGGT
CTATAACTACGACTGGCCTCCTTACGGGGCTGGTCGACCAGGCACATTCGGAGACATTCA
AGCTAGGTCAACCAACTATGTCAAACCCAATGATCTGTACGGGGATATCGGGATTGAAGT
ACTGCAGCCGACTAATGACCACGTGCACGTGGCTTACACGTATACGACCTCCGGGTTACT
GCGTTGGTTGCAGGACGCTCCGAAACCACTCAGTGTCACAGCACCGCACGGTTGTAAGAT
CAGTGCTAACCCGCTCCTGGCCCTCGATTGTGGGGTTGGTGCCGTCCCCATGTCCATCAA
CATTCCGGACGCGAAGTTCACCCGCAAATTAAAGGATCCGAAACCATCGGCCCTGAAATG
CGTGGTGGACAGTTGCGAGTACGGGGTGGACTACGGGGGCGCCGCCACGATCACCTACGA
GGGCCACGAGGCTGGGAAGTGCGGGATCCATTCCCTGACACCAGGAGTCCCTCTGAGAAC
ATCAGTGGTTGAAGTAGTTGCCGGCGCTAATACCGTCAAAACGACCTTCTCCTCACCCAC
GCCCGAGGTCACACTCGAGGTAGAGATCTGTTCGGCAATAGTGAAGTGCGCCAGTGAGTG
CACTCCACCGAAGGAACACGTAGTCGCAGCCAGGCCTCGCCATGGCAGCGACACTGGAGG
CTACATCTCCGGGCCCGCAATGCGCTGGGCCGGAGGGATTGTAGGGACCCTAGTGGTCCT
GTTCCTCATCCTTGCCGTCACCTACTGCGTGGTGAAGAAGTGCC
>BC17_FR20071674
AGACTGCGTTTCCAGGGTTCGAAGTGGTGGCCAGCAACCGGTCGTCCAACGACCATGCCG
CCGCCAGAGCTTTCTCCCACTTGGCTACCAAGTGGATTGAGCGCGACATCGATGGCCGTC
AGGTCATCGTTGCCGACATAGGGAGCGCACCAGCGAGAAGAGTCGGGGCACCCGATAATG
TCACATACCACAGTGTGTGTCCTCGCAAATGCGCTGAAGACCCTGAGAGGCTGGCTTCTT
ACGCCAGGAAACTTGTCAGGGCTGTGGAGAAAGGAGATGGACACCTCGTCAGTGACAGAA
TCACTGACTTGAAGGACGTCCTGGAGAACCCGGACACGTCACTGGAAACCACCAGTATCT
GCCTGAACGACGACGTGAGTTGTAAAGTGAAGGCCGATATTGCAGTGTACCAGGATGTGT
ACGCAGTTGATGCGCCGTCTACCATCTACGCTCAAGCCGACAAAGGCACGCGAGTGGTAT
ACTGGATCGGGTTCGAGCCGTTCGTGTTTCACACGGACGCTATGGCGGGCAGCTTCCCGC
TATATGACGCCAACTGGAGCGACTCGGCGGTACTGGCAGCAAAAAATCTGCCACTGTGCT
ACTCAGGGTTATCGGAGGACTCCATTAAATGGAGATTCCGTTTCCGTGACAAGCCACTGG
TACCGTCTGGAGAAATCCACTACTCGGTGGGTAGCACCCACTATGTTGAGGACCGAGACA
AGCTGAAAAGCTGGCACCTGCCTTCTACCTTCCACTTCGTGGCACCCAACAAGTACACAT
GCCGTTGTGATACGGTAGTGAGCTGTGGTGGCTACGTCGTGAAGAAGATCACGATTTGTG
AGGGCATTGTTGGTAGACCCGCGAATGAGGAATTGGCCACCTCGTACCACCGTGATGGAG
TGGTGGTGACCAAGTTCTCAGACACGATCAACCACGAACAGGTGTCGTTCCCAGTGGTGA
CCTACATCCCTGCCGTCATCTGCGACCAGATGACCGCCATGACGGCTAACCCCGTCAAAT
ATCCGGATGTCGTCAAACTGCTGGTAGGACTCAACCAGAGGATCGTGGTCAATGGGACCA
CCGTCCGGAACGTCAACTCCATGGATAACTCGCTGATTCCCGTATTTGCTCGCGCATTGT
GCAGCTGGGCAGACGAAGTTCGGCGGGACATGGAGGACGAACAGGACATGTACGGTGTCA
CGTCTGTCACCACATGGATCTGTATCTGCAGAGCGTATGATAAACGCCAGCAGCATACCT
TCTACCGCAGGCCCAAGCAGTCCTCAGGCATCTATGTGCCTGCTAAGTTCACAGGATCGC
TGAGAGCCTCCCTCTCCGCCACGTACCTCAACCTGCCTCTGAAGCAACTGCTGCTCAACA
CACTCAAACGTGCGATCAAACCTAGGGATCAGGCCATCGCAGATGAGACAGAAGCACGCG
CACACGATGCAGCTGAGGTGCACGAGCTGACAGAGGAAGAGGGTAGGCAACAGGCCGCCA
ACCCTAGTTACATCGCAGATGTGCTAGGTCAGGACGACGAAGAGGAAGTCGACGACGGAA
TGTCTAATGTGGACCTTGGCGAAGAAGACGGGGTGGGTTCTACCATCATCGACTGTCAAA
GAGGTACCGTGAAAGTGATCACGGCTTTCGGTGACAACACGATGGGAGAATACTTAGTAC
TATCCCCGGTAACTGTGTTGCGCACCAGGAAACTGGCCGTGCTGCTCGGACCGCTCGCAG
AAGAAGTGATGCAGTACGTCCACAAGGGCCGGACGGGACGTTACGCTATCGAGAAGAACA
ACCTGAAGGTACTCATCCCTACGGGAGTGTCCCTCAAGACGGCTCATTTTCAGGCCCTTA
CTGAAAGTGCTACCTTGACCTACAATGACTACCTGTTCACATGCCGTACGCTCGATCAGC
TGGCAACAAGAGGATCTGCGAAAAACACTGACGAAGTCTACTACAAGCTTGTTGACGCCG
CTAAGGCGAAGGATGAATACGTTTACGAATTGTCCTCCAAGCAATGCGTCAAGAAAGAAG
ATGCAACAGGCACAGTCCTTCAAGGGGACATATGCAATCCGCCTTACCACCAGTTTGCCT
TCGAGGCGCTGCGTAAAAGGCCGGCTCACACACACGACGTCCACACGATTGGCATCTACG
GGGTTCCGGGTGCAGGAAAAACCGCTATCATCACAACCGAAGTAACCACACGCGACTTGG
TCGCTAGTGGAAAAAAAGAGAATTGTGAGGACATCAAGCGGTGCGTGTTGGAGAGACGCG
GCTTAAAAATAGCCGCACGTACGGTTGACTCGCTGCTCTACGGTGCATACCGAGGAGCGG
TCGACACGCTGTACGTTGACGAGGCTTACGCCTGTCACTCGGGCACCCTGCTCGCCTTGA
TCGCTGCGGTAAGACCGACGGGAAAGGTGGTGCTTTGTGGTGACCCTAAACAAGTCGGAT
GTGTGAACCAGCTCCAAATGCGGATGCATTATAATCACGAGATCAGTGACCGCGTTCTGC
GGAAGAACATCTCCCGCCGTTGCACTCATACGCTTACGGCCATTGTTTCAAACCTCAACT
ACGAAGGTAGAATGAAGACTACGAACCCGTGCAAGAAGCCGGTACTGATTGATACAACCG
GGTCTACCAAGCCTGACAAAGAAGCGTTGGTATTGACGTGCTTCCGCGGGTGGGTTAAAG
ATTTAAAAATTCTCTACCCTCACAACGAGCTCATGACTGCGGCTGCCTCACAGGGTCTGA
CTCGTGAAAAAGTGTACGCCGTTCGTTGCCGCGTCACGTCGAACCCACTCTACGAGCCGA
CTTCTGAGCACATTACTGTCCTTTTGACGCGCACCAACGACGAACTGGTCTGGAAGACAC
TGCCAAACGATCCGCTGATCCCTATACTCTCCAAGCCCCCGAAAGGAGACTACTCCGCCA
CCATGGAGGACTGGGAGGATGAGCACAACGGTATCTTGGCGGCTCTCAGAGAAGCATGTG
TCCCACGGATGAACTTCGCGCACGGGAAGCGTAACACCTGTTGGGCAGTTACAAGCAGCC
GGGTGCTGCACGAGGCAGGCGTCCTGATAACGCCGGAGGACTTCAACCGCATCTTTCCGG
CGTTCCGAGAGGACAAACCGCACTCGGCTTTGGCAGCCTTGGATGCTGTCGCCGCTCTCG
TGTGGGGCCTGGATACATCCTCGGGCATCTTGAGTGGAAAAGGCAGTTTCATGCGTCTGG
AGAACAGCCATTGGAGCAATTCCAACAGAGGGTATGAGTATGGCCTCAACCTGGACGCAC
TGGAAGGCTACGAGATCGCCAACCCACGCATGATCAAAGCGCTTAAACAACGGCGCGGGC
GTGAATGTTACGACATTGAAACGGGCAAGTTGGTGCCTATGGATCCTGGTAGGGTCCAAG
TGCCGATCAACCGGGTTGTGCCCCACGTGCTGGTGGACACTTCCGCAGCGGCCAAACCAG
GTTTTCTGGAAAACAGGCTCACGGTTGACAGATGGGACCAAGTGCACAGCTTCAAAACAA
GAGCAGCAGTAAAGTTCGCAGAGCTGACGAAGCGCGTCTCATACAACTCAGTTCTCGACC
TTGGGGCCGCCCCGGGAGGAGTGACCGACTATTGCGTGAAGAAGGGTAAGACCGTTACAT
GTGTCTCCGAACAGTGGGACTCTAAGCCGAGAGGCGCTGTGGTCATTACAGCCGATATCA
ACGGCCCACTTAACAACCTAGGCATCTTCGACCTGGTGTTTTGTGACGCAGCCGGACCAC
GACGCTATCACCACTACGCGCAGTGCGAAGACCACGCCGTGCTATTCACATCAGCATGCA
AACACGGGGTGGAGCGCACAGCCAAGGGCGGGGTATTCATTGTGAAGGCGTACGGAATGG
CGGACCGCCGAACAGAGCGGGCAGTGGAATGCACAGCGAGGTATTTCAAGTCCGTCTCGG
TCGAAAAACCAGTCTCCTCCCGCATAACCAACGTGGAAGTCTTCTTCAAGTTTTCCGGAC
GCTGTCGCCCGCATGCTCGTTCCATTGCACACTTGGGCCCTCAACTGACCGACATCTATG
CTCGCACGAGGAAGGCGTACAAAATGCTGGCGAGAGGAAGTGTTGCTGACAAGGTGAAAG
TGGCAGAGATCCTCAACTCGATGGTGGGAGCCGCGCCGGGTTACAGAGTCCTCAACAGGA
ACATCATCACTGCCGAAGAAGAAGTCTTGGTTAATGCCGCCAACAGCAACGGCAGACCCG
GCGACGGTGTGTGTGGTGCGCTCTACGGCGCGTTCGGGGACGCTTTCCCCAACGGTGCGA
TCGGCGCGGGAAACGCGGTCCTGGTCCGAGGACTCGAGGCCACCATCATCCACGCAGCCG
GAGCTGACTTCAGAGAGGTCGATGAAGAAACTGGTGCGCGACAGCTGAGAGCAGCATACC
GCGCGGCGGCTACTTTAGTCACTGCTAACGGTATCACCAGCGCTGCCATCCCTCTGCTGA
GTACACACATCTTTTCCAACGGTCGAAACAGACTGGAACAGTCCTTCGGCGCATTAGTGG
AGGCGTTCGACACGACAGAGTGCGACGTCACCATCTACTGCCTGGCCAACAACATGGCCG
CGAGGATCCAGCAACTAATCGACGATCACGCTCGCGAAGAGTTCGACGAGGAAGTGGTTG
TGGAAGAAGAAGAGGAACATAAAGCTGATGCGATGAGTGACACGGAGACGCTGTCCAGCT
TCGGCGACGAAACGGTGTGGGTGCCCAAACATAGTACTCTGGCCGGAAGACCAGGATACA
GTGCCACTTACGGCGACCGCAGATCTCTTTTTGTCGGCACGAAGTTCCACCGTGCCGCAG
TTGCTATGTCGTCAATCGAAGCGGCTTGGCCTAGGACCAAAGAAGCCAATGCTAAACTCA
TTGAGTACATACGAGGGCAGCACCTCGTTGACGTCCTAAAAAGCTGTCCAGTCAACGACA
TACCGGTAGGTAGACCGCCTTCTAGCCTGCCCTGCGGTTGCATTTACGCCATGACCCCGG
AACGGGTCACAGTGCTGAAGCAAAGGCCGCAAGAAGGTTTTGTGGTATGCAGTGCATTCA
AACTACCGCTCACCAACATCCAAGATGTCACCAAAGTGGAGTGCACGGTGAGAGCACCTG
CAGAGGAACCTAGACCGGTGCGCTACTTGCAAGAGAGGCGCCCAGCGCAGGCCGCCGCGA
GGCAGCCTAGGCCGGCAACTGNGGCTGCCAACGTCG------------------------
CCAGCACAGCCACGAGTCGCCGCACACCCGCGCCGGGCTCGGTGCAGGTGCGCCTACTGC
CGCCAAGAGACGGCACGGTATCCCGCAGTTCTCGCACGGGTTCGCAGTCCAGCGTCACCT
CGTCAGCGGGATCCATAATGCCGGTGCCCCGAAGGGCGCCAGTCGCGCCAGCGGCATCAT
TGGCGAGCAGCGTCCACAGCCATAGTGTGCGCAGCGCCCCTGCCATTCTGAGGGCCGCCA
GCACAGGTGCCAGAAGCGTGCGCAGCGTCCAGTCCGGCTTAACCGGGCACAGAGAGAACG
CTGTTAGCGTCGCCAGCTCGGTGAGACAGCCCAGTGGGCCGCCCAGCAGCGTGAGCACGC
CCGCCGCGCCTAGAGGGCTAACACGGGATCAGTTCGGCGCCGTGAGAGCTAGGGCCCGCA
GGGACCTAGAGTTGGAGGGATCGGAGCATGGCAGCCAGGCCAGTTTCCGTTCCGGCTCGC
TGGTGGTGGGGAGCACCGCTAGTAGCTACAGCCAACGTCCTGACGACCAGGACACGGGCT
CTGAGCCCTCAGGCCGCGGCGCCGCCGTGAGGACACGACGCAGAGGGCAACGGGACGGCC
CCGGAGGGTATATATTCTCTTCTGACCAAGGTACAGCTCATCTCAGCCAGCATAACACCC
AGACAAACAACACTACGGAGGTGTTGATGAGAACGTCGGTACTGCCAAGTAACGACCATG
GTACTCCAGATCTGCCTGCAGAGACGAAGAAGAGGCTGGCGTACCAGATGCGCCCTACTC
AAAAGAACAAGAGTCGCTACCTGTCCGCGAAGGTCCACAACATGAAACACAAGATCGTTC
AATGTTTGCAGCGAGGTGCCGGGCACTACCTGAGAGAGCAACATGCTCTGCCGCTGTGGA
AAAACACCTTCCCTAAGCCCAGGTACTCCGACGCCTGCGTGGTGAAGTTCGAGAGTGTCA
ACACAGCGATTGTTGCAGCCAACATGTTCATAGGGTGCAACTACCCCACTTTAAGCTCGT
TCGGAGTCACGGACAAGTACGATGCTTATTTGGACATGGTTGATGGGCTCAACTGCAACC
TCGACACCGTGACGTTTGACCCTGCTAAGGTGCGTTCTCTGCCGAAGAAATCAGAATACA
ACCAGCCGCTCATACAGTCCCAAGTGCCCGGTCCTATGGCATCTACTCTGCAAAGCATCC
TTATGGCCGCCACCAAACGCAACTGCAACGTCACGCAGATGAGAGAGCTCCCTACCATGG
ACTCAGCGGCAATGAACGTGGAAGCTTTTAAAAAATTCGCCTGTAAAGACACCGATCTGT
GGACTGAGTTCGCAGAAAAACCCGTAAGGTTGTCGCCCGGCCAAATTGAAGAGTACGTCT
TTCACTTACAAGGGGCTAAGGCCAATGTGATGCACAGCAGAGTCGAAGCCGTATGCCCTG
ACCTTTCGGAGGTGGCTATGGACAGATTCACACTGGACATGAAACGCGACGTTAAAGTGA
CGCCGGGCACGAAACATGTAGAGGAGAGACCTAAGGTTCAAGTGATTCAGGCGGCCGACC
CTATGGCCACCGCGTACTTGTGCGCTATCCATCGAGAGCTAGTCCGAAGATTGAAAGCCG
TCCTAAAACCATCCATACATGTGTTGTTCGACATGAGTTCCGAGGACTTNGACGCTATCG
TGGGCCACGGGATGAAGTTGGGCGACAAGGTGCTGGAAACGGACATCTCCTCATTCGACA
AGAGCCAGGACCAGGCCATGGCGGTTACGGCGTTGATGCTGCTGGAAGACTTGGGCGTAG
AGGAGGATCTCCTGACCCTCATCGAGGCGTCCTTCGGCGACATCACTTCTGTCCACCTGC
CTACAGGCACTAGATTCCAGTTTGGATCGATGATGAAGTCCGGGCTATTCCTGACGTTGT
TCGTGAATACGTTGCTTAACATCACCATAGCCGCCCGAGTCTTACGGGAGCAGCTGGCTG
ACACCAGGTGCGCCGCGTTTATTGGCGACGACAACGTCATAACCGGAGTAGTGTCCGATG
ACATGATGGTGGCCAGGTGTGCGTCCTGGCTGAACATGGAGGTGAAGATCATGGACATGG
AGATCGGCGATAGGAGTCCTTATTTTTGTGGCGGCTTCCTGTTACTCGACACGGTAACAG
GCACTGTAAGCCGAGTGTCGGACCCTGTAAAACGCCTGATGAAGATGGNNNNNNNNNNNN
NNNNNNNNNNNNNNNNNNNNNNNNNNNNNNNNNNNNNNNNNNNNNNNNNNNNNNNNNNNN
NNNNNNNNNNNNNNNNNNNNNNNNNNNNNNNNNNNNNNNNNNNNNNNNNNNNNNNNNNNN
NNNNNNNNNNNNNNNNNNNNNNNNNNNNNNNNNNNNNNNNNNNNNNNNNNNNNNNNNNNN
NNNNNNNNNNNNNNNNNNNNNNNNNNNNNNNNNNNNNNNNNNNNNNNNNNNNNNNNNNNN
NNNNNNNNNNNNNNNNNNNNNCATGCAATTCACCAACTCACCCTATCGCCAGATGGAGCC
CATGTTCGCACCGGCTTCTCGAGGACAAGTACAGCCGTATCGGCCGCGCACAAAGCGCCG
CCAAGAGCCGCAAGTCGGCAACGCTGCTATTGCTGCCCTCGCGAACCAGATGAGCGCGCT
CCAGCTGCAGGTGGCTGGACTTGCCGGCCAGGCAAGGGTGGACCGTCGTGGACCGAGACG
TGTTCAGAAGAACAAGCAGAAGAAGAAGAACTCTTCCAACGGAGAAAAACCCAAGGAGAA
GAAGAAGAAGCAAAAACAACAGGAGAAGAAAGGGAGCGGCGGTGAAAAAGTCAAGAAGCC
ACGGAACCGGCCCGGGAAGGAGGTAAGGATCTCCGTAAAGCGTGCCCGACAGAGCACCTT
CCCCGTGTACCATGACGGTGCCATATCCGGCTATGCGGTGCTGATTGGCTCCCGCGTGTT
TAAGCCAGCGCACGTGAAGGGTAAGATCGACCACCCCGAACTGGCGGACATCAAGTTCCA
GGTCGCCGAGGACATGGACCTCGAAGCAGCCGCATACCCCAAGAGCATGCGAGACCAAGC
GGCTGAACCAGCAACCATGACGGATGGAGTGTACAACTGGGAATACGGCACTATCAGAGT
GGAGGACAACGTCGTGATCGATGCGAGCGGCAGAGGCAAGCCGGGTGACAGTGGCAGGGC
CATCACCGACAACTCAGGAAAGGTTGTCGGTATCGTCCTCGGAGGAGGACCCGATGGTAG
GCGCACACGTCTCTCCGTGATAGGCTTCGACAAGAAGCTGAAGGCCAGAGAGATCGCCTA
CAGCGAGGCCATCCCTTGGACACGCGCACCAGCTCTCCTGCTGCTGCCCATGGTCATCGC
CTGTACCTACAACTCCAACACCTTTGACTGCTCCAAACCGTCCTGCCAGGACTGTTGCAT
TACTGCTGAACCAAAGAAGGCCATGACTATGCTGAAGGACAACCTGAATGACCCGAACTA
CTGGGACCTGCTTATTGCCGTCACCACCTGCAGTTCCGCCCGAAAAAAGAGGGCTGTGTC
TACGTCGCCTGCCGCCGTTTACGACACACAAATTCTCGCCGCCCACGCAGCTGCCTCCCC
GTATAGGGCGTACTGCCCCGATTGTGACGGAACTGCCTGCATCTCGCCGATAGCTATCGA
CGAGGTGGTAAGTAGCGGTAGTGACCACGTCCTTCGCATCCGGGTCGGTTCTCAATCGGG
AGTGACCGCTAAAGGCGGTGCGGCGGGTGAAACCTCTCTGCGATACCTGGGAAGGGACGG
TAAGGTTCACGCCGCGGACAACACGCGGCTCGTGGTGCGCACCACTGCAAAGTGCGACGT
GCTGCAGGCCACTGGCCACTACATTCTGGCCAACTGCCCAGTGGGGCAGAGTCTCACTGT
TGCGGCCACACTGGACGGCACCCGGCATCAATGTACCACGGTTTTCGAACATCAAGTAAC
GGAGAAGTTCACAAGAGAACGCAGCAAGGGCCACCACCTGTCCGATCTGACCAAGAAATG
CACCAGGTTTTCCACCACCCCGAAGAAATCCGCGCTCTATCTCGTGGATGTGTATGACGC
TCTGCCGATTTCTGTAGAGATCAGCACCGTGGTGACATGCAACGAAAGTCAGTGCACAGT
GAGGGTGCCACCCGGTACCACAGTGAAATTCGATAAGAAGTGCAAGAGCGCTGCCCAAGC
GACCGTCACCTTCACCAGCGACTCCCAGACGTTTACGTGCGAGGAGCCGGTCCTAACGGC
CGCCAGTATCACCCAGGGCAAGCCGCACCTTAGATCGTCAATGCTGCCCAGCGGAGGCAA
AGAGGTGAAAGCGAGGATTCCATTCCCGTTCCCGCCAGAGACTGCGACCTGCAGAGTGAG
TGTCGCCCCACTGCCATCGATCACCTATGAGGAAAGCGATGTCCTGCTGGCCGGCACTGC
GAAATACCCCGTGCTGCTAACTACACGGAATCTTGGTTTCCATAGCAACGCCACATCCGA
ATGGATCCAGGGTAAGTACCTGCGCCGCATCCCGGTCACGCCCCAAGGGATCGAGCTAAT
GTGGGGAAACAACGCACCGCTGCACTTCTGGTCATCTGTCAGGTACGCATCTGGGGACGC
CGACGCGTACCCCTGGGAACTCCTGGTGCACCACACCAAGCACCACCCGGAGTATGCGTG
GGCGTTTGTAGGAGTTGCATGTGGCCTACTGGCCGTTGCAGCATGCATGTTTGCGTGCGC
ATGCAACAGGGTGCGGTACTCTCTGCTCGCCAACACGTTCAACCCGAACCCACCACCACT
GACCGCACTGACTGCAGCACTGTGCTGCATACCTGGGGCTCGCGCGGATCAACCCTACCT
GGACATCATTGCCTACTTGTGGACCAACAGCAAAGTGGCCTTCGGGCTGCAATGCGCGGC
GCCCGTGGCTTGTATGCTCATCGTCACATACGCCCTTAGACACTGCAGATTGTGCTGCAA
GTCTTTTTTAGGGGTAAGAGGGTGGTCGGCTCTGCTGGTCATCCTTGCGTATGTACAGAG
CTGCAAGAGCTACGAACACACCGTGGTGGTCCCAATGGATCCAAGAGCCCCGTCGTACGA
GGCGGTGATAAACCGGAATGGGTATGACCCCCTGAAGCTGACCATCGCAGTGAATTTCAC
CGTCATCTCACCAACTACGGCTCTGGAATACTGGACCTGTGCAGGAGTCCCTGTCGTCGA
GCCGCCCCATGTGGGCTGCTGCACGTCAGTGTCCTGCCCCACCGACCTCTCCACGCTGCA
CGCGTTCACCGGCAAAGCCGTCTCCGACGTGCACTGCGATGTGCACACAAACGTGTACCC
CTTGTTGTGGGGTGCGGCTCACTGCTTTTGTTCCACTGAAAACACGCAGGTCAGCGCTGT
GGCCGCCACCGTTTCTGAGTTCTGCGCTCAGGACTCAGAACGCGCCGAGGCGTTCAGCGT
TCACAGCAGCTCAGTCACTGCAGAGATCCTGGTGACGCTTGGTGAAGTGGTGACGGCAGT
CCACGTTTACGTGGACGGGGTAACATCAGCCAGGGGTACCGACCTCAAGATCGTGGCTGG
CCCAATAACAACTGACTACTCCCCGTTTGATCGCAAAGTAGTCCGTATCGGCGAAGAGGT
CTATAACTACGACTGGCCTCCTTACGGGGCTGGTCGACCAGGCACATTCGGAGACATTCA
AGCTAGGTCAACCAACTATGTCAAACCCAATGATCTGTACGGGGATATCGGGATTGAAGT
ACTGCAGCCGACTAATGACCACGTGCACGTGGCTTACACGTATACGACCTCCGGGTTACT
GCGTTGGTTGCAGGACGCTCCGAAACCACTCAGTGTCACAGCACCGCACGGTTGTAAGAT
CAGTGCTAACCCGCTCCTGGCCCTCGATTGTGGGGTTGGTGCCGTCCCCATGTCCATCAA
CATTCCGGACGCGAAGTTCACCCGCAAATTAAAGGATCCGAAACCATCGGCCCTGAAATG
CGTGGTGGACAGTTGCGAGTACGGGGTGGACTACGGGGGCGCCGCCACGATCACCTACGA
GGGCCACGAGGCTGGGAAGTGCGGGATCCATTCCCTGACACCAGGAGTCCCTCTGAGAAC
ATCAGTGGTTGAAGTAGTTGCCGGCGCTAATACCGTCAAAACGACCTTCTCCTCACCCAC
GCCCGAGGTCACACTCGAGGTAGAGATCTGTTCGGCAATAGTGAAGTGCGCCAGTGAGTG
CACTCCACCGAAGGAACACGTAGTCGCAGCCAGGCCTCGCCATGGCAGCGACACTGGAGG
CTACATCTCCGGGCCCGCAATGCGCTGGGCCGGAGGGATTGTAGGGACCCTAGTGGTCCT
GTTCCTCATCCTTGCCGTCACCTACTGCGTGGTGAAGAAGTGCC
>BC18_FR20106976
AGACTGCGTTTCCAGGGTTCGAAGTGGTGGCCAGCAACCGGTCGTCCAACGACCATGCCG
CCGCCAGAGCTTTCTCCCACTTGGCTACCAAGTGGATTGAGCGCGACATCGATGGCCGTC
AGGTCATCGTTGCCGACATAGGGAGCGCACCAGCGAGAAGAGTCGGGGCACCCGATAATG
TCACATACCACAGTGTGTGTCCTCGCAAATGCGCTGAAGACCCTGAGAGGCTGGCTTCTT
ACGCCAGGAAACTTGTCAGGGCTGTGGAGAAAGGAGATGGACACCTCGTCAGTGACAGAA
TCACTGACTTGAAGGACGTCCTGGAGAACCCGGACACGTCACTGGAAACCACCAGTATCT
GCCTGAACGACGACGTGAGTTGTAAAGTGAAGGCCGATATTGCAGTGTACCAGGATGTGT
ACGCAGTTGATGCGCCGTCTACCATCTACGCTCAAGCCGACAAAGGCACGCGAGTGGTAT
ACTGGATCGGGTTCGAGCCGTTCGTGTTTCACACGGACGCTATGGCGGGCAGCTTCCCGC
TATATGACGCCAACTGGAGCGACTCGGCGGTACTGGCAGCAAAAAATCTGCCACTGTGCT
ACTCAGGGTTATCGGAGGACTCCATTAAATGGAGATTCCGTTTCCGTGACAAGCCACTGG
TACCGTCTGGAGAAATCCACTACTCGGTGGGTAGCACCCACTATGTTGAGGACCGAGACA
AGCTGAAAAGCTGGCACCTGCCTTCTACCTTCCACTTCGTGGCACCCAACAAGTACACAT
GCCGTTGTGATACGGTAGTGAGCTGTGGTGGCTACGTCGTGAAGAAGATCACGATTTGTG
AGGGCATTGTTGGTAGACCCGCGAATGAGGAATTGGCCACCTCGTACCACCGTGATGGAG
TGGTGGTGACCAAGTTCTCAGACACGATCAACCACGAACAGGTGTCGTTCCCAGTGGTGA
CCTACATCCCTGCCGTCATCTGCGACCAGATGACCGCCATGACGGCTAACCCCGTCAAAT
ATCCGGATGTCGTCAAACTGCTGGTAGGACTCAACCAGAGGATCGTGGTCAATGGGACCA
CCGTCCGGAACGTCAACTCCATGGATAACTCGCTGATTCCCGTATTTGCTCGCGCATTGT
GCAGCTGGGCAGACGAAGTTCGGCGGGACATGGAGGACGAACAGGACATGTACGGTGTCA
CGTCTGTCACCACATGGATCTGTATCTGCAGAGCGTATGATAAACGCCAGCAGCATACCT
TCTACCGCAGGCCCAAGCAGTCCTCAGGCATCTATGTGCCTGCTAAGTTCACAGGATCGC
TGAGAGCCTCCCTCTCCGCCACGTACCTCAACCTGCCTCTGAAGCAACTGCTGCTCAACA
CACTCAAACGTGCGATCAAACCTAGGGATCAGGCCATCGCAGATGAGACAGAAGCACGCG
CACACGATGCAGCTGAGGTGCACGAGCTGACAGAGGAAGAGGGTAGGCAACAGGCCGCCA
ACCCTAGTTACATCGCAGATGTGCTAGGTCAGGACGACGAAGAGGAAGTCGACGACGGAA
TGTCTAATGTGGACCTTGGCGAAGAAGACGGGGTGGGTTCTACCATCATCGACTGTCAAA
GAGGTACCGTGAAAGTGATCACGGCTTTCGGTGACAACACGATGGGAGAATACTTAGTAC
TATCCCCGGTAACTGTGTTGCGCACCAGGAAACTGGCCGTGCTGCTCGGACCGCTCGCAG
AAGAAGTGATGCAGTACGTCCACAAGGGCCGGACGGGACGTTACGCTATCGAGAAGAACA
ACCTGAAGGTACTCATCCCTACGGGAGTGTCCCTCAAGACGGCTCATTTTCAGGCCCTTA
CTGAAAGTGCTACCTTGACCTACAATGACTACCTGTTCACATGCCGTACGCTCGATCAGC
TGGCAACAAGAGGATCTGCGAAAAACACTGACGAAGTCTACTACAAGCTTGTTGACGCCG
CTAAGGCGAAGGATGAATACGTTTACGAATTGTCCTCCAAGCAATGCGTCAAGAAAGAAG
ATGCAACAGGCACAGTCCTTCAAGGGGACATATGCAATCCGCCTTACCACCAGTTTGCCT
TCGAGGCGCTGCGTAAAAGGCCGGCTCACACACACGACGTCCACACGATTGGCATCTACG
GGGTTCCGGGTGCAGGAAAAACCGCTATCATCACAACCGAAGTAACCACACGCGACTTGG
TCGCTAGTGGAAAAAAGGAGAATTGTGAGGACATCAAGCGGTGCGTGTTGGAGAGACGCG
GCTTAAAAATAGCCGCACGTACGGTTGACTCGCTGCTCTACGGTGCATACCGAGGAGCGG
TCGACACGCTGTACGTTGACGAGGCTTACGCCTGTCACTCGGGCACTCTGCTCGCCTTGA
TCGCTGCGGTAAGACCGACGGGAAAGGTGGTGCTTTGTGGTGACCCTAAACAAGTCGGAT
GTGTGAACCAGCTCCAAATGCGGATGCATTATAATCACGAGATCAGTGACCGCGTTCTGC
GGAAGAACATCTCCCGCCGTTGCACTCATACGCTTACGGCCATTGTTTCAAACCTCAACT
ACGAAGGTAGAATGAAGACTACGAACCCGTGCAAGAAGCCGGTACTGATTGATACAACCG
GGTCTACCAAGCCTGACAAAGAAGCGTTGGTATTGACGTGCTTCCGCGGGTGGGTTAAAG
ATTTAAAAATTCTCTACCCTCACAACGAGCTCATGACTGCGGCTGCCTCACAGGGTCTGA
CTCGTGAAAAAGTGTACGCCGTTCGTTGCCGCGTCACGTCGAACCCACTCTACGAGCCGA
CTTCTGAGCACATTACTGTCCTTTTGACGCGCACCAACGACGAACTGGTCTGGAAGACAC
TGCCAAACGATCCGCTGATCCCTATACTCTCCAAGCCCCCGAAAGGAGACTACTCCGCCA
CCATGGAGGACTGGGAGGATGAGCACAACGGTATCTTGGCGGCTCTCAGAGAAGCATGTG
TCCCACGGATGAACTTCGCGCACGGGAAGCGTAACACCTGTTGGGCAGTTACAAGCAGCC
GGGTGCTGCACGAGGCAGGCGTCCTGATAACGCCGGAGGACTTCAACCGCATCTTTCCGG
CGTTCCGAGAGGACAAACCGCACTCGGCTTTGGCAGCCTTGGATGCTGTCGCCGCTCTCG
TGTGGGGCCTGGATACATCCTCGGGCATCTTGAGTGGAAAAGGCAGTTTCATGCGTCTGG
AGAACAGCCATTGGAGCAATTCCAACAGAGGGTATGAGTATGGCCTCAACCTGGACGCAC
TGGAAGGCTACGAGATCGCCAACCCACGCATGATCAAAGCGCTTAAACAACGGCGCGGGC
GTGAATGTTACGACATTGAAACGGGCAAGTTGGTGCCTATGGATCCTGGTAGGGTCCAAG
TGCCGATCAACCGGGTTGTGCCCCACGTGCTGGTGGACACTTCCGCAGCGGCCAAACCAG
GTTTTCTGGAAAACAGGCTCACGGTTGACAGATGGGACCAAGTGCACAGCTTCAAAACAA
GAGCAGCAGTAAAGTTCGCAGAGCTGACGAAGCGCGTCTCATACAACTCAGTTCTCGACC
TTGGGGCCGCCCCGGGAGGAGTGACCGACTATTGCGTGAAGAAGGGTAAGACCGTTACAT
GTGTCTCCGAACAGTGGGACTCTAAGCCGAGAGGCGCTGTGGTCATTACAGCCGATATCA
ACGGCCCACTTAACAACCTAGGCATCTTCGACCTGGTGTTTTGTGACGCAGCCGGACCAC
GACGCTATCACCACTACGCGCAGTGCGAAGACCACGCCGTGCTATTCACATCAGCATGCA
AACACGGGGTGGAGCGCACAGCCAAGGGCGGGGTATTCATTGTGAAGGCGTACGGAATGG
CGGACCGCCGAACAGAGCGGGCAGTGGAATGCACAGCGAGGTATTTCAAGTCCGTCTCGG
TCGAAAAACCAGTCTCCTCCCGCATAACCAACGTGGAAGTCTTCTTCAAGTTTTCCGGAC
GCTGTCGCCCGCATGCTCGTTCCATTGCACACTTGGGCCCTCAACTGACCGACATCTATG
CTCGCACGAGGAAGGCGTACAAAATGCTGGCGAGAGGAAGTGTTGCTGACAAGGTGAAAG
TGGCAGAGATCCTCAACTCGATGGTGGGAGCCGCGCCGGGTTACAGAGTCCTCAACAGGA
ACATCATCACTGCCGAAGAAGAAGTCTTGGTTAATGCCGCCAACAGCAACGGCAGACCCG
GCGACGGTGTGTGTGGTGCGCTCTACGGCGCGTTCGGGGACGCTTTCCCCAACGGTGCGA
TCGGCGCGGGAAACGCGGTCCTGGTCCGAGGACTCGAGGCCACCATCATCCACGCAGCCG
GAGCTGACTTCAGAGAGGTCGATGAAGAAACTGGTGCGCGACAGCTGAGAGCAGCATACC
GCGCGGCGGCTACTTTAGTCACTGCTAACGGTATCACCAGCGCTGCCATCCCTCTGCTGA
GTACACACATCTTTTCCAACGGTCGAAACAGACTGGAACAGTCCTTCGGCGCATTAGTGG
AGGCGTTCGACACGACAGAGTGCGACGTCACCATCTACTGCCTGGCCAACAACATGGCCG
CGAGGATCCAGCAACTAATCGACGATCACGCTCGCGAAGAGTTCGACGAGGAAGTGGTTG
TGGAAGAAGAAGAGGAACATAAAGCTGATGCGATGAGTGACACGGAGACGCTGTCCAGCT
TCGGCGACGAAACGGTGTGGGTGCCCAAACATAGTACTCTGGCCGGAAGACCAGGATACA
GTGCCACTTACGGCGACCGCAGATCTCTTTTTGTCGGCACGAAGTTCCACCGTGCCGCAG
TTGCTATGTCGTCAATCGAAGCGGCTTGGCCTAGGACCAAAGAAGCCAATGCTAAACTCA
TTGAGTACATACGAGGGCAGCACCTCGTTGACGTCCTAAAAAGCTGTCCAGTCAACGACA
TACCGGTAGGTAGACCGCCTTCTAGCCTGCCCTGCGGTTGCATTTACGCCATGACCCCGG
AACGGGTCACAGTGCTGAAGCAAAGGCCGCAAGAAGGTTTTGTGGTATGCAGTGCATTCA
AACTACCGCTCACCAACATCCAAGATGTCACCAAAGTGGAGTGCACGGTGAGAGCACCTG
CAGAGGAACCTAGACCGGTGCGCTACTTGCAAGAGAGGCGCCCAGCGCAGGCCGCCGCGA
GGCAGCCTAGGCCGGCAACTGNGGCTGCCAACGTCG------------------------
CCAGCACAGCCACGAGTCGCCGCACACCCGCGCCGGGCTCGGTGCAGGTGCGCCTACTGC
CGCCAAGAGACGGCACGGTATCCCGCAGTTCTCGCACGGGTTCGCAGTCCAGCGTCACCT
CGTCAGCGGGATCCATAATGCCGGTGCCCCGAAGGGCGCCAGTCGCGCCAGCGGCATCAT
TGGCGAGCAGCGTCCACAGCCATAGTGTGCGCAGCGCCCCTGCCATTCTGAGGGCCGCCA
GCACAGGTGCCAGAAGCGTGCGCAGCGTCCAGTCCGGCTTAACCGGGCACAGAGAGAACG
CTGTTAGCGTCGCCAGCTCGGTGAGACAGCCCAGTGGGCCGCCCAGCAGCGTGAGCACGC
CCGCCGCGCCTAGAGGGCTAACACGGGATCAGTTCGGCGCCGTGAGAGCTAGGGCCCGCA
GGGACCTAGAGTTGGAGGGATCGGAGCATGGCAGCCAGGCCAGTTTCCGTTCCGGCTCGC
TGGTGGTGGGGAGCACCGCTAGTAGCTACAGCCAACGTCCTGACGACCAGGACACGGGCT
CTGAGCCCTCAGGCCGCGGCGCCGCCGTGAGGACACGACGCAGAGGGCAACGGGACGGCC
CCGGAGGGTATATATTCTCTTCTGACCAAGGTACAGCTCATCTCAGCCAGCATAACACCC
AGACAAACAACACTACGGAGGTGTTGATGAGAACGTCGGTACTGCCAAGTAACGACCATG
GTACTCCAGATCTGCCTGCAGAGACGAAGAAGAGGCTGGCGTACCAGATGCGCCCTACTC
AAAAGAACAAGAGTCGCTACCTGTCCGCGAAGGTCCACAACATGAAACACAAGATCGTTC
AATGTTTGCAGCGAGGTGCCGGGCACTACCTGAGAGAGCAACATGCTCTGCCGCTGTGGA
AAAACACCTTCCCTAAGCCCAGGTACTCCGACGCCTGCGTGGTGAAGTTCGAGAGTGTCA
ACACAGCGATTGTTGCAGCCAACATGTTCATAGGGTGCAACTACCCCACTTTAAGCTCGT
TCGGAGTCACGGACAAGTACGATGCTTATTTGGACATGGTTGATGGGCTCAACTGCAACC
TCGACACCGTGACGTTTGACCCTGCTAAGGTGCGTTCTCTGCCGAAGAAATCAGAATACA
ACCAGCCGCTCATACAGTCCCAAGTGCCCGGTCCTATGGCATCTACTCTGCAAAGCATCC
TTATGGCCGCCACCAAACGCAACTGCAACGTCACGCAGATGAGAGAGCTCCCTACCATGG
ACTCAGCGGCAATGAACGTGGAAGCTTTTAAAAAATTCGCCTGTAAAGACACCGATCTGT
GGACTGAGTTCGCAGAAAAACCCGTAAGGTTGTCGCCCGGCCAAATTGAAGAGTACGTCT
TTCACTTACAAGGGGCTAAGGCCAATGTGATGCACAGCAGAGTCGAAGCCGTATGCCCTG
ACCTTTCGGAGGTGGCTATGGACAGATTCACACTGGACATGAAACGCGACGTTAAAGTGA
CGCCGGGCACGAAACATGTAGAGGAGAGACCTAAGGTTCAAGTGATTCAGGCGGCCGACC
CTATGGCCACCGCGTACTTGTGCGCTATCCATCGAGAGCTAGTCCGAAGATTGAAAGCCG
TCCTAAAACCATCCATACATGTGTTGTTCGACATGAGTTCCGAGGACTTNGACGCTATCG
TGGGCCACGGGATGAAGTTGGGCGACAAGGTGCTGGAAACGGACATCTCCTCATTCGACA
AGAGCCAGGACCAGGCCATGGCGGTTACGGCGTTGATGCTGCTGGAAGACTTGGGCGTAG
AGGAGGATCTCCTGACCCTCATCGAGGCGTCCTTCGGCGACATCACTTCTGTCCACCTGC
CTACAGGCACTAGATTCCAGTTTGGATCGATGATGAAGTCCGGGCTATTCCTGACGTTGT
TCGTGAATACGTTGCTTAACATCACCATAGCCGCCCGAGTCTTACGGGAGCAGCTGGCTG
ACACCAGGTGCGCCGCGTTTATTGGCGACGACAACGTCATAACCGGAGTAGTGTCCGATG
ACATGATGGTGGCCAGGTGTGCGTCCTGGCTGAACATGGAGGTGAAGATCATGGACATGG
AGATCGGCGATAGGAGTCCTTATTTTTGTGGCGGCTTCCTGTTACTCGACACGGTAACAG
GCACTGTAAGCCGAGTGTCGGACCCTGTAAAACGCCTGATGAAGATGGNNNNNNNNNNNN
NNNNNNNNNNNNNNNNNNNNNNNNNNNNNNNNNNNNNNNNNNNNNNNNNNNNNNNNNNNN
NNNNNNNNNNNNNNNNNNNNNNNNNNNNNNNNNNNNNNNNNNNNNNNNNNNNNNNNNNNN
NNNNNNNNNNNNNNNNNNNNNNNNNNNNNNNNNNNNNNNNNNNNNNNNNNNNNNNNNNNN
NNNNNNNNNNNNNNNNNNNNNNNNNNNNNNNNNNNNNNNNNNNNNNNNNNNNNNNNNNNN
NNNNNNNNNNNNNNNNNNNNNNNNNNNNNNNNNNNNNNNNNNNNNNNNNNNNNNNNNNNN
NNNNNNNNNNNNNNNNNNNNNNNNNNNNNNNNNNNNNNNNNNNNNNNNNNNNNNNNNNNN
NNNNNNNNNNNNNNNNNNNNNNNNNNNNNNNNNNNNNNNNNNNNNNNNNNNNNNNNNNNN
NNNNNNNNNNNNNNNNNNNNNNNNNNNNNNNNNNNNNNNNNNNNNNNNNNNNNNNNNNNN
NNNNNNNNNNNNNNNNNNNNNNNNNNNNNNNNNNNNNNNNNNNNNNNNNNNNNNNNNNNN
NNNNNNNNNNNNNNNNNNNNNNNNNNNNNNNNNNNNNNNNNNNNNNNNNNNNNNNNNNNN
NNNNNNNNNNNNNNNNNNNNNNNNNNNNNNNNNNNNNNNNNNNNNNNNNNNNNNNNNNNN
NNNNNNNNNNNNNNNNNNNNNNNNNNNNNNNNNNNNNNNNNNNNNNNNNNNNNNNNNNNN
NNNNNNNNNNNNNNNNNNNNNNNNNNNNNNNNNNNNNNNNNNNNNNNNNNNNNNNNNNNN
NNNNNNNNNNNNNNNNNNNNNNNNNNNNNNNNNNNNNNNNNNNNNNNNNNNNNNNNNNNN
NNNNNNNNNNNNNNNNNNNNNNNNNNNNNNNNNNNNNNNNNNNNNNNNNNNNNNNNNNNN
NNNNNNNNNNNNNNNNNNNNNNNNNNNNNNNNNNNNNNNNNNNNNNNNNNNNNNNNNNNN
NNNNNNNNNNNNNNNNNNNNNNNNNNNNNNNNNNNNNNNNNNNNNNNNNNNNNNNNNNNN
NNNNNNNNNNNNNNNNNNNNNNNNNNNNNNNNNNNNNNNNNNNNNNNNNNNNNNNNNNNN
NNNNNNNNNNNNNNNNNNNNNNNNNNNNNNNNNNNNNNNNNNNNNNNNNNNNNNNNNNNN
NNNNNNNNNNNNNNNNNNNNNNNNNNNNNNNNNNNNNNNNNNNNNNNNNNNNNNNNNNNN
NNNNNNNNNNNNNNNNNNNNNNNNNNNNNNNNNNNNNNNNNNNNNNNNNNNNNNNNNNNN
NNNNNNNNNNNNNNNNNNNNNNNNNNNNNNNNNNNNNNNNNNNNNNNNNNNNNNNNNNNN
NNNNNNNNNNNNNNNNNNNNNNNNNNNNNNNNNNNNNNNNNNNNNNNNNNNNNNNNNNNN
NNNNNNNNNNNNNNNNNNNNNNNNNNNNNNNNNNNNNNNNNNNNNNNNNNNNNNNNNNNN
NNNNNNNNNNNNNNNNNNNNNNNNNNNNNNNNNNNNNNNNNNNNNNNNNNNNNNNNNNNN
NNNNNNNNNNNNNNNNNNNNNNNNNNNNNNNNNNNNNNNNNNNNNNNNNNNNNNNNNNNN
NNNNNNNNNNNNNNNNNNNNNNNNNNNNNNNNNNNNNNNNNNNNNNNNNNNNNNNNNNNN
NNNNNNNNNNNNNNNNNNNNNNNNNNNNNNNNNNNNNNNNNNNNNNNNNNNNNNNNNNNN
NNNNNNNNNNNNNNNNNNNNNNNNNNNNNNNNNNNNNNNNNNNNNNNNNNNNNNNNNNNN
NNNNNNNNNNNNNAGAGAACGCAGCAAGGGCCACCACCTGTCCGATCTGACCAAGAAATG
CACCAGGTTTTCCACCACCCCGAAGAAATCCGCGCTCTATCTCGTGGATGTGTATGACGC
TCTGCCGACTTCTGTAGAGATCAGCACCGTGGTGACATGCAACGAAAGTCAGTGCACAGT
GAGGGTGCCACCCGGTACCACAGTGAAATTCGATAAGAAGTGCAAGAGCGCTGCCCAAGC
GACCGTCACCTTCACCAGCGACTCCCAGACGTTTACGTGCGAGGAGCCGGTCCTAACGGC
CGCCAGTATCACCCAGGGCAAGCCGCACCTTAGATCGTCAATGCTGCCCAGCGGAGGCAA
AGAGGTGAAAGCGAGGATTCCATTCCCGTTCCCGCCAGAGACTGCGACCTGCAGAGTGAG
TGTCGCCCCACTGCCATCGATCACCTATGAGGAAAGCGATGTCCTGCTGGCCGGCACTGC
GAAATACCCCGTGCTGCTAACTACACGGAATCTTGGTTTCCATAGCAACGCCACATCCGA
ATGGATCCAGGGTAAGTACCTGCGCCGCATCCCGGTCACGCCCCAAGGGATCGAGCTAAT
GTGGGGAAACAACGCACCGCTGCACTTCTGGTCATCTGTCAGGTACGCATCTGGGGACGC
CGACGCGTACCCCTGGGAACTCCTGGTGCACCACACCAAGCACCACCCGGAGTATGCGTG
GGCGTTTGTAGGAGTTGCATGTGGCCTACTGGCCGTTGCAGCATGCATGTTTGCGTGCGC
ATGCAACAGGGTGCGGTACTCTCTGCTCGCCAACACGTTCAACCCGAACCCACCACCACT
GACCGCACTGACTGCAGCACTGTGCTGCATACCTGGGGCTCGCGCGGATCAACCCTACCT
GGACATCATTGCCTACTTGTGGACCAACAGCAAAGTGGCCTTCGGGCTGCAATGCGCGGC
GCCCGTGGCTTGTATGCTCATCGTCACATACGCCCTTAGACACTGCAGATTGTGCTGCAA
GTCTTTTTTAGGGGTAAGAGGGTGGTCGGCTCTGCTGGTCATCCTTGCGTATGTACAGAG
CTGCAAGAGCTACGAACACACCGTGGTGGTCCCAATGGATCCAAGAGCCCCGTCGTACGA
GGCGGTGATAAACCGGAATGGGTATGACCCCCTGAAGCTGACCATCGCAGTGAATTTCAC
CGTCATCTCACCAACTACGGCTCTGGAATACTGGACCTGTGCAGGAGTCCCTGTCGTCGA
GCCGCCCCATGTGGGCTGCTGCACGTCAGTGTCCTGCCCCACCGACCTCTCCACGCTGCA
CGCGTTCACCGGCAAAGCCGTCTCCGACGTGCACTGCGATGTGCACACAAACGTGTACCC
CTTGTTGTGGGGTGCGGCTCACTGCTTTTGTTCCACTGAAAACACGCAGGTCAGCGCTGT
GGCCGCCACCGTTTCTGAGTTCTGCGCTCAGGACTCAGAACGCGCCGAGGCGTTCAGCGT
TCACAGCAGCTCAGTCACTGCAGAGATCCTGGTGACGCTTGGTGAAGTGGTGACGGCAGT
CCACGTTTACGTGGACGGGGTAACATCAGCCAGGGGTACCGACCTCAAGATCGTGGCTGG
CCCAATAACAACTGACTACTCCCCGTTTGATCGCAAAGTAGTCCGTATCGGCGAAGAGGT
CTATAACTACGACTGGCCTCCTTACGGGGCTGGTCGACCAGGCACATTCGGAGACATTCA
AGCTAGGTCAACCAACTATGTCAAACCCAATGATCTGTACGGGGATATCGGGATTGAAGT
ACTGCAGCCGACTAATGACCACGTGCACGTGGCTTACACGTATACGACCTCCGGGTTACT
GCGTTGGTTGCAGGACGCTCCGAAACCACTCAGTGTCACAGCACCGCACGGTTGTAAGAT
CAGTGCTAACCCGCTCCTGGCCCTCGATTGTGGGGTTGGTGCCGTCCCCATGTCCATCAA
CATTCCGGACGCGAAGTTCACCCGCAAATTAAAGGATCCGAAACCATCGGCCCTGAAATG
CGTGGTGGACAGTTGCGAGTACGGGGTGGACTACGGGGGCGCCGCCACGATCACCTACGA
GGGCCACGAGGCTGGGAAGTGCGGGATCCATTCCCTGACACCAGGAGTCCCTCTGAGAAC
ATCAGTGGTTGAAGTAGTTGCCGGCGCTAATACCGTCAAAACGACCTTCTCCTCACCCAC
GCCCGAGGTCACACTCGAGGTAGAGATCTGTTCGGCAATAGTGAAGTGCGCCAGTGAGTG
CACTCCACCGAAGGAACACGTAGTCGCAGCCAGGCCTCGCCATGGCAGCGACACTGGAGG
CTACATCTCCGGGCCCGCAATGCGCTGGGCCGGAGGGATTGTAGGGACCCTAGTGGTCCT
GTTCCTCATCCTTGCCGTCACCTACTGCGTGGTGAAGAAGTGCC
>BC19_FR20107017
AGACTGCGTTTCCAGGGTTCGAAGTGGTGGCCAGCAACCGGTCGTCCAACGACCATGCCG
CCGCCAGAGCTTTCTCCCACTTGGCTACCAAGTGGATTGAGCGCGACATCGATGGCCGTC
AGGTCATCGTTGCCGACATAGGGAGCGCACCAGCGAGAAGAGTCGGGGCACCCGATAATG
TCACATACCACAGTGTGTGTCCTCGCAAATGCGCTGAAGACCCTGAGAGGCTGGCTTCTT
ACGCCAGGAAACTTGTCAGGGCTGTGGAGAAAGGAGATGGACACCTCGTCAGTGACAGAA
TCACTGACTTGAAGGACGTCCTGGAGAACCCGGACACGTCACTGGAAACCACCAGTATCT
GCCTGAACGACGACGTGAGTTGTAAAGTGAAGGCCGATATTGCAGTGTACCAGGATGTGT
ACGCAGTTGATGCGCCGTCTACCATCTACGCTCAAGCCGACAAAGGCACGCGAGTGGTAT
ACTGGATCGGGTTCGAGCCGTTCGTGTTTCACACGGACGCTATGGCGGGCAGCTTCCCGC
TATATGACGCCAACTGGAGCGACTCGGCGGTACTGGCAGCAAAAAATCTGCCACTGTGCT
ACTCAGGGTTATCGGAGGACTCCATTAAATGGAGATTCCGTTTCCGTGACAAGCCACTGG
TACCGTCTGGAGAAATCCACTACTCGGTGGGTAGCACCCACTATGTTGAGGACCGAGACA
AGCTGAAAAGCTGGCACCTGCCTTCTACCTTCCACTTCGTGGCACCCAACAAGTACACAT
GCCGTTGTGATACGGTAGTGAGCTGTGGTGGCTACGTCGTGAAGAAGATCACGATTTGTG
AGGGCATTGTTGGTAGACCCGCGAATGAGGAATTGGCCACCTCGTACCACCGTGATGGAG
TGGTGGTGACCAAGTTCTCAGACACGATCAACCACGAACAGGTGTCGTTCCCAGTGGTGA
CCTACATCCCTGCCGTCATCTGCGACCAGATGACCGCCATGACGGCTAACCCCGTCAAAT
ATCCGGATGTCGTCAAACTGCTGGTAGGACTCAACCAGAGGATCGTGGTCAATGGGACCA
CCGTCCGGAACGTCAACTCCATGGATAACTCGCTGATTCCCGTATTTGCTCGCGCATTGT
GCAGCTGGGCAGACGAAGTTCGGCGGGACATGGAGGACGAACAGGACATGTACGGTGTCA
CGTCTGTCACCACATGGATCTGTATCTGCAGAGCGTATGATAAACGCCAGCAGCATACCT
TCTACCGCAGGCCCAAGCAGTCCTCAGGCATCTATGTGCCTGCTAAGTTCACAGGATCGC
TGAGAGCCTCCCTCTCCGCCACGTACCTCAACCTGCCTCTGAAGCAACTGCTGCTCAACA
CACTCAAACGTGCGATCAAACCTAGGGATCAGGCCATCGCAGATGAGACAGAAGCACGCG
CACACGATGCAGCTGAGGTGCACGAGCTGACAGAGGAAGAGGGTAGGCAACAGGCCGCCA
ACCCTAGTTACATCGCAGATGTGCTAGGTCAGGACGACGAAGAGGAAGTCGACGACGGAA
TGTCTAATGTGGACCTTGGCGAAGAAGACGGGGTGGGTTCTACCATCATCGACTGTCAAA
GAGGTACCGTGAAAGTGATCACGGCTTTCGGTGACAACACGATGGGAGAATACTTAGTAC
TATCCCCGGTAACTGTGTTGCGCACCAGGAAACTGGCCGTGCTGCTCGGACCGCTCGCAG
AAGAAGTGATGCAGTACGTCCACAAGGGCCGGACGGGACGTTACGCTATCGAGAAGAACA
ACCTGAAGGTACTCATCCCTACGGGAGTGTCCCTCAAGACGGCTCATTTTCAGGCCCTTA
CTGAAAGTGCTACCTTGACCTACAATGACTACCTGTTCACATGCCGTACGCTCGATCAGC
TGGCAACAAGAGGATCTGCGAAAAACACTGACGAAGTCTACTACAAGCTTGTTGACGCCG
CTAAGGCGAAGGATGAATACGTTTACGAATTGTCCTCCAAGCAATGCGTCAAGAAAGAAG
ATGCAACAGGCACAGTCCTTCAAGGGGACATATGCAATCCGCCTTACCACCAGTTTGCCT
TCGAGGCGCTGCGTAAAAGGCCGGCTCACACACACGACGTCCACACGATTGGCATCTACG
GGGTTCCGGGTGCAGGAAAAACCGCTATCATCACAACCGAAGTAACCACACGCGACTTGG
TCGCTAGTGGAAAAAAGGAGAATTGTGAGGACATCAAGCGGTGCGTGTTGGAGAGACGCG
GCTTAAAAATAGCCGCACGTACGGTTGACTCGCTGCTCTACGGTGCATACCGAGGAGCGG
TCGACACGCTGTACGTTGACGAGGCTTACGCCTGTCACTCGGGCACTCTGCTCGCCTTGA
TCGCTGCGGTAAGACCGACGGGAAAGGTGGTGCTTTGTGGTGACCCTAAACAAGTCGGAT
GTGTGAACCAGCTCCAAATGCGGATGCATTATAATCACGAGATCAGTGACCGCGTTCTGC
GGAAGAACATCTCCCGCCGTTGCACTCATACGCTTACGGCCATTGTTTCAAACCTCAACT
ACGAAGGTAGAATGAAGACTACGAACCCGTGCAAGAAGCCGGTACTGATTGATACAACCG
GGTCTACCAAGCCTGACAAAGAAGCGTTGGTATTGACGTGCTTCCGCGGGTGGGTTAAAG
ATTTAAAAATTCTCTACCCTCACAACGAGCTCATGACTGCGGCTGCCTCACAGGGTCTGA
CTCGTGAAAAAGTGTACGCCGTTCGTTGCCGCGTCACGTCGAACCCACTCTACGAGCCGA
CTTCTGAGCACATTACTGTCCTTTTGACGCGCACCAACGACGAACTGGTCTGGAAGACAC
TGCCAAACGATCCGCTGATCCCTATACTCTCCAAGCCCCCGAAAGGAGACTACTCCGCCA
CCATGGAGGACTGGGAGGATGAGCACAACGGTATCTTGGCGGCTCTCAGAGAAGCATGTG
TCCCACGGATGAACTTCGCGCACGGGAAGCGTAACACCTGTTGGGCAGTTACAAGCAGCC
GGGTGCTGCACGAGGCAGGCGTCCTGATAACGCCGGAGGACTTCAACCGCATCTTTCCGG
CGTTCCGAGAGGACAAACCGCACTCGGCTTTGGCAGCCTTGGATGCTGTCGCCGCTCTCG
TGTGGGGCCTGGATACATCCTCGGGCATCTTGAGTGGAAAAGGCAGTTTCATGCGTCTGG
AGAACAGCCATTGGAGCAATTCCAACAGAGGGTATGAGTATGGCCTCAACCTGGACGCAC
TGGAAGGCTACGAGATCGCCAACCCACGCATGATCAAAGCGCTTAAACAACGGCGCGGGC
GTGAATGTTACGACATTGAAACGGGCAAGTTGGTGCCTATGGATCCTGGTAGGGTCCAAG
TGCCGATCAACCGGGTTGTGCCCCACGTGCTGGTGGACACTTCCGCAGCGGCCAAACCAG
GTTTTCTGGAAAACAGGCTCACGGTTGACAGATGGGACCAAGTGCACAGCTTCAAAACAA
GAGCAGCAGTAAAGTTCGCAGAGCTGACGAAGCGCGTCTCATACAACTCAGTTCTCGACC
TTGGGGCCGCCCCGGGAGGAGTGACCGACTATTGCGTGAAGAAGGGTAAGACCGTTACAT
GTGTCTCCGAACAGTGGGACTCTAAGCCGAGAGGCGCTGTGGTCATTACAGCCGATATCA
ACGGCCCACTTAACAACCTAGGCATCTTCGACCTGGTGTTTTGTGACGCAGCCGGACCAC
GACGCTATCACCACTACGCGCAGTGCGAAGACCACGCCGTGCTATTCACATCAGCATGCA
AACACGGGGTGGAGCGCACAGCCAAGGGCGGGGTATTCATTGTGAAGGCGTACGGAATGG
CGGACCGCCGAACAGAGCGGGCAGTGGAATGCACAGCGAGGTATTTCAAGTCCGTCTCGG
TCGAAAAACCAGTCTCCTCCCGCATAACCAACGTGGAAGTCTTCTTCAAGTTTTCCGGAC
GCTGTCGCCCGCATGCTCGTTCCATTGCACACTTGGGCCCTCAACTGACCGACATCTATG
CTCGCACGAGGAAGGCGTACAAAATGCTGGCGAGAGGAAGTGTTGCTGACAAGGTGAAAG
TGGCAGAGATCCTCAACTCGATGGTGGGAGCCGCGCCGGGTTACAGAGTCCTCAACAGGA
ACATCATCACTGCCGAAGAAGAAGTCTTGGTTAATGCCGCCAACAGCAACGGCAGACCCG
GCGACGGTGTGTGTGGTGCGCTCTACGGCGCGTTCGGGGACGCTTTCCCCAACGGTGCGA
TCGGCGCGGGAAACGCGGTCCTGGTCCGAGGACTCGAGGCCACCATCATCCACGCAGCCG
GAGCTGACTTCAGAGAGGTCGATGAAGAAACTGGTGCGCGACAGCTGAGAGCAGCATACC
GCGCGGCGGCTACTTTAGTCACTGCTAACGGTATCACCAGCGCTGCCATCCCTCTGCTGA
GTACACACATCTTTTCCAACGGTCGAAACAGACTGGAACAGTCCTTCGGCGCATTAGTGG
AGGCGTTCGACACGACAGAGTGCGACGTCACCATCTACTGCCTGGCCAACAACATGGCCG
CGAGGATCCAGCAACTAATCGACGATCACGCTCGCGAAGAGTTCGACGAGGAAGTGGTTG
TGGAAGAAGAAGAGGAACATAAAGCTGATGCGATGAGTGACACGGAGACGCTGTCCAGCT
TCGGCGACGAAACGGTGTGGGTGCCCAAACATAGTACTCTGGCCGGAAGACCAGGATACA
GTGCCACTTACGGCGACCGCAGATCTCTTTTTGTCGGCACGAAGTTCCACCGTGCCGCAG
TTGCTATGTCGTCAATCGAAGCGGCTTGGCCTAGGACCAAAGAAGCCAATGCTAAACTCA
TTGAGTACATACGAGGGCAGCACCTCGTTGACGTCCTAAAAAGCTGTCCAGTCAACGACA
TACCGGTAGGTAGACCGCCTTCTAGCCTGCCCTGCGGTTGCATTTACGCCATGACCCCGG
AACGGGTCACAGTGCTGAAGCAAAGGCCGCAAGAAGGTTTTGTGGTATGCAGTGCATTCA
AACTACCGCTCACCAACATCCAAGATGTCACCAAAGTGGAGTGCACGGTGAGAGCACCTG
CAGAGGAACCTAGACCGGTGCGCTACTTGCAAGAGAGGCGCCCAGCGCAGGCCGCCGCGA
GGCAGCCTAGGCCGGCAACTGNGGCTGCCAACGTCG------------------------
CCAGCACAGCCACGAGTCGCCGCACACCCGCGCCGGGCTCGGTGCAGGTGCGCCTACTGC
CGCCAAGAGACGGCACGGTATCCCGCAGTTCTCGCACGGGTTCGCAGTCCAGCGTCACCT
CGTCAGCGGGATCCATAATGCCGGTGCCCCGAAGGGCGCCAGTCGCGCCAGCGGCATCAT
TGGCGAGCAGCGTCCACAGCCATAGTGTGCGCAGCGCCCCTGCCATTCTGAGGGCCGCCA
GCACAGGTGCCAGAAGCGTGCGCAGCGTCCAGTCCGGCTTAACCGGGCACAGAGAGAACG
CTGTTAGCGTCGCCAGCTCGGTGAGACAGCCCAGTGGGCCGCCCAGCAGCGTGAGCACGC
CCGCCGCGCCTAGAGGGCTAACACGGGATCAGTTCGGCGCCGTGAGAGCTAGGGCCCGCA
GGGACCTAGAGTTGGAGGGATCGGAGCATGGCAGCCAGGCCAGTTTCCGTTCCGGCTCGC
TGGTGGTGGGGAGCACCGCTAGTAGCTACAGCCAACGTCCTGACGACCAGGACACGGGCT
CTGAGCCCTCAGGCCGCGGCGCCGCCGTGAGGACACGACGCAGAGGGCAACGGGACGGCC
CCGGAGGGTATATATTCTCTTCTGACCAAGGTACAGCTCATCTCAGCCAGCATAACACCC
AGACAAACAACACTACGGAGGTGTTGATGAGAACGTCGGTACTGCCAAGTAACGACCATG
GTACTCCAGATCTGCCTGCAGAGACGAAGAAGAGGCTGGCGTACCAGATGCGCCCTACTC
AAAAGAACAAGAGTCGCTACCTGTCCGCGAAGGTCCACAACATGAAACACAAGATCGTTC
AATGTTTGCAGCGAGGTGCCGGGCACTACCTGAGAGAGCAACATGCTCTGCCGCTGTGGA
AAAACACCTTCCCTAAGCCCAGGTACTCCGACGCCTGCGTGGTGAAGTTCGAGAGTGTCA
ACACAGCGATTGTTGCAGCCAACATGTTCATAGGGTGCAACTACCCCACTTTAAGCTCGT
TCGGAGTCACGGACAAGTACGATGCTTATTTGGACATGGTTGATGGGCTCAACTGCAACC
TCGACACCGTGACGTTTGACCCTGCTAAGGTGCGTTCTCTGCCGAAGAAATCAGAATACA
ACCAGCCGCTCATACAGTCCCAAGTGCCCGGTCCTATGGCATCTACTCTGCAAAGCATCC
TTATGGCCGCCACCAAACGCAACTGCAACGTCACGCAGATGAGAGAGCTCCCTACCATGG
ACTCAGCGGCAATGAACGTGGAAGCTTTTAAAAAATTCGCCTGTAAAGACACCGATCTGT
GGACTGAGTTCGCAGAAAAACCCGTAAGGTTGTCGCCCGGCCAAATTGAAGAGTACGTCT
TTCACTTACAAGGGGCTAAGGCCAATGTGATGCACAGCAGAGTCGAAGCCGTATGCCCTG
ACCTTTCGGAGGTGGCTATGGACAGATTCACACTGGACATGAAACGCGACGTTAAAGTGA
CGCCGGGCACGAAACATGTAGAGGAGAGACCTAAGGTTCAAGTGATTCAGGCGGCCGACC
CTATGGCCACCGCGTACTTGTGCGCTATCCATCGAGAGCTAGTCCGAAGATTGAAAGCCG
TCCTAAAACCATCCATACATGTGTTGTTCGACATGAGTTCCGAGGACTTNGACGCTATCG
TGGGCCACGGGATGAAGTTGGGCGACAAGGTGCTGGAAACGGACATCTCCTCATTCGACA
AGAGCCAGGACCAGGCCATGGCGGTTACGGCGTTGATGCTGCTGGAAGACTTGGGCGTAG
AGGAGGATCTCCTGACCCTCATCGAGGCGTCCTTCGGCGACATCACTTCTGTCCACCTGC
CTACAGGCACTAGATTCCAGTTTGGATCGATGATGAAGTCCGGGCTATTCCTGACGTTGT
TCGTGAATACGTTGCTTAACATCACCATAGCCGCCCGAGTCTTACGGGAGCAGCTGGCTG
ACACCAGGTGCGCCGCGTTTATTGGCGACGACAACGTCATAACCGGAGTAGTGTCCGATG
ACATGATGGTGGCCAGGTGTGCGTCCTGGCTGAACATGGAGGTGAAGATCATGGACATGG
AGATCGGCGATAGGAGTCCTTATTTTTGTGGCGGCTTCCTGTTACTCGACACGGTAACAG
GCACTGTAAGCCGAGTGTCGGACCCTGTAAAACGCCTGATGAAGATGNNNNNNNNNNNNN
NNNNNNNNNNNNNNNNNNNNNNNNNNNNNNNNNNNNNNNNNNNNNNNNNNNNNNNNNNNN
NNNNNNNNNNNNNNNNNNNNNNNNNNNNNNNNNNNNNNNNNNNNNNNNNNNNNNNNNNNN
NNNNNNNNNNNNNNNNNNNNNNNNNNNNNNNNNNNNNNNNNNNNNNNNNNNNNNNNNNNN
NNNNNNNNNNNNNNNNNNNNNNNNNNNNNNNNNNNNNNNNNNNNNNNNNNNNNNNNNNNN
NNNNNNNNNNNNNNNNNNNNNNNNNNNNNNNNNNNACTCACCCTATCGCCAGATGGAGCC
CATGTTCGCACCGGCTTCTCGAGGACAAGTACAGCCGTATCGGCCGCGCACAAAGCGCCG
CCAAGAGCCGCAAGTCGGCAACGCTGCTATTGCTGCCCTCGCGAACCAGATGAGCGCGCT
CCAGCTGCAGGTGGCTGGACTTGCCGGCCAGGCAAGGGTGGACCGTCGTGGACCGAGACG
TGTTCAGAAGAACAAGCAGAAGAAGAAGAACTCTTCCAACGGAGAAAAACCCAAGGAGAA
GAAGAAGAAGCAAAAACAACAGGAGAAGAAAGGGAGCGGCGGTGAAAAAGTCAAGAAGCC
ACGGAACCGGCCCGGGAAGGAGGTAAGGATCTCCGTAAAGCGTGCCCGACAGAGCACCTT
CCCCGTGTACCATGACGGTGCCATATCCGGCTATGCGGTGCTGATTGGCTCCCGCGTGTT
TAAGCCAGCGCACGTGAAGGGTAAGATCGACCACCCCGAACTGGCGGACATCAAGTTCCA
GGTCGCCGAGGACATGGACCTCGAAGCAGCCGCATACCCCAAGAGCATGCGAGACCAAGC
GGCTGAACCAGCAACCATGACGGATGGAGTGTACAACTGGGAATACGGCACTATCAGAGT
GGAGGACAACGTCGTGATCGATGCGAGCGGCAGAGGCAAGCCGGGTGACAGTGGCAGGGC
CATCACCGACAACTCAGGAAAGGTTGTCGGTATCGTCCTCGGAGGAGGACCCGATGGTAG
GCGCACACGTCTCTCCGTGATAGGCTTCGACAAGAAGCTGAAGGCCAGAGAGATCGCCTA
CAGCGAGGCCATCCCTTGGACACGCGCACCAGCTCTCCTGCTGCTGCCCATGGTCATCGC
CTGTACCTACAACTCCAACACCTTTGACTGCTCCAAACCGTCCTGCCAGGACTGTTGCAT
TACTGCTGAACCAAAGAAGGCCATGACTATGCTGAAGGACAACCTGAATGACCCGAACTA
CTGGGACCTGCTTATTGCCGTCACCACCTGCAGTTCCGCCCGAAAAAAGAGGGCTGTGTC
TACGTCGCCTGCCGCCGTTTACGACACACAAATTCTCGCCGCCCACGCAGCTGCCTCCCC
GTATAGGGCGTACTGCCCCGATTGTGACGGAACTGCCTGCATCTCGCCGATAGCTATCGA
CGAGGTGGTAAGTAGCGGTAGTGACCACGTCCTTCGCATCCGGGTCGGTTCTCAATCGGG
AGTGACCGCTAAAGGCGGTGCGGCGGGTGAAACCTCTCTGCGATACCTGGGAAGGGACGG
TAAGGTTCACGCCGCGGACAACACGCGGCTCGTGGTGCGCACCACTGCAAAGTGCGACGT
GCTGCAGGCCACTGGCCACTACATTCTGGCCAACTGCCCAGTGGGGCAGAGTCTCACTGT
TGCGGCCACACTGGACGGCACCCGGCATCAATGTACCACGGTTTTCGAACATCAAGTAAC
GGAGAAGTTCACAAGAGAACGCAGCAAGGGCCACCACCTGTCCGATCTGACCAAGAAATG
CACCAGGTTTTCCACCACCCCGAAGAAATCCGCGCTCTATCTCGTGGATGTGTATGACGC
TCTGCCGACTTCTGTAGAGATCAGCACCGTGGTGACATGCAACGAAAGTCAGTGCACAGT
GAGGGTGCCACCCGGTACCACAGTGAAATTCGATAAGAAGTGCAAGAGCGCTGCCCAAGC
GACCGTCACCTTCACCAGCGACTCCCAGACGTTTACGTGCGAGGAGCCGGTCCTAACGGC
CGCCAGTATCACCCAGGGCAAGCCGCACCTTAGATCGTCAATGCTGCCCAGCGGAGGCAA
AGAGGTGAAAGCGAGGATTCCATTCCCGTTCCCGCCAGAGACTGCGACCTGCAGAGTGAG
TGTCGCCCCACTGCCATCGATCACCTATGAGGAAAGCGATGTCCTGCTGGCCGGCACTGC
GAAATACCCCGTGCTGCTAACTACACGGAATCTTGGTTTCCATAGCAACGCCACATCCGA
ATGGATCCAGGGTAAGTACCTGCGCCGCATCCCGGTCACGCCCCAAGGGATCGAGCTAAT
GTGGGGAAACAACGCACCGCTGCACTTCTGGTCATCTGTCAGGTACGCATCTGGGGACGC
CGACGCGTACCCCTGGGAACTCCTGGTGCACCACACCAAGCACCACCCGGAGTATGCGTG
GGCGTTTGTAGGAGTTGCATGTGGCCTACTGGCCGTTGCAGCATGCATGTTTGCGTGCGC
ATGCAACAGGGTGCGGTACTCTCTGCTCGCCAACACGTTCAACCCGAACCCACCACCACT
GACCGCACTGACTGCAGCACTGTGCTGCATACCTGGGGCTCGCGCGGATCAACCCTACCT
GGACATCATTGCCTACTTGTGGACCAACAGCAAAGTGGCCTTCGGGCTGCAATGCGCGGC
GCCCGTGGCTTGTATGCTCATCGTCACATACGCCCTTAGACACTGCAGATTGTGCTGCAA
GTCTTTTTTAGGGGTAAGAGGGTGGTCGGCTCTGCTGGTCATCCTTGCGTATGTACAGAG
CTGCAAGAGCTACGAACACACCGTGGTGGTCCCAATGGATCCAAGAGCCCCGTCGTACGA
GGCGGTGATAAACCGGAATGGGTATGACCCCCTGAAGCTGACCATCGCAGTGAATTTCAC
CGTCATCTCACCAACTACGGCTCTGGAATACTGGACCTGTGCAGGAGTCCCTGTCGTCGA
GCCGCCCCATGTGGGCTGCTGCACGTCAGTGTCCTGCCCCACCGACCTCTCCACGCTGCA
CGCGTTCACCGGCAAAGCCGTCTCCGACGTGCACTGCGATGTGCACACAAACGTGTACCC
CTTGTTGTGGGGTGCGGCTCACTGCTTTTGTTCCACTGAAAACACGCAGGTCAGCGCTGT
GGCCGCCACCGTTTCTGAGTTCTGCGCTCAGGACTCAGAACGCGCCGAGGCGTTCAGCGT
TCACAGCAGCTCAGTCACTGCAGAGATCCTGGTGACGCTTGGTGAAGTGGTGACGGCAGT
CCACGTTTACGTGGACGGGGTAACATCAGCCAGGGGTACCGACCTCAAGATCGTGGCTGG
CCCAATAACAACTGACTACTCCCCGTTTGATCGCAAAGTAGTCCGTATCGGCGAAGAGGT
CTATAACTACGACTGGCCTCCTTACGGGGCTGGTCGACCAGGCACATTCGGAGACATTCA
AGCTAGGTCAACCAACTATGTCAAACCCAATGATCTGTACGGGGATATCGGGATTGAAGT
ACTGCAGCCGACTAATGACCACGTGCACGTGGCTTACACGTATACGACCTCCGGGTTACT
GCGTTGGTTGCAGGACGCTCCGAAACCACTCAGTGTCACAGCACCGCACGGTTGTAAGAT
CAGTGCTAACCCGCTCCTGGCCCTCGATTGTGGGGTTGGTGCCGTCCCCATGTCCATCAA
CATTCCGGACGCGAAGTTCACCCGCAAATTAAAGGATCCGAAACCATCGGCCCTGAAATG
CGTGGTGGACAGTTGCGAGTACGGGGTGGACTACGGGGGCGCCGCCACGATCACCTACGA
GGGCCACGAGGCTGGGAAGTGCGGGATCCATTCCCTGACACCAGGAGTCCCTCTGAGAAC
ATCAGTGGTTGAAGTAGTTGCCGGCGCTAATACCGTCAAAACGACCTTCTCCTCACCCAC
GCCCGAGGTCACACTCGAGGTAGAGATCTGTTCGGCAATAGTGAAGTGCGCCAGTGAGTG
CACTCCACCGAAGGAACACGTAGTCGCAGCCAGGCCTCGCCATGGCAGCGACACTGGAGG
CTACATCTCCGGGCCCGCAATGCGCTGGGCCGGAGGGATTGTAGGGACCCTAGTGGTCCT
GTTCCTCATCCTTGCCGTCACCTACTGCGTGGTGAAGAAGTGCC
>BC20_FR20106971
AGACTGCGTTTCCAGGGTTCGAAGTGGTGGCCAGCAACCGGTCGTCCAACGACCATGCCG
CCGCCAGAGCTTTCTCCCACTTGGCTACCAAGTGGATTGAGCGCGACATCGATGGCCGTC
AGGTCATCGTTGCCGACATAGGGAGCGCACCAGCGAGAAGAGTCGGGGCACCCGATAATG
TCACATACCACAGTGTGTGTCCTCGCAAATGCGCTGAAGACCCTGAGAGGCTGGCTTCTT
ACGCCAGGAAACTTGTCAGGGCTGTGGAGAAAGGAGATGGACACCTCGTCAGTGACAGAA
TCACTGACTTGAAGGACGTCCTGGAGAACCCGGACACGTCACTGGAAACCACCAGTATCT
GCCTGAACGACGACGTGAGTTGTAAAGTGAAGGCCGATATTGCAGTGTACCAGGATGTGT
ACGCAGTTGATGCGCCGTCTACCATCTACGCTCAAGCCGACAAAGGCACGCGAGTGGTAT
ACTGGATCGGGTTCGAGCCGTTCGTGTTTCACACGGACGCTATGGCGGGCAGCTTCCCGC
TATATGACGCCAACTGGAGCGACTCGGCGGTACTGGCAGCAAAAAATCTGCCACTGTGCT
ACTCAGGGTTATCGGAGGACTCCATTAAATGGAGATTCCGTTTCCGTGACAAGCCACTGG
TACCGTCTGGAGAAATCCACTACTCGGTGGGTAGCACCCACTATGTTGAGGACCGAGACA
AGCTGAAAAGCTGGCACCTGCCTTCTACCTTCCACTTCGTGGCACCCAACAAGTACACAT
GCCGTTGTGATACGGTAGTGAGCTGTGGTGGCTACGTCGTGAAGAAGATCACGATTTGTG
AGGGCATTGTTGGTAGACCCGCGAATGAGGAATTGGCCACCTCGTACCACCGTGATGGAG
TGGTGGTGACCAAGTTCTCAGACACGATCAACCACGAACAGGTGTCGTTCCCAGTGGTGA
CCTACATCCCTGCCGTCATCTGCGACCAGATGACCGCCATGACGGCTAACCCCGTCAAAT
ATCCGGATGTCGTCAAACTGCTGGTAGGACTCAACCAGAGGATCGTGGTCAATGGGACCA
CCGTCCGGAACGTCAACTCCATGGATAACTCGCTGATTCCCGTATTTGCTCGCGCATTGT
GCAGCTGGGCAGACGAAGTTCGGCGGGACATGGAGGACGAACAGGACATGTACGGTGTCA
CGTCTGTCACCACATGGATCTGTATCTGCAGAGCGTATGATAAACGCCAGCAGCATACCT
TCTACCGCAGGCCCAAGCAGTCCTCAGGCATCTATGTGCCTGCTAAGTTCACAGGATCGC
TGAGAGCCTCCCTCTCCGCCACGTACCTCAACCTGCCTCTGAAGCAACTGCTGCTCAACA
CACTCAAACGTGCGATCAAACCTAGGGATCAGGCCATCGCAGATGAGACAGAAGCACGCG
CACACGATGCAGCTGAGGTGCACGAGCTGACAGAGGAAGAGGGTAGGCAACAGGCCGCCA
ACCCTAGTTACATCGCAGATGTGCTAGGTCAGGACGACGAAGAGGAAGTCGACGACGGAA
TGTCTAATGTGGACCTTGGCGAAGAAGACGGGGTGGGTTCTACCATCATCGACTGTCAAA
GAGGTACCGTGAAAGTGATCACGGCTTTCGGTGACAACACGATGGGAGAATACTTAGTAC
TATCCCCGGTAACTGTGTTGCGCACCAGGAAACTGGCCGTGCTGCTCGGACCGCTCGCAG
AAGAAGTGATGCAGTACGTCCACAAGGGCCGGACGGGACGTTACGCTATCGAGAAGAACA
ACCTGAAGGTACTCATCCCTACGGGAGTGTCCCTCAAGACGGCTCATTTTCAGGCCCTTA
CTGAAAGTGCTACCTTGACCTACAATGACTACCTGTTCACATGCCGTACGCTCGATCAGC
TGGCAACAAGAGGATCTGCGAAAAACACTGACGAAGTCTACTACAAGCTTGTTGACGCCG
CTAAGGCGAAGGATGAATACGTTTACGAATTGTCCTCCAAGCAATGCGTCAAGAAAGAAG
ATGCAACAGGCACAGTCCTTCAAGGGGACATATGCAATCCGCCTTACCACCAGTTTGCCT
TCGAGGCGCTGCGTAAAAGGCCGGCTCACACACACGACGTCCACACGATTGGCATCTACG
GGGTTCCGGGTGCAGGAAAAACCGCTATCATCACAACCGAAGTAACCACACGCGACTTGG
TCGCTAGTGGAAAAAAGGAGAATTGTGAGGACATCAAGCGGTGCGTGTTGGAGAGACGCG
GCTTAAAAATAGCCGCACGTACGGTTGACTCGCTGCTCTACGGTGCATACCGAGGAGCGG
TCGACACGCTGTACGTTGACGAGGCTTACGCCTGTCACTCGGGCACTCTGCTCGCCTTGA
TCGCTGCGGTAAGACCGACGGGAAAGGTGGTGCTTTGTGGTGACCCTAAACAAGTCGGAT
GTGTGAACCAGCTCCAAATGCGGATGCATTATAATCACGAGATCAGTGACCGCGTTCTGC
GGAAGAACATCTCCCGCCGTTGCACTCATACGCTTACGGCCATTGTTTCAAACCTCAACT
ACGAAGGTAGAATGAAGACTACGAACCCGTGCAAGAAGCCGGTACTGATTGATACAACCG
GGTCTACCAAGCCTGACAAAGAAGCGTTGGTATTGACGTGCTTCCGCGGGTGGGTTAAAG
ATTTAAAAATTCTCTACCCTCACAACGAGCTCATGACTGCGGCTGCCTCACAGGGTCTGA
CTCGTGAAAAAGTGTACGCCGTTCGTTGCCGCGTCACGTCGAACCCACTCTACGAGCCGA
CTTCTGAGCACATTACTGTCCTTTTGACGCGCACCAACGACGAACTGGTCTGGAAGACAC
TGCCAAACGATCCGCTGATCCCTATACTCTCCAAGCCCCCGAAAGGAGACTACTCCGCCA
CCATGGAGGACTGGGAGGATGAGCACAACGGTATCTTGGCGGCTCTCAGAGAAGCATGTG
TCCCACGGATGAACTTCGCGCACGGGAAGCGTAACACCTGTTGGGCAGTTACAAGCAGCC
GGGTGCTGCACGAGGCAGGCGTCCTGATAACGCCGGAGGACTTCAACCGCATCTTTCCGG
CGTTCCGAGAGGACAAACCGCACTCGGCTTTGGCAGCCTTGGATGCTGTCGCCGCTCTCG
TGTGGGGCCTGGATACATCCTCGGGCATCTTGAGTGGAAAAGGCAGTTTCATGCGTCTGG
AGAACAGCCATTGGAGCAATTCCAACAGAGGGTATGAGTATGGCCTCAACCTGGACGCAC
TGGAAGGCTACGAGATCGCCAACCCACGCATGATCAAAGCGCTTAAACAACGGCGCGGGC
GTGAATGTTACGACATTGAAACGGGCAAGTTGGTGCCTATGGATCCTGGTAGGGTCCAAG
TGCCGATCAACCGGGTTGTGCCCCACGTGCTGGTGGACACTTCCGCAGCGGCCAAACCAG
GTTTTCTGGAAAACAGGCTCACGGTTGACAGATGGGACCAAGTGCACAGCTTCAAAACAA
GAGCAGCAGTAAAGTTCGCAGAGCTGACGAAGCGCGTCTCATACAACTCAGTTCTCGACC
TTGGGGCCGCCCCGGGAGGAGTGACCGACTATTGCGTGAAGAAGGGTAAGACCGTTACAT
GTGTCTCCGAACAGTGGGACTCTAAGCCGAGAGGCGCTGTGGTCATTACAGCCGATATCA
ACGGCCCACTTAACAACCTAGGCATCTTCGACCTGGTGTTTTGTGACGCAGCCGGACCAC
GACGCTATCACCACTACGCGCAGTGCGAAGACCACGCCGTGCTATTCACATCAGCATGCA
AACACGGGGTGGAGCGCACAGCCAAGGGCGGGGTATTCATTGTGAAGGCGTACGGAATGG
CGGACCGCCGAACAGAGCGGGCAGTGGAATGCACAGCGAGGTATTTCAAGTCCGTCTCGG
TCGAAAAACCAGTCTCCTCCCGCATAACCAACGTGGAAGTCTTCTTCAAGTTTTCCGGAC
GCTGTCGCCCGCATGCTCGTTCCATTGCACACTTGGGCCCTCAACTGACCGACATCTATG
CTCGCACGAGGAAGGCGTACAAAATGCTGGCGAGAGGAAGTGTTGCTGACAAGGTGAAAG
TGGCAGAGATCCTCAACTCGATGGTGGGAGCCGCGCCGGGTTACAGAGTCCTCAACAGGA
ACATCATCACTGCCGAAGAAGAAGTCTTGGTTAATGCCGCCAACAGCAACGGCAGACCCG
GCGACGGTGTGTGTGGTGCGCTCTACGGCGCGTTCGGGGACGCTTTCCCCAACGGTGCGA
TCGGCGCGGGAAACGCGGTCCTGGTCCGAGGACTCGAGGCCACCATCATCCACGCAGCCG
GAGCTGACTTCAGAGAGGTCGATGAAGAAACTGGTGCGCGACAGCTGAGAGCAGCATACC
GCGCGGCGGCTACTTTAGTCACTGCTAACGGTATCACCAGCGCTGCCATCCCTCTGCTGA
GTACACACATCTTTTCCAACGGTCGAAACAGACTGGAACAGTCCTTCGGCGCATTAGTGG
AGGCGTTCGACACGACAGAGTGCGACGTCACCATCTACTGCCTGGCCAACAACATGGCCG
CGAGGATCCAGCAACTAATCGACGATCACGCTCGCGAAGAGTTCGACGAGGAAGTGGTTG
TGGAAGAAGAAGAGGAACATAAAGCTGATGCGATGAGTGACACGGAGACGCTGTCCAGCT
TCGGCGACGAAACGGTGTGGGTGCCCAAACATAGTACTCTGGCCGGAAGACCAGGATACA
GTGCCACTTACGGCGACCGCAGATCTCTTTTTGTCGGCACGAAGTTCCACCGTGCCGCAG
TTGCTATGTCGTCAATCGAAGCGGCTTGGCCTAGGACCAAAGAAGCCAATGCTAAACTCA
TTGAGTACATACGAGGGCAGCACCTCGTTGACGTCCTAAAAAGCTGTCCAGTCAACGACA
TACCGGTAGGTAGACCGCCTTCTAGCCTGCCCTGCGGTTGCATTTACGCCATGACCCCGG
AACGGGTCACAGTGCTGAAGCAAAGGCCGCAAGAAGGTTTTGTGGTATGCAGTGCATTCA
AACTACCGCTCACCAACATCCAAGATGTCACCAAAGTGGAGTGCACGGTGAGAGCACCTG
CAGAGGAACCTAGACCGGTGCGCTACTTGCAAGAGAGGCGCCCAGCGCAGGCCGCCGCGA
GGCAGCCTAGGCCGGCAACTGNGGCTGCCAACGTCG------------------------
CCAGCACAGCCACGAGTCGCCGCACACCCGCGCCGGGCTCGGTGCAGGTGCGCCTACTGC
CGCCAAGAGACGGCACGGTATCCCGCAGTTCTCGCACGGGTTCGCAGTCCAGCGTCACCT
CGTCAGCGGGATCCATAATGCCGGTGCCCCGAAGGGCGCCAGTCGCGCCAGCGGCATCAT
TGGCGAGCAGCGTCCACAGCCATAGTGTGCGCAGCGCCCCTGCCATTCTGAGGGCCGCCA
GCACAGGTGCCAGAAGCGTGCGCAGCGTCCAGTCCGGCTTAACCGGGCACAGAGAGAACG
CTGTTAGCGTCGCCAGCTCGGTGAGACAGCCCAGTGGGCCGCCCAGCAGCGTGAGCACGC
CCGCCGCGCCTAGAGGGCTAACACGGGATCAGTTCGGCGCCGTGAGAGCTAGGGCCCGCA
GGGACCTAGAGTTGGAGGGATCGGAGCATGGCAGCCAGGCCAGTTTCCGTTCCGGCTCGC
TGGTGGTGGGGAGCACCGCTAGTAGCTACAGCCAACGTCCTGACGACCAGGACACGGGCT
CTGAGCCCTCAGGCCGCGGCGCCGCCGTGAGGACACGACGCAGAGGGCAACGGGACGGCC
CCGGAGGGTATATATTCTCTTCTGACCAAGGTACAGCTCATCTCAGCCAGCATAACACCC
AGACAAACAACACTACGGAGGTGTTGATGAGAACGTCGGTACTGCCAAGTAACGACCATG
GTACTCCAGATCTGCCTGCAGAGACGAAGAAGAGGCTGGCGTACCAGATGCGCCCTACTC
AAAAGAACAAGAGTCGCTACCTGTCCGCGAAGGTCCACAACATGAAACACAAGATCGTTC
AATGTTTGCAGCGAGGTGCCGGGCACTACCTGAGAGAGCAACATGCTCTGCCGCTGTGGA
AAAACACCTTCCCTAAGCCCAGGTACTCCGACGCCTGCGTGGTGAAGTTCGAGAGTGTCA
ACACAGCGATTGTTGCAGCCAACATGTTCATAGGGTGCAACTACCCCACTTTAAGCTCGT
TCGGAGTCACGGACAAGTACGATGCTTATTTGGACATGGTTGATGGGCTCAACTGCAACC
TCGACACCGTGACGTTTGACCCTGCTAAGGTGCGTTCTCTGCCGAAGAAATCAGAATACA
ACCAGCCGCTCATACAGTCCCAAGTGCCCGGTCCTATGGCATCTACTCTGCAAAGCATCC
TTATGGCCGCCACCAAACGCAACTGCAACGTCACGCAGATGAGAGAGCTCCCTACCATGG
ACTCAGCGGCAATGAACGTGGAAGCTTTTAAAAAATTCGCCTGTAAAGACACCGATCTGT
GGACTGAGTTCGCAGAAAAACCCGTAAGGTTGTCGCCCGGCCAAATTGAAGAGTACGTCT
TTCACTTACAAGGGGCTAAGGCCAATGTGATGCACAGCAGAGTCGAAGCCGTATGCCCTG
ACCTTTCGGAGGTGGCTATGGACAGATTCACACTGGACATGAAACGCGACGTTAAAGTGA
CGCCGGGCACGAAACATGTAGAGGAGAGACCTAAGGTTCAAGTGATTCAGGCGGCCGACC
CTATGGCCACCGCGTACTTGTGCGCTATCCATCGAGAGCTAGTCCGAAGATTGAAAGCCG
TCCTAAAACCATCCATACATGTGTTGTTCGACATGAGTTCCGAGGACTTNGACGCTATCG
TGGGCCACGGGATGAAGTTGGGCGACAAGGTGCTGGAAACGGACATCTCCTCATTCGACA
AGAGCCAGGACCAGGCCATGGCGGTTACGGCGTTGATGCTGCTGGAAGACTTGGGCGTAG
AGGAGGATCTCCTGACCCTCATCGAGGCGTCCTTCGGCGACATCACTTCTGTCCACCTGC
CTACAGGCACTAGATTCCAGTTTGGATCGATGATGAAGTCCGGGCTATTCCTGACGTTGT
TCGTGAATACGTTGCTTAACATCACCATAGCCGCCCGAGTCTTACGGGAGCAGCTGGCTG
ACACCAGGTGCGCCGCGTTTATTGGCGACGACAACGTCATAACCGGAGTAGTGTCCGATG
ACATGATGGTGGCCAGGTGTGCGTCCTGGCTGAACATGGAGGTGAAGATCATGGACATGG
AGATCGGCGATAGGAGTCCTTATTTTTGTGGCGGCTTCCTGTTACTCGACACGGTAACAG
GCACTGTAAGCCGAGTGTCGGACCCTGTAAAACGCCTGATGAAGATGGNNNNNNNNNNNN
NNNNNNNNNNNNNNNNNNNNNNNNNNNNNNNNNNNNNNNNNNNNNNNNNNNNNNNNNNNN
NNNNNNNNNNNNNNNNNNNNNNNNNNNNNNNNNNNNNNNNNNNNNNNNNNNNNNNNNNNN
NNNNNNNNNNNNNNNNNNNNNNNNNNNNNNNNNNNNNNNNNNNNNNNNNNNNNNNNNNNN
NNNNNNNNNNNNNNNNNNNNNNNNNNNNNNNNNNNNNNNNNNNNNNNNNNNNNNNNNNNN
NNNNNNNNNNNNNNNNNNNNNNNNNNNNNNNNNNNNNNNNNNNNNNNNNNNNNNNNNNNN
NNNNNNNNNNNNNNNNNNNNNNNNNNNNNNNNNNNNNNNNNNNNNNNNNNNNNNNNNNNN
NNNNNNNNNNNNNNNNNNNNNNNNNNNNNNNNNNNNNNNNNNNNNNNNNNNNNNNNNNNN
NNNNNNNNNNNNNNNNNNNNNNNNNNNNNNNNNNNNNNNNNNNNNNNNNNNNNNNNNNNN
NNNNNNNNNNNNNNNNNNNNNNNNNNNNNNNNNNNNNNNNNNNNNNNNNNNNNNNNNNNN
NNNNNNNNNNNNNNNNNNNNNNNNNNNNNNNNNNNNNNNNNNNNNNNNNNNNNNNNNNNN
NNNNNNNNNNNNNNNNNNNNNNNNNNNNNNNNNNNNNNNNNNNNNNNNNNNNNNNNNNNN
NNNNNNNNNNNNNNNNNNNNNNNNNNNNNNNNNNNNNNNNNNNNNNNNNNNNNNNNNNNN
NNNNNNNNNNNNNNNNNNNNNNNNNNNNNNNNNNNNNNNNNNNNNNNNNNNNNNNNNNNN
NNNNNNNNNNNNNNNNNNNNNNNNNNNNNNNNNNNNNNNNNNNNNNNNNNNNNNNNNNNN
NNNNNNNNNNNNNNNNNNNNNNNNNNNNNNNNNNNNNNNNNNNNNNNNNNNNNNNNNNNN
NNNNNNNNNNNNNNNNNNNNNNNNNNNNNNNNNNNNNNNNNNNNNNNNNNNNNNNNNNNN
NNNNNNNNNNNNNNNNNNNNNNNNNNNNNNNNNNNNNNNNNNNNNNNNNNNNNNNNNNNN
NNNNNNNNNNNNNNNNNNNNNNNNNNNNNNNNNNNNNNNNNNNNNNNNNNNNNNNNNNNN
NNNNNNNNNNNNNNNNNNNNNNNNNNNNNNNNNNNNNNNNNNNNNNNNNNNNNNNNNNNN
NNNNNNNNNNNNNNNNNNNNNNNNNNNNNNNNNNNNNNNNNNNNNNNNNNNNNNNNNNNN
NNNNNNNNNNNNNNNNNNNNNNNNNNNNNNNNNNNNNNNNNNNNNNNNNNNNNNNNNNNN
NNNNNNNNNNNNNNNNNNNNNNNNNNNNNNNNNNNNNNNNNNNNNNNNNNNNNNNNNNNN
NNNNNNNNNNNNNNNNNNNNNNNNNNNNNNNNNNNNNNNNNNNNNNNNNNNNNNNNNNNN
NNNNNNNNNNNNNNNNNNNNNNNNNNNNNNNNNNNNNNNNNNNNNNNNNNNNNNNNNNNN
NNNNNNNNNNNNNNNNNNNNNNNNNNNNNNNNNNNNNNNNNNNNNNNNNNNNNNNNNNNN
NNNNNNNNNNNNNNNNNNNNNNNNNNNNNNNNNNNNNNNNNNNNNNNNNNNNNNNNNNNN
NNNNNNNNNNNNNNNNNNNNNNNNNNNNNNNNNNNNNNNNNNNNNNNNNNNNNNNNNNNN
NNNNNNNNNNNNNNNNNNNNNNNNNNNNNNNNNNNNNNNNNNNNNNNNNNNNNNNNNNNN
NNNNNNNNNNNNNNNNNNNNNNNNNNNNNNNNNNNNNNNNNNNNNNNNNNNNNNNNNNNN
NNNNNNNNNNNNNAGAGAACGCAGCAAGGGCCACCACCTGTCCGATCTGACCAAGAAATG
CACCAGGTTTTCCACCACCCCGAAGAAATCCGCGCTCTATCTCGTGGATGTGTATGACGC
TCTGCCGATTTCTGTAGAGATCAGCACCGTGGTGACATGCAACGAAAGTCAGTGCACAGT
GAGGGTGCCACCCGGTACCACAGTGAAATTCGATAAGAAGTGCAAGAGCGCTGCCCAAGC
GACCGTCACCTTCACCAGCGACTCCCAGACGTTTACGTGCGAGGAGCCGGTCCTAACGGC
CGCCAGTATCACCCAGGGCAAGCCGCACCTTAGATCGTCAATGCTGCCCAGCGGAGGCAA
AGAGGTGAAAGCGAGGATTCCATTCCCGTTCCCGCCAGAGACTGCGACCTGCAGAGTGAG
TGTCGCCCCACTGCCATCGATCACCTATGAGGAAAGCGATGTCCTGCTGGCCGGCACTGC
GAAATACCCCGTGCTGCTAACTACACGGAATCTTGGTTTCCATAGCAACGCCACATCCGA
ATGGATCCAGGGTAAGTACCTGCGCCGCATCCCGGTCACGCCCCAAGGGATCGAGCTAAT
GTGGGGAAACAACGCACCGCTGCACTTCTGGTCATCTGTCAGGTACGCATCTGGGGACGC
CGACGCGTACCCCTGGGAACTCCTGGTGCACCACACCAAGCACCACCCGGAGTATGCGTG
GGCGTTTGTAGGAGTTGCATGTGGCCTACTGGCCGTTGCAGCATGCATGTTTGCGTGCGC
ATGCAACAGGGTGCGGTACTCTCTGCTCGCCAACACGTTCAACCCGAACCCACCACCACT
GACCGCACTGACTGCAGCACTGTGCTGCATACCTGGGGCTCGCGCGGATCAACCCTACCT
GGACATCATTGCCTACTTGTGGACCAACAGCAAAGTGGCCTTCGGGCTGCAATGCGCGGC
GCCCGTGGCTTGTATGCTCATCGTCACATACGCCCTTAGACACTGCAGATTGTGCTGCAA
GTCTTTTTTAGGGGTAAGAGGGTGGTCGGCTCTGCTGGTCATCCTTGCGTATGTACAGAG
CTGCAAGAGCTACGAACACACCGTGGTGGTCCCAATGGATCCAAGAGCCCCGTCGTACGA
GGCGGTGATAAACCGGAATGGGTATGACCCCCTGAAGCTGACCATCGCAGTGAATTTCAC
CGTCATCTCACCAACTACGGCTCTGGAATACTGGACCTGTGCAGGAGTCCCTGTCGTCGA
GCCGCCCCATGTGGGCTGCTGCACGTCAGTGTCCTGCCCCACCGACCTCTCCACGCTGCA
CGCGTTCACCGGCAAAGCCGTCTCCGACGTGCACTGCGATGTGCACACAAACGTGTACCC
CTTGTTGTGGGGTGCGGCTCACTGCTTTTGTTCCACTGAAAACACGCAGGTCAGCGCTGT
GGCCGCCACCGTTTCTGAGTTCTGCGCTCAGGACTCAGAACGCGCCGAGGCGTTCAGCGT
TCACAGCAGCTCAGTCACTGCAGAGATCCTGGTGACGCTTGGTGAAGTGGTGACGGCAGT
CCACGTTTACGTGGACGGGGTAACATCAGCCAGGGGTACCGACCTCAAGATCGTGGCTGG
CCCAATAACAACTGACTACTCCCCGTTTGATCGCAAAGTAGTCCGTATCGGCGAAGAGGT
CTATAACTACGACTGGCCTCCTTACGGGGCTGGTCGACCAGGCACATTCGGAGACATTCA
AGCTAGGTCAACCAACTATGTCAAACCCAATGATCTGTACGGGGATATCGGGATTGAAGT
ACTGCAGCCGACTAATGACCACGTGCACGTGGCTTACACGTATACGACCTCCGGGTTACT
GCGTTGGTTGCAGGACGCTCCGAAACCACTCAGTGTCACAGCACCGCACGGTTGTAAGAT
CAGTGCTAACCCGCTCCTGGCCCTCGATTGTGGGGTTGGTGCCGTCCCCATGTCCATCAA
CATTCCGGACGCGAAGTTCACCCGCAAATTAAAGGATCCGAAACCATCGGCCCTGAAATG
CGTGGTGGACAGTTGCGAGTACGGGGTGGACTACGGGGGCGCCGCCACGATCACCTACGA
GGGCCACGAGGCTGGGAAGTGCGGGATCCATTCCCTGACACCAGGAGTCCCTCTGAGAAC
ATCAGTGGTTGAAGTAGTTGCCGGCGCTAATACCGTCAAAACGACCTTCTCCTCACCCAC
GCCCGAGGTCACACTCGAGGTAGAGATCTGTTCGGCAATAGTGAAGTGCGCCAGTGAGTG
CACTCCACCGAAGGAACACGTAGTCGCAGCCAGGCCTCGCCATGGCAGCGACACTGGAGG
CTACATCTCCGGGCCCGCAATGCGCTGGGCCGGAGGGATTGTAGGGACCCTAGTGGTCCT
GTTCCTCATCCTTGCCGTCACCTACTGCGTGGTGAAGAAGTGCC
>BC21_FR20107012
AGACTGCGTTTCCAGGGTTCGAAGTGGTGGCCAGCAACCGGTCGTCCAACGACCATGCCG
CCGCCAGAGCTTTCTCCCACTTGGCTACCAAGTGGATTGAGCGCGACATCGATGGCCGTC
AGGTCATCGTTGCCGACATAGGGAGCGCACCAGCGAGAAGAGTCGGGGCACCCGATAATG
TCACATACCACAGTGTGTGTCCTCGCAAATGCGCTGAAGACCCTGAGAGGCTGGCTTCTT
ACGCCAGGAAACTTGTCAGGGCTGTGGAGAAAGGAGATGGACACCTCGTCAGTGACAGAA
TCACTGACTTGAAGGACGTCCTGGAGAACCCGGACACGTCACTGGAAACCACCAGTATCT
GCCTGAACGACGACGTGAGTTGTAAAGTGAAGGCCGATATTGCAGTGTACCAGGATGTGT
ACGCAGTTGATGCGCCGTCTACCATCTACGCTCAAGCCGACAAAGGCACGCGAGTGGTAT
ACTGGATCGGGTTCGAGCCGTTCGTGTTTCACACGGACGCTATGGCGGGCAGCTTCCCGC
TATATGACGCCAACTGGAGCGACTCGGCGGTACTGGCAGCAAAAAATCTGCCACTGTGCT
ACTCAGGGTTATCGGAGGACTCCATTAAATGGAGATTCCGTTTCCGTGACAAGCCACTGG
TACCGTCTGGAGAAATCCACTACTCGGTGGGTAGCACCCACTATGTTGAGGACCGAGACA
AGCTGAAAAGCTGGCACCTGCCTTCTACCTTCCACTTCGTGGCACCCAACAAGTACACAT
GCCGTTGTGATACGGTAGTGAGCTGTGGTGGCTACGTCGTGAAGAAGATCACGATTTGTG
AGGGCATTGTTGGTAGACCCGCGAATGAGGAATTGGCCACCTCGTACCACCGTGATGGAG
TGGTGGTGACCAAGTTCTCAGACACGATCAACCACGAACAGGTGTCGTTCCCAGTGGTGA
CCTACATCCCTGCCGTCATCTGCGACCAGATGACCGCCATGACGGCTAACCCCGTCAAAT
ATCCGGATGTCGTCAAACTGCTGGTAGGACTCAACCAGAGGATCGTGGTCAATGGGACCA
CCGTCCGGAACGTCAACTCCATGGATAACTCGCTGATTCCCGTATTTGCTCGCGCATTGT
GCAGCTGGGCAGACGAAGTTCGGCGGGACATGGAGGACGAACAGGACATGTACGGTGTCA
CGTCTGTCACCACATGGATCTGTATCTGCAGAGCGTATGATAAACGCCAGCAGCATACCT
TCTACCGCAGGCCCAAGCAGTCCTCAGGCATCTATGTGCCTGCTAAGTTCACAGGATCGC
TGAGAGCCTCCCTCTCCGCCACGTACCTCAACCTGCCTCTGAAGCAACTGCTGCTCAACA
CACTCAAACGTGCGATCAAACCTAGGGATCAGGCCATCGCAGATGAGACAGAAGCACGCG
CACACGATGCAGCTGAGGTGCACGAGCTGACAGAGGAAGAGGGTAGGCAACAGGCCGCCA
ACCCTAGTTACATCGCAGATGTGCTAGGTCAGGACGACGAAGAGGAAGTCGACGACGGAA
TGTCTAATGTGGACCTTGGCGAAGAAGACGGGGTGGGTTCTACCATCATCGACTGTCAAA
GAGGTACCGTGAAAGTGATCACGGCTTTCGGTGACAACACGATGGGAGAATACTTAGTAC
TATCCCCGGTAACTGTGTTGCGCACCAGGAAACTGGCCGTGCTGCTCGGACCGCTCGCAG
AAGAAGTGATGCAGTACGTCCACAAGGGCCGGACGGGACGTTACGCTATCGAGAAGAACA
ACCTGAAGGTACTCATCCCTACGGGAGTGTCCCTCAAGACGGCTCATTTTCAGGCCCTTA
CTGAAAGTGCTACCTTGACCTACAATGACTACCTGTTCACATGCCGTACGCTCGATCAGC
TGGCAACAAGAGGATCTGCGAAAAACACTGACGAAGTCTACTACAAGCTTGTTGACGCCG
CTAAGGCGAAGGATGAATACGTTTACGAATTGTCCTCCAAGCAATGCGTCAAGAAAGAAG
ATGCAACAGGCACAGTCCTTCAAGGGGACATATGCAATCCGCCTTACCACCAGTTTGCCT
TCGAGGCGCTGCGTAAAAGGCCGGCTCACACACACGACGTCCACACGATTGGCATCTACG
GGGTTCCGGGTGCAGGAAAAACCGCTATCATCACAACCGAAGTAACCACACGCGACTTGG
TCGCTAGTGGAAAAAAGGAGAATTGTGAGGACATCAAGCGGTGCGTGTTGGAGAGACGCG
GCTTAAAAATAGCCGCACGTACGGTTGACTCGCTGCTCTACGGTGCATACCGAGGAGCGG
TCGACACGCTGTACGTTGACGAGGCTTACGCCTGTCACTCGGGCACTCTGCTCGCCTTGA
TCGCTGCGGTAAGACCGACGGGAAAGGTGGTGCTTTGTGGTGACCCTAAACAAGTCGGAT
GTGTGAACCAGCTCCAAATGCGGATGCATTATAATCACGAGATCAGTGACCGCGTTCTGC
GGAAGAACATCTCCCGCCGTTGCACTCATACGCTTACGGCCATTGTTTCAAACCTCAACT
ACGAAGGTAGAATGAAGACTACGAACCCGTGCAAGAAGCCGGTACTGATTGATACAACCG
GGTCTACCAAGCCTGACAAAGAAGCGTTGGTATTGACGTGCTTCCGCGGGTGGGTTAAAG
ATTTAAAAATTCTCTACCCTCACAACGAGCTCATGACTGCGGCTGCCTCACAGGGTCTGA
CTCGTGAAAAAGTGTACGCCGTTCGTTGCCGCGTCACGTCGAACCCACTCTACGAGCCGA
CTTCTGAGCACATTACTGTCCTTTTGACGCGCACCAACGACGAACTGGTCTGGAAGACAC
TGCCAAACGATCCGCTGATCCCTATACTCTCCAAGCCCCCGAAAGGAGACTACTCCGCCA
CCATGGAGGACTGGGAGGATGAGCACAACGGTATCTTGGCGGCTCTCAGAGAAGCATGTG
TCCCACGGATGAACTTCGCGCACGGGAAGCGTAACACCTGTTGGGCAGTTACAAGCAGCC
GGGTGCTGCACGAGGCAGGCGTCCTGATAACGCCGGAGGACTTCAACCGCATCTTTCCGG
CGTTCCGAGAGGACAAACCGCACTCGGCTTTGGCAGCCTTGGATGCTGTCGCCGCTCTCG
TGTGGGGCCTGGATACATCCTCGGGCATCTTGAGTGGAAAAGGCAGTTTCATGCGTCTGG
AGAACAGCCATTGGAGCAATTCCAACAGAGGGTATGAGTATGGCCTCAACCTGGACGCAC
TGGAAGGCTACGAGATCGCCAACCCACGCATGATCAAAGCGCTTAAACAACGGCGCGGGC
GTGAATGTTACGACATTGAAACGGGCAAGTTGGTGCCTATGGATCCTGGTAGGGTCCAAG
TGCCGATCAACCGGGTTGTGCCCCACGTGCTGGTGGACACTTCCGCAGCGGCCAAACCAG
GTTTTCTGGAAAACAGGCTCACGGTTGACAGATGGGACCAAGTGCACAGCTTCAAAACAA
GAGCAGCAGTAAAGTTCGCAGAGCTGACGAAGCGCGTCTCATACAACTCAGTTCTCGACC
TTGGGGCCGCCCCGGGAGGAGTGACCGACTATTGCGTGAAGAAGGGTAAGACCGTTACAT
GTGTCTCCGAACAGTGGGACTCTAAGCCGAGAGGCGCTGTGGTCATTACAGCCGATATCA
ACGGCCCACTTAACAACCTAGGCATCTTCGACCTGGTGTTTTGTGACGCAGCCGGACCAC
GACGCTATCACCACTACGCGCAGTGCGAAGACCACGCCGTGCTATTCACATCAGCATGCA
AACACGGGGTGGAGCGCACAGCCAAGGGCGGGGTATTCATTGTGAAGGCGTACGGAATGG
CGGACCGCCGAACAGAGCGGGCAGTGGAATGCACAGCGAGGTATTTCAAGTCCGTCTCGG
TCGAAAAACCAGTCTCCTCCCGCATAACCAACGTGGAAGTCTTCTTCAAGTTTTCCGGAC
GCTGTCGCCCGCATGCTCGTTCCATTGCACACTTGGGCCCTCAACTGACCGACATCTATG
CTCGCACGAGGAAGGCGTACAAAATGCTGGCGAGAGGAAGTGTTGCTGACAAGGTGAAAG
TGGCAGAGATCCTCAACTCGATGGTGGGAGCCGCGCCGGGTTACAGAGTCCTCAACAGGA
ACATCATCACTGCCGAAGAAGAAGTCTTGGTTAATGCCGCCAACAGCAACGGCAGACCCG
GCGACGGTGTGTGTGGTGCGCTCTACGGCGCGTTCGGGGACGCTTTCCCCAACGGTGCGA
TCGGCGCGGGAAACGCGGTCCTGGTCCGAGGACTCGAGGCCACCATCATCCACGCAGCCG
GAGCTGACTTCAGAGAGGTCGATGAAGAAACTGGTGCGCGACAGCTGAGAGCAGCATACC
GCGCGGCGGCTACTTTAGTCACTGCTAACGGTATCACCAGCGCTGCCATCCCTCTGCTGA
GTACACACATCTTTTCCAACGGTCGAAACAGACTGGAACAGTCCTTCGGCGCATTAGTGG
AGGCGTTCGACACGACAGAGTGCGACGTCACCATCTACTGCCTGGCCAACAACATGGCCG
CGAGGATCCAGCAACTAATCGACGATCACGCTCGCGAAGAGTTCGACGAGGAAGTGGTTG
TGGAAGAAGAAGAGGAACATAAAGCTGATGCGATGAGTGACACGGAGACGCTGTCCAGCT
TCGGCGACGAAACGGTGTGGGTGCCCAAACATAGTACTCTGGCCGGAAGACCAGGATACA
GTGCCACTTACGGCGACCGCAGATCTCTTTTTGTCGGCACGAAGTTCCACCGTGCCGCAG
TTGCTATGTCGTCAATCGAAGCGGCTTGGCCTAGGACCAAAGAAGCCAATGCTAAACTCA
TTGAGTACATACGAGGGCAGCACCTCGTTGACGTCCTAAAAAGCTGTCCAGTCAACGACA
TACCGGTAGGTAGACCGCCTTCTAGCCTGCCCTGCGGTTGCATTTACGCCATGACCCCGG
AACGGGTCACAGTGCTGAAGCAAAGGCCGCAAGAAGGTTTTGTGGTATGCAGTGCATTCA
AACTACCGCTCACCAACATCCAAGATGTCACCAAAGTGGAGTGCACGGTGAGAGCACCTG
CAGAGGAACCTAGACCGGTGCGCTACTTGCAAGAGAGGCGCCCAGCGCAGGCCGCCGCGA
GGCAGCCTAGGCCGGCAACTGNGGCTGCCAACGTCG------------------------
CCAGCACAGCCACGAGTCGCCGCACACCCGCGCCGGGCTCGGTGCAGGTGCGCCTACTGC
CGCCAAGAGACGGCACGGTATCCCGCAGTTCTCGCACGGGTTCGCAGTCCAGCGTCACCT
CGTCAGCGGGATCCATAATGCCGGTGCCCCGAAGGGCGCCAGTCGCGCCAGCGGCATCAT
TGGCGAGCAGCGTCCACAGCCATAGTGTGCGCAGCGCCCCTGCCATTCTGAGGGCCGCCA
GCACAGGTGCCAGAAGCGTGCGCAGCGTCCAGTCCGGCTTAACCGGGCACAGAGAGAACG
CTGTTAGCGTCGCCAGCTCGGTGAGACAGCCCAGTGGGCCGCCCAGCAGCGTGAGCACGC
CCGCCGCGCCTAGAGGGCTAACACGGGATCAGTTCGGCGCCGTGAGAGCTAGGGCCCGCA
GGGACCTAGAGTTGGAGGGATCGGAGCATGGCAGCCAGGCCAGTTTCCGTTCCGGCTCGC
TGGTGGTGGGGAGCACCGCTAGTAGCTACAGCCAACGTCCTGACGACCAGGACACGGGCT
CTGAGCCCTCAGGCCGCGGCGCCGCCGTGAGGACACGACGCAGAGGGCAACGGGACGGCC
CCGGAGGGTATATATTCTCTTCTGACCAAGGTACAGCTCATCTCAGCCAGCATAACACCC
AGACAAACAACACTACGGAGGTGTTGATGAGAACGTCGGTACTGCCAAGTAACGACCATG
GTACTCCAGATCTGCCTGCAGAGACGAAGAAGAGGCTGGCGTACCAGATGCGCCCTACTC
AAAAGAACAAGAGTCGCTACCTGTCCGCGAAGGTCCACAACATGAAACACAAGATCGTTC
AATGTTTGCAGCGAGGTGCCGGGCACTACCTGAGAGAGCAACATGCTCTGCCGCTGTGGA
AAAACACCTTCCCTAAGCCCAGGTACTCCGACGCCTGCGTGGTGAAGTTCGAGAGTGTCA
ACACAGCGATTGTTGCAGCCAACATGTTCATAGGGTGCAACTACCCCACTTTAAGCTCGT
TCGGAGTCACGGACAAGTACGATGCTTATTTGGACATGGTTGATGGGCTCAACTGCAACC
TCGACACCGTGACGTTTGACCCTGCTAAGGTGCGTTCTCTGCCGAAGAAATCAGAATACA
ACCAGCCGCTCATACAGTCCCAAGTGCCCGGTCCTATGGCATCTACTCTGCAAAGCATCC
TTATGGCCGCCACCAAACGCAACTGCAACGTCACGCAGATGAGAGAGCTCCCTACCATGG
ACTCAGCGGCAATGAACGTGGAAGCTTTTAAAAAATTCGCCTGTAAAGACACCGATCTGT
GGACTGAGTTCGCAGAAAAACCCGTAAGGTTGTCGCCCGGCCAAATTGAAGAGTACGTCT
TTCACTTACAAGGGGCTAAGGCCAATGTGATGCACAGCAGAGTCGAAGCCGTATGCCCTG
ACCTTTCGGAGGTGGCTATGGACAGATTCACACTGGACATGAAACGCGACGTTAAAGTGA
CGCCGGGCACGAAACATGTAGAGGAGAGACCTAAGGTTCAAGTGATTCAGGCGGCCGACC
CTATGGCCACCGCGTACTTGTGCGCTATCCATCGAGAGCTAGTCCGAAGATTGAAAGCCG
TCCTAAAACCATCCATACATGTGTTGTTCGACATGAGTTCCGAGGACTTNGACGCTATCG
TGGGCCACGGGATGAAGTTGGGCGACAAGGTGCTGGAAACGGACATCTCCTCATTCGACA
AGAGCCAGGACCAGGCCATGGCGGTTACGGCGTTGATGCTGCTGGAAGACTTGGGCGTAG
AGGAGGATCTCCTGACCCTCATCGAGGCGTCCTTCGGCGACATCACTTCTGTCCACCTGC
CTACAGGCACTAGATTCCAGTTTGGATCGATGATGAAGTCCGGGCTATTCCTGACGTTGT
TCGTGAATACGTTGCTTAACATCACCATAGCCGCCCGAGTCTTACGGGAGCAGCTGGCTG
ACACCAGGTGCGCCGCGTTTATTGGCGACGACAACGTCATAACCGGAGTAGTGTCCGATG
ACATGATGGTGGCCAGGTGTGCGTCCTGGCTGAACATGGAGGTGAAGATCATGGACATGG
AGATCGGCGATAGGAGTCCTTATTTTTGTGGCGGCTTCCTGTTACTCGACACGGTAACAG
GCACTGTAAGCCGAGTGTCGGACCCTGTAAAACGCCTGATGAAGATGGGAANNNNNNNNN
NNNNNNNNNNNNNNNNNNNNNNNNNNNNNNNNNNNNNNNNNNNNNNNNNNNNNNNNNNNN
NNNNNNNNNNNNNNNNNNNNNNNNNNNNNNNNNNNNNNNNNNNNNNNNNNNNNNNNNNNN
NNNNNNNNNNNNNNNNNNNNNNNNNNNNNNNNNNNNNNNNNNNNNNNNNNNNNNNNNNNN
NNNNNNNNNNNNNNNNNNNNNNNNNNNNNNNNNNNNNNNNNNNNNNNNNNNNNNNNNNNN
NNNNNNNNNNNNNNNNNNNNNCATGCAATTGACCAACTCACCCTATCGCCAGATGGAGCC
CATGTTCGCACCGGCTTCTCGAGGACAAGTACAGCCGTATCGGCCGCGCACAAAGCGCCG
CCAAGAGCCGCAAGTCGGCAACGCTGCTATTGCTGCCCTCGCGAACCAGATGAGCGCGCT
CCAGCTGCAGGTGGCTGGACTTGCCGGCCAGGCAAGGGTGGACCGTCGTGGACCGAGACG
TGTTCAGAAGAACAAGCAGAAGAAGAAGAACTCTTCCAACGGAGAAAAACCCAAGGAGAA
GAAGAAGAAGCAAAAACAACAGGAGAAGAAAGGGAGCGGCGGTGAAAAAGTCAAGAAGCC
ACGGAACCGGCCCGGGAAGGAGGTAAGGATCTCCGTAAAGCGTGCCCGACAGAGCACCTT
CCCCGTGTACCATGACGGTGCCATATCCGGCTATGCGGTGCTGATTGGCTCCCGCGTGTT
TAAGCCAGCGCACGTGAAGGGTAAGATCGACCACCCCGAACTGGCGGACATCAAGTTCCA
GGTCGCCGAGGACATGGACCTCGAAGCAGCCGCATACCCCAAGAGCATGCGAGACCAAGC
GGCTGAACCAGCAACCATGACGGATGGAGTGTACAACTGGGAATACGGCACTATCAGAGT
GGAGGACAACGTCGTGATCGATGCGAGCGGCAGAGGCAAGCCGGGTGACAGTGGCAGGGC
CATCACCGACAACTCAGGAAAGGTTGTCGGTATCGTCCTCGGAGGAGGACCCGATGGTAG
GCGCACACGTCTCTCCGTGATAGGCTTCGACAAGAAGCTGAAGGCCAGAGAGATCGCCTA
CAGCGAGGCCATCCCTTGGACACGCGCACCAGCTCTCCTGCTGCTGCCCATGGTCATCGC
CTGTACCTACAACTCCAACACCTTTGACTGCTCCAAACCGTCCTGCCAGGACTGTTGCAT
TACTGCTGAACCAAAGAAGGCCATGACTATGCTGAAGGACAACCTGAATGACCCGAACTA
CTGGGACCTGCTTATTGCCGTCACCACCTGCAGTTCCGCCCGAAAAAAGAGGGCTGTGTC
TACGTCGCCTGCCGCCGTTTACGACACACAAATTCTCGCCGCCCACGCAGCTGCCTCCCC
GTATAGGGCGTACTGCCCCGATTGTGACGGAACTGCCTGCATCTCGCCGATAGCTATCGA
CGAGGTGGTAAGTAGCGGTAGTGACCACGTCCTTCGCATCCGGGTCGGTTCTCAATCGGG
AGTGACCGCTAAAGGCGGTGCGGCGGGTGAAACCTCTCTGCGATACCTGGGAAGGGACGG
TAAGGTTCACGCCGCGGACAACACGCGGCTCGTGGTGCGCACCACTGCAAAGTGCGACGT
GCTGCAGGCCACTGGCCACTACATTCTGGCCAACTGCCCAGTGGGGCAGAGTCTCACTGT
TGCGGCCACACTGGACGGCACCCGGCATCAATGTACCACGGTTTTCGAACATCAAGTAAC
GGAGAAGTTCACAAGAGAACGCAGCAAGGGCCACCACCTGTCCGATCTGACCAAGAAATG
CACCAGGTTTTCCACCACCCCGAAGAAATCCGCGCTCTATCTCGTGGATGTGTATGACGC
TCTGCCGACTTCTGTAGAGATCAGCACCGTGGTGACATGCAACGAAAGTCAGTGCACAGT
GAGGGTGCCACCCGGTACCACAGTGAAATTCGATAAGAAGTGCAAGAGCGCTGCCCAAGC
GACCGTCACCTTCACCAGCGACTCCCAGACGTTTACGTGCGAGGAGCCGGTCCTAACGGC
CGCCAGTATCACCCAGGGCAAGCCGCACCTTAGATCGTCAATGCTGCCCAGCGGAGGCAA
AGAGGTGAAAGCGAGGATTCCATTCCCGTTCCCGCCAGAGACTGCGACCTGCAGAGTGAG
TGTCGCCCCACTGCCATCGATCACCTATGAGGAAAGCGATGTCCTGCTGGCCGGCACTGC
GAAATACCCCGTGCTGCTAACTACACGGAATCTTGGTTTCCATAGCAACGCCACATCCGA
ATGGATCCAGGGTAAGTACCTGCGCCGCATCCCGGTCACGCCCCAAGGGATCGAGCTAAT
GTGGGGAAACAACGCACCGCTGCACTTCTGGTCATCTGTCAGGTACGCATCTGGGGACGC
CGACGCGTACCCCTGGGAACTCCTGGTGCACCACACCAAGCACCACCCGGAGTATGCGTG
GGCGTTTGTAGGAGTTGCATGTGGCCTACTGGCCGTTGCAGCATGCATGTTTGCGTGCGC
ATGCAACAGGGTGCGGTACTCTCTGCTCGCCAACACGTTCAACCCGAACCCACCACCACT
GACCGCACTGACTGCAGCACTGTGCTGCATACCTGGGGCTCGCGCGGATCAACCCTACCT
GGACATCATTGCCTACTTGTGGACCAACAGCAAAGTGGCCTTCGGGCTGCAATGCGCGGC
GCCCGTGGCTTGTATGCTCATCGTCACATACGCCCTTAGACACTGCAGATTGTGCTGCAA
GTCTTTTTTAGGGGTAAGAGGGTGGTCGGCTCTGCTGGTCATCCTTGCGTATGTACAGAG
CTGCAAGAGCTACGAACACACCGTGGTGGTCCCAATGGATCCAAGAGCCCCGTCGTACGA
GGCGGTGATAAACCGGAATGGGTATGACCCCCTGAAGCTGACCATCGCAGTGAATTTCAC
CGTCATCTCACCAACTACGGCTCTGGAATACTGGACCTGTGCAGGAGTCCCTGTCGTCGA
GCCGCCCCATGTGGGCTGCTGCACGTCAGTGTCCTGCCCCACCGACCTCTCCACGCTGCA
CGCGTTCACCGGCAAAGCCGTCTCCGACGTGCACTGCGATGTGCACACAAACGTGTACCC
CTTGTTGTGGGGTGCGGCTCACTGCTTTTGTTCCACTGAAAACACGCAGGTCAGCGCTGT
GGCCGCCACCGTTTCTGAGTTCTGCGCTCAGGACTCAGAACGCGCCGAGGCGTTCAGCGT
TCACAGCAGCTCAGTCACTGCAGAGATCCTGGTGACGCTTGGTGAAGTGGTGACGGCAGT
CCACGTTTACGTGGACGGGGTAACATCAGCCAGGGGTACCGACCTCAAGATCGTGGCTGG
CCCAATAACAACTGACTACTCCCCGTTTGATCGCAAAGTAGTCCGTATCGGCGAAGAGGT
CTATAACTACGACTGGCCTCCTTACGGGGCTGGTCGACCAGGCACATTCGGAGACATTCA
AGCTAGGTCAACCAACTATGTCAAACCCAATGATCTGTACGGGGATATCGGGATTGAAGT
ACTGCAGCCGACTAATGACCACGTGCACGTGGCTTACACGTATACGACCTCCGGGTTACT
GCGTTGGTTGCAGGACGCTCCGAAACCACTCAGTGTCACAGCACCGCACGGTTGTAAGAT
CAGTGCTAACCCGCTCCTGGCCCTCGATTGTGGGGTTGGTGCCGTCCCCATGTCCATCAA
CATTCCGGACGCGAAGTTCACCCGCAAATTAAAGGATCCGAAACCATCGGCCCTGAAATG
CGTGGTGGACAGTTGCGAGTACGGGGTGGACTACGGGGGCGCCGCCACGATCACCTACGA
GGGCCACGAGGCTGGGAAGTGCGGGATCCATTCCCTGACACCAGGAGTCCCTCTGAGAAC
ATCAGTGGTTGAAGTAGTTGCCGGCGCTAATACCGTCAAAACGACCTTCTCCTCACCCAC
GCCCGAGGTCACACTCGAGGTAGAGATCTGTTCGGCAATAGTGAAGTGCGCCAGTGAGTG
CACTCCACCGAAGGAACACGTAGTCGCAGCCAGGCCTCGCCATGGCAGCGACACTGGAGG
CTACATCTCCGGGCCCGCAATGCGCTGGGCCGGAGGGATTGTAGGGACCCTAGTGGTCCT
GTTCCTCATCCTTGCCGTCACCTACTGCGTGGTGAAGAAGTGCC
>BC24_FR20652972
AGACTGCGTTTCCAGGGTTCGAAGTGGTGGCCAGCAACCGGTCGTCCAACGACCATGCCG
CCGCCAGAGCTTTCTCCCACTTGGCTACCAAGTGGATTGAGCGCGACATCGATGGCCGTC
AGGTCATCGTTGCCGACATAGGGAGCGCACCAGCGAGAAGAGTCGGGGCACCCGATAATG
TCACATACCACAGTGTGTGTCCTCGCAAATGCGCTGAAGACCCTGAGAGGCTGGCTTCTT
ACGCCAGGAAACTTGTCAGGGCTGTGGAGAAAGGAGATGGACACCTCGTCAGTGACAGAA
TCACTGACTTGAAGGACGTCCTGGAGAATCCGGACACGTCACTGGAAACCACCAGTATCT
GCCTGAACGACGACGTGAGTTGTAAAGTGAAGGCCGATATTGCAGTGTACCAGGATGTGT
ACGCAGTTGATGCGCCGTCTACCATCTACGCTCAAGCCGACAAAGGCACGCGAGTGGTAT
ACTGGATCGGGTTCGAGCCGTTCGTGTTTCACACGGACGCTATGGCGGGCAGCTTCCCGC
TATATGACGCCAACTGGAGCGACTCGGCGGTACTGGCAGCAAAAAATCTGCCACTGTGCT
ACTCAGGGTTATCGGAGGACTCCATTAAATGGAGATTCCGTTTCCGTGACAAGCCACTGG
TACCGTCTGGAGAAATCCACTACTCGGTGGGTAGCACCCACTATGTTGAGGACCGAGACA
AGCTGAAAAGCTGGCACCTGCCTTCTACCTTCCACTTCGTGGCACCCAACAAGTACACAT
GCCGTTGTGATACGGTAGTGAGCTGTGGTGGCTACGTCGTGAAGAAGATCACGATTTGTG
AGGGCATTGTTGGTAGACCCGCGAATGAGGAATTGGCCACCTCGTACCACCGTGATGGAG
TGGTGGTGACCAAGTTCTCAGACACGATCAACCACGAACAGGTGTCGTTCCCAGTGGTGA
CCTACATCCCTGCCGTCATCTGCGACCAGATGACCGCCATGACGGCTAACCCCGTCAAAT
ATCCGGATGTCGTCAAACTGCTGGTAGGACTCAACCAGAGGATCGTGGTCAATGGGACCA
CCGTCCGGAACGTCAACTCCATGGATAACTCGCTGATTCCCGTATTTGCTCGCGCATTGT
GCAGCTGGGCAGACGAAGTTCGGCGGGACATGGAGGACGAACAGGACATGTACGGTGTCA
CGTCTGTCACCACATGGATCTGTATCTGCAGAGCGTATGATAAACGCCAGCAGCATACCT
TCTACCGCAGGCCCAAGCAGTCCTCAGGCATCTATGTGCCTGCTAAGTTCACAGGATCGC
TGAGAGCCTCCCTCTCCGCCACGTACCTCAACCTGCCTCTGAAGCAACTGCTGCTCAACA
CACTCAAACGTGCGATCAAACCTAGGGATCAGGCCATCGCAGATGAGACAGAAGCACGCG
CACACGATGCAGCTGAGGTGCACGAGCTGACAGAGGAAGAGGGTAGGCAACAGGCCGCCA
ACCCTAGTTACATCGCAGATGTGCTAGGTCAGGACGACGAAGAGGAAGTCGACGACGGAA
TGTCTAATGTGGACCTTGGCGAAGAAGACGGGGTGGGTTCTACCATCATCGACTGTCAAA
GAGGTACCGTGAAAGTGATCACGGCTTTCGGTGACAACACGATGGGAGAATACTTAGTAC
TATCCCCGGTAACTGTGTTGCGCACCAGGAAACTGGCCGTGCTGCTCGGACCGCTCGCAG
AAGAAGTGATGCAGTACGTCCACAAGGGCCGGACGGGACGTTACGCTATCGAGAAGAACA
ACCTGAAGGTACTCATCCCTACGGGAGTGTCCCTCAAGACGGCTCATTTTCAGGCCCTTA
CTGAAAGTGCTACCTTGACCTACAATGACTACCTGTTCACATGCCGTACGCTCGATCAGC
TGGCAACAAGAGGATCTGCGAAAAACACTGACGAAGTCTACTACAAGCTTGTTGACGCCG
CTAAGGCGAAGGATGAATACGTTTACGAATTGTCCTCCAAGCAATGCGTCAAGAAAGAAG
ATGCAACAGGCACAGTCCTTCAAGGGGACATATGCAATCCGCCTTACCACCAGTTTGCCT
TCGAGGCGCTGCGTAAAAGGCCGGCTCACACACACGACGTCCACACGATTGGCATCTACG
GGGTTCCGGGTGCAGGAAAAACCGCTATCATCACAACCGAAGTAACCACACGCGACTTGG
TCGCTAGTGGAAAAAAGGAGAATTGTGAGGACATCAAGCGGTGCGTGTTGGAGAGACGCG
GCTTAAAAATAGCCGCACGTACGGTTGACTCGCTGCTCTACGGTGCATACCGAGGAGCGG
TCGACACGCTGTACGTTGACGAGGCTTACGCCTGTCACTCGGGCACTCTGCTCGCCTTGA
TCGCTGCGGTAAGACCGACGGGAAAGGTGGTGCTTTGTGGTGACCCTAAACAAGTCGGAT
GTGTGAACCAGCTCCAAATGCGGATGCATTATAATCACGAGATCAGTGACCGCGTTCTGC
GGAAGAACATCTCCCGCCGTTGCACTCATACGCTTACGGCCATTGTTTCAAACCTCAACT
ACGAAGGTAGAATGAAGACTACGAACCCGTGCAAGAAGCCGGTACTGATTGATACAACCG
GGTCTACCAAGCCTGACAAAGAAGCGTTGGTATTGACGTGCTTCCGCGGGTGGGTTAAAG
ATTTAAAAATTCTCTACCCTCACAACGAGCTCATGACTGCGGCTGCCTCACAGGGTCTGA
CTCGTGAAAAAGTGTACGCCGTTCGTTGCCGCGTCACGTCGAACCCACTCTACGAGCCGA
CTTCTGAGCACATTACTGTCCTTTTGACGCGCACCAACGACGAACTGGTCTGGAAGACAC
TGCCAAACGATCCGCTGATCCCTATACTCTCCAAGCCCCCGAAAGGAGACTACTCCGCCA
CCATGGAGGACTGGGAGGATGAGCACAACGGTATCTTGGCGGCTCTCAGAGAAGCATGTG
TCCCACGGATGAACTTCGCGCACGGGAAGCGTAACACCTGTTGGGCAGTTACAAGCAGCC
GGGTGCTGCACGAGGCAGGCGTCCTGATAACGCCGGAGGACTTCAACCGCATCTTTCCGG
CGTTCCGAGAGGACAAACCGCACTCGGCTTTGGCAGCCTTGGATGCTGTCGCCGCTCTCG
TGTGGGGCCTGGATACATCCTCGGGCATCTTGAGTGGAAAAGGCAGTTTCATGCGTCTGG
AGAACAGCCATTGGAGCAATTCCAACAGAGGGTATGAGTATGGCCTCAACCTGGACGCAC
TGGAAGGCTACGAGATCGCCAACCCACGCATGATCAAAGCGCTTAAACAACGGCGCGGGC
GTGAATGTTACGACATTGAAACGGGCAAGTTGGTGCCTATGGATCCTGGTAGGGTCCAAG
TGCCGATCAACCGGGTTGTGCCCCACGTGCTGGTGGACACTTCCGCAGCGGCCAAACCAG
GTTTTCTGGAAAACAGGCTCACGGTTGACAGATGGGACCAAGTGCACAGCTTCAAAACAA
GAGCAGCAGTCAAGTTCGCAGAGCTGACGAAGCGCGTCTCATACAACTCAGTTCTCGACC
TTGGGGCCGCCCCGGGAGGAGTGACCGACTATTGCGTGAAGAAGGGTAAGACCGTTACAT
GTGTCTCCGAACAGTGGGACTCTAAGCCGAGAGGCGCTGTGGTCATTACAGCCGATATCA
ACGGCCCACTTAACAACCTAGGCATCTTCGACCTGGTGTTTTGTGACGCAGCCGGACCAC
GACGCTATCACCACTACGCGCAGTGCGAAGACCACGCCGTGCTATTCACATCAGCATGCA
AACACGGGGTGGAGCGCACAGCCAAGGGCGGGGTATTCATTGTGAAGGCGTACGGAATGG
CGGACCGCCGAACAGAGCGGGCAGTGGAATGCACAGCGAGGTATTTCAAGTCCGTCTCGG
TCGAAAAACCAGTCTCCTCCCGCATAACCAACGTGGAAGTCTTCTTCAAGTTTTCCGGAC
GCTGTCGCCCGCATGCTCGTTCCATTGCACACTTGGGCCCTCAACTGACCGACATCTATG
CTCGCACGAGGAAGGCGTACAAAATGCTGGCGAGAGGAAGTGTTGCTGACAAGGTGAAAG
TGGCAGAGATCCTCAACTCGATGGTGGGAGCCGCGCCGGGTTACAGAGTCCTCAACAGGA
ACATCATCACTGCCGAAGAAGAAGTCTTGGTTAATGCCGCCAACAGCAACGGCAGACCCG
GCGACGGTGTGTGTGGTGCGCTCTACGGCGCGTTCGGGGACGCTTTCCCCAACGGTGCGA
TCGGCGCGGGAAACGCGGTCCTGGTCCGAGGACTCGAGGCCACCATCATCCACGCAGCCG
GAGCTGACTTCAGAGAGGTCGATGAAGAAACTGGTGCGCGACAGCTGAGAGCAGCATACC
GCGCGGCGGCTACTTTAGTCACTGCTAACGGTATCACCAGCGCTGCCATCCCTCTGCTGA
GTACACACATCTTTTCCAACGGTCGAAACAGACTGGAACAGTCCTTCGGCGCATTAGTGG
AGGCGTTCGACACAACAGAGTGCGACGTCACCATCTACTGCCTGGCCAACAACATGGCCG
CGAGGATCCAGCAACTAATCGACGATCACGCTCGCGAAGAGTTCGACGAGGAAGTGGTTG
TGGAAGAAGAAGAGGAACATAAAGCTGATGCGATGAGTGACACGGAGACGCTGTCCAGCT
TCGGCGACGAAACGGTGTGGGTGCCCAAACATAGTACTCTGGCCGGAAGACCAGGATACA
GTGCCACTTACGGCGACCGCAGATCTCTTTTTGTCGGCACGAAGTTCCACCGTGCCGCAG
TTGCTATGTCGTCAATCGAAGCGGCTTGGCCTAGGACCAAAGAAGCCAATGCTAAACTCA
TTGAGTACATACGAGGGCAACACCTCGTTGACGTCCTAAAAAGCTGTCCAGTCAACGACA
TACCGGTAGGTAGACCGCCTTCTAGCCTGCCCTGCGGTTGCATTTACGCCATGACCCCGG
AACGGGTCACAGTGCTGAAGCAAAGGCCGCAAGAAGGTTTTGTGGTATGCAGTGCATTCA
AACTACCGCTCACCAACATCCAAGATGTCACCAAAGTGGAGTGCACGGTGAGAGCACCTG
CAGAGGAACCTAGACCGGTGCGCTACTTGCAAGAGAGGCGCCCAGCGCAGGCCGCCGCGA
GGCAGCCTAGGCCGGCAACTGNGGCTGCCAGCGTCG------------------------
CCGGCACAGCCACGAGTCGCCGCACACCCGCGCCGGGCTCGGTGCAGGTGCGCCTACTGC
CGCCAAGAGACGGCACGGTATCCCGCAGTTCTCGCACGGGTTCGCAGTCCAGCGTCACCT
CGTCAGCGGGATCCATAATGCCGGTGCCCCGAAGGGCGCCAGTCGCGCCAGCGGCATCAT
TGGCGAGNNNNNNNNNNNNNNNNNNNNNNNNNNNNNNNNNNNNNNNNNNNNNNNNNNNNN
NNNNNNNNNNNNNNNNNNNNNNNNNNNNNNNNNNNNNNNNNNNNNNNNNNNNNNNNNNNN
NNNNNNNNNNNNNNNNNNNNNNNNNNNNNNNNNNNNNNNNNNNNNNNNNNNNNNNNNNNN
NNNNNNNNNNNNNNNNNNNNNNNNNNNNNNNNNNNNNNNNNNNNNNNNNNNNNNNNNNNN
NNNNNNNNNNNNNNNNNNNNNNNNNNNNNNNNNNNNNNNNNNNNNNNNNNNNNNNNNNNN
NNNNNNNNNNNNNNNNNNNNNNNNNNNNNNNNNNNNNNNNNNNNNNNNNNNNNNNNNNNN
NNNNNNNNNNNNNNNNNNNNNNNNNNNNNNNNNNNNNNNNNNNNNNNNNNNNNNNNNNNN
NNNNNNNNNNNNNNNNNNNNNNNNNNNNNNNNNNNNNNNNNNNNNNNNNNNNNNNNNNNN
NNNNNNNNNNNNNNNNNNNNNNNNNNNNNNNNNNNNNNNNNNNNNNNNNNNNNNNNNNNN
NNNNNNNNNNNNNNNNNNNNNNNNNNNNNNNNNNNNNNNNNNNNNNNNNNNNNNNNNNNN
NNNNNNNNNNNNNNNNNNNNNNNNNNNNNNNNNNNNNNNNNNNNNNNNNNNNNNNNNNNN
NNNNNNNNNNNNNNNNNNNNNNNNNNNNNNNNNNNNNNNNNNNNNNNNNNNNNNNNNNNN
NNNNNNNNNNNNNNNNNNNNNNNNNNNNNNNNNNNNNNNNNNNNNNNNNNNNNNNNNNNN
NNNNNNNNNNNNNNNNNNNNNNNNNNNNNNNNNNNNNNNNNNNNNNNNNNNNNNNNNNNN
NNNNNNNNNNNNNNNNNNNNNNNNNNNNNNNNNNNNNNNNNNNNNNNNNNNNNNNNNNNN
NNNNNNNNNNNNNNNNNNNNNNNNNNNNNNNNNNNNNNNNNNNNNNNNNNNNNNNNNNNN
NNNNNNNNNNNNNNNNNNNNNNNNNNNNNNNNNNNNNNNNNNNNNNNNNNNNNNNNNNNN
NNNNNNNNNNNNNNNNNNNNNNNNNNNNNNNNNNNNNNNNNNNNNNNNNNNNNNNNNNNN
NNNNNNNNNNNNNNNNNNNNNNNNNNNNNNNNNNNNNNNNNNNNNNNNNNNNNNNNNNNN
NNNNNNNNNNNNNNNNNNNNNNNNNNNNNNNNNNNNNNNNNNNNNNNNNNNNNNNNNNNN
NNNNNNNNNNNNNNNNNNNNNNNNNNNNNNNNNNNNNNNNNNNNNNNNNNNNNNNNNNNN
NNNNNNNNNNNNNNNNNNNNNNNNNNNNNNNNNNNNNNNNNNNNNNNNNNNNNNNNNNNN
NNNNNNNNNNNNNNNNNNNNNNNNNNNNNNNNNNNNNNNNNNNNNNNNNNNNNNNNNNNN
NNNNNNNNNNNNNNNNNNNNNNNNNNNNNNNNNNNNNNNNNNNNNNNNNNNNNNNNNNNN
NNNNNNNNNNNNNNNNNNNNNNNNNNNNNNNNNNNNNNNNNNNNNNNNNNNNNNNNNNNN
NNNNNNNNNNNNNNNNNNNNNNNNNNNNNNNNNNNNNNNNNNNNNNNNNNNNNNNNNNNN
NNNNNNNNNNNNNNNNNNNNNNNNNNNNNNNNNNNNNNNNNNNNNNNNNNNNNNNNNNNN
NNNNNNNNNNNNNNNNNNNNNNNNNNNNNNNNNNNNNNNNNNNNNNNNNNNNNNNNNNNN
NNNNNNNNNNNNNNNNNNNNNNNNNNNNNNNNNNNNNNNNNNNNNNNNNNNNNNNNNNNN
NNNNNNNNNNNNNNNNNNNNNNNNNNNNNNNNNNNNNNNNNNNNNNNNNNNNNNNNNNNN
NNNNNNNNNNNNNNNNNNNNNNNNNNNNNNNNNNNNNNNNNNNNNNNNNNNNNNNNNNNN
NNNNNNNNNNNNNNNNNNNNNNNNNNNNNNNNNNNNNNNNNNNNNNNNNNNNNNNNNNNN
NNNNNNNNNNNNNNNNNNNNNNNNNNNNNNNNNNNNNNNNNNNNNNNNNNNNNNNNNNNN
NNNNNNNNNNNNNNNNNNNNNNNNNNNNNNNNNNNNNNNNNAAGATGNNNNNNNNNNNNN
NNNNNNNNNNNNNNNNNNNNNNNNNNNNNNNNNNNNNNNNNNNNNNNNNNNNNNNNNNNN
NNNNNNNNNNNNNNNNNNNNNNNNNNNNNNNNNNNNNNNNNNNNNNNNNNNNNNNNNNNN
NNNNNNNNNNNNNNNNNNNNNNNNNNNNNNNNNNNNNNNNNNNNNNNNNNNNNNNNNNNN
NNNNNNNNNNNNNNNNNNNNNNNNNNNNNNNNNNNNNNNNNNNNNNNNNNNNNNNNNNNN
NNNNNNNNNNNNNNNNNNNNNCATGCAATTCACCAACTCACCCTATCGCCAGATGGAGCC
CATGTTCGCACCGGCTTCTCGAGGACAAGTACAGCCGTATCGGCCGCGCACAAAGCGCCG
CCAAGAGCCGCAAGTCGGCAACGCTGCTATTGCTGCCCTCGCGAACCAGATGAGTGCGCT
CCAGCTGCAGGTGGCTGGACTTGCCGGCCAGGCAAGGGTGGACCGTCGTGGACCGAGACG
TGTTCAGAAGAACAAGCAGAAGAAGAAGAACTCTTCCAACGGAGAAAAACCCAAGGAGAA
GAAGAAGAAGCAAAAACAACAGGAGAAGAAAGGGAGCGGCGGTGAAAAAGTCAAGAAGCC
ACGGAACCGGCCCGGGAAGGAGGTAAGGATCTCCGTAAAGCGTGCCCGACAGAGCACCTT
CCCCGTGTACCATGACGGTGCCATATCCGGCTATGCGGTGCTGATTGGCTCCCGCGTGTT
TAAGCCAGCGCACGTGAAGGGTAAGATCGACCACCCCGAACTGGCGGACATCAAGTTCCA
GGTCGCCGAGGACATGGACCTCGAAGCAGCCGCATACCCCAAGAGCATGCGAGACCAAGC
GGCTGAACCAGCAACCATGACGGATGGAGTGTACAACTGGGAATACGGCACTATCAGAGT
GGAGGACAACGTCGTGATCGATGCGAGCGGCAGAGGCAAGCCGGGTGACAGTGGCAGGGC
CATCACCGACAACTCAGGAAAGGTTGTCGGTATCGTCCTCGGAGGAGGACCCGATGGTAG
GCGCACACGTCTCTCCGTGATAGGTTTCGACAAGAAGCTGAAGGCCAGAGAGATCGCCTA
CAGCGAGGCCATCCCTTGGACACGCGCACCAGCTCTCCTGCTGCTGCCCATGGTCATCGC
CTGTACCTACAACTCCAACACCTTTGACTGCTCCAAACCGTCCTGCCAGGACTGTTGCAT
TACTGCTGAACCAAAGAAGGCCATGACTATGCTGAAGGACAACCTGAATGACCCGAACTA
CTGGGACCTGCTTATTGCCGTCACCACCTGCAGTTCCGCCCGAAAAAAGAGGGCTGTGTC
TACGTCGCCTGCCGCCGTTTACGACACACAAATTCTCGCCGCCCACGCAGCTGCCTCCCC
GTATAGGGCGTACTGCCCCGATTGTGACGGAACTGCCTGCATCTCGCCGATAGCTATCGA
CGAGGTGGTAAGTAGCGGTAGTGACCACGTCCTTCGCATCCGGGTCGGTTCTCAATCGGG
AGTGACCGCTAAAGGCGGTGCGGCGGGTGAAACCTCTCTGCGATACCTGGGAAGGGACGG
TAAGGTTCACGCCGCGGACAACACGCGGCTCGTGGTGCGCACCACTGCAAAGTGCGACGT
GCTGCAGGCCACTGGCCACTACATTCTGGCCAACTGCCCAGTGGGGCAGAGTCTCACTGT
TGCGGCCACACTGGACGGCACCCGGCATCAATGTACCACGGTTTTCGAACATCAAGTAAC
GGAGAAGTTCACAAGAGAACGCAGCAAGGGCCACCACCTGTCCGATCTGACCAAGAAATG
CACCAGGTTTTCCACCACCCCGAAGAAATCCGCGCTCTATCTCGTGGATGTGTATGACGC
TCTGCCGATTTCTGTAGAGATCAGCACCGTGGTGACATGCAACGAAAGTCAGTGCACAGT
GAGGGTGCCACCCGGTACCACAGTGAAATTCGATAAGAAGTGCAAGAGCGCTGCCCAAGC
GACCGTCACCTTCACCAGCGACTCCCAGACGTTTACGTGCGAGGAGCCGGTCCTAACGGC
CGCCAGTATCACCCAGGGCAAGCCGCACCTTAGATCGTCAATGCTGCCCAGCGGAGGCAA
AGAGGTGAAAGCGAGGATTCCATTCCCGTTCCCGCCAGAGACTGCGACCTGCAGAGTGAG
TGTCGCCCCACTGCCATCGATCACCTATGAGGAAAGCGATGTCCTGCTGGCCGGCACTGC
GAAATACCCCGTGCTGCTAACTACACGGAATCTTGGTTTCCATAGCAACGCCACATCCGA
ATGGATCCAGGGTAAGTACCTGCGCCGCATCCCGGTCACGCCCCAAGGGATCGAGCTAAT
GTGGGGAAACAACGCACCGCTGCACTTCTGGTCATCTGTCAGGTACGCATCTGGGGACGC
CGACGCGTACCCCTGGGAACTCCTGGTGCACCACACCAAGCACCACCCGGAGTATGCGTG
GGCGTTTGTAGGAGTTGCATGTGGCCTACTGGCCGTTGCAGCATGCATGTTTGCGTGCGC
ATGCAACAGGGTGCGGTACTCTCTGCTCGCCAACACGTTCAACCCGAACCCACCACCACT
GACCGCACTGACTGCAGCACTGTGCTGCATACCTGGGGCTCGCGCGGATCAACCCTACCT
GGACATCATTGCCTACTTGTGGACCAACAGCAAAGTGGCCTTCGGGCTGCAATGCGCGGC
GCCCGTGGCTTGTATGCTCATCGTCACATACGCCCTTAGACACTGCAGATTGTGCTGCAA
GTCTTTTTTAGGGGTAAGAGGGTGGTCGGCTCTGCTGGTCATCCTTGCGTATGTACAGAG
CTGCAAGAGCTACGAACACACCGTGGTGGTCCCAATGGATCCAAGAGCCCCGTCGTACGA
GGCGGTGATAAACCGGAATGGGTATGACCCCCTGAAGCTGACCATCGCAGTGAATTTCAC
CGTCATCTCACCAACTACGGCTCTGGAATACTGGACCTGTGCAGGAGTCCCTGTCGTCGA
GCCGCCCCATGTGGGCTGCTGCACGTCAGTGTCCTGCCCCACCGACCTCTCCACGCTGCA
CGCGTTCACCGGCAAAGCCGTCTCCGACGTGCACTGCGATGTGCACACAAACGTGTACCC
CTTGTTGTGGGGTGCGGCTCACTGCTTTTGTTCCACTGAAAACACGCAGGTCAGCGCTGT
GGCCGCCACCGTTTCTGAGTTCTGCGCTCAGGACTCAGAACGCGCCGAGGCGTTCAGCGT
TCACAGCAGCTCAGTCACTGCAGAGATCCTGGTGACGCTTGGTGAAGTGGTGACGGCAGT
CCACGTTTACGTGGACGGGGTAACATCAGCCAGGGGTACCGACCTCAAGATCGTGGCTGG
CCCAATAACAACTGACTACTCCCCGTTTGATCGCAAAGTAGTCCGTATCGGCGAAGAGGT
CTATAACTACGACTGGCCTCCTTACGGGGCTGGTCGACCAGGCACATTCGGAGACATTCA
AGCTAGGTCAACCAACTATGTCAAACCCAATGATCTGTACGGGGATATCGGGATTGAAGT
ACTGCAGCCGACTAATGACCACGTGCACGTGGCTTACACGTATACGACCTCCGGGTTACT
GCGTTGGTTGCAGGACGCTCCGAAACCACTCAGTGTCACAGCACCGCACGGTTGTAAGAT
CAGTGCTAACCCGCTCCTGGCCCTCGATTGTGGGGTTGGTGCCGTCCCCATGTCCATCAA
CATTCCGGACGCGAAGTTCACCCGCAAATTAAAGGATCCGAAACCATCGGCCCTGAAATG
CGTGGTGGACAGTTGCGAGTACGGGGTGGACTACGGGGGCGCCGCCACGATCACCTACGA
GGGCCACGAGGCTGGGAAGTGCGGGATCCATTCCCTGACACCAGGAGTCCCTCTGAGAAC
ATCAGTGGTTGAAGTAGTTGCCGGCGCTAATACCGTCAAAACGACCTTCTCCTCACCCAC
GCCCGAGGTCACACTCGAGGTAGAGATCTGTTCGGCAATAGTGAAGTGCGCCAGTGAGTG
CACTCCACCGAAGGAACACGTAGTCGCAGCCAGGCCTCGCCATGGCAGCGACACTGGAGG
CTACATCTCCGGGCCCGCAATGCGCTGGGCCGGAGGGATTGTAGGGACCCTAGTGGTCCT
GTTCCTCATCCTTGCCGTCACCTACTGCGTGGTGAAGAAGTGCC
>BC25_FR20652983
AGACTGCGTTTCCAGGGTTCGAAGTGGTGGCCAGCAACCGGTCGTCCAACGACCATGCCG
CCGCCAGAGCTTTCTCCCACTTGGCTACCAAGTGGATTGAGCGCGACATCGATGGCCGTC
AGGTCATCGTTGCCGACATAGGGAGCGCACCAGCGAGAAGAGTCGGGGCACCCGATAATG
TCACATACCACAGTGTGTGTCCTCGCAAATGCGCTGAAGACCCTGAGAGGCTGGCTTCTT
ACGCCAGGAAACTTGTCAGGGCTGTGGAGAAAGGAGATGGACACCTCGTCAGTGACAGAA
TCACTGACTTGAAGGACGTCCTGGAGAACCCGGACACGTCACTGGAAACCACCAGTATCT
GCCTGAACGACGACGTGAGTTGTAAAGTGAAGGCCGATATTGCAGTGTACCAGGATGTGT
ACGCAGTTGATGCGCCGTCTACCATCTACGCTCAAGCCGACAAAGGCACGCGAGTGGTAT
ACTGGATCGGGTTCGAGCCGTTCGTGTTTCACACGGACGCTATGGCGGGCAGCTTCCCGC
TATATGACGCCAACTGGAGCGACTCGGCGGTACTGGCAGCAAAAAATCTGCCACTGTGCT
ACTCAGGGTTATCGGAGGACTCCATTAAATGGAGATTCCGTTTCCGTGACAAGCCACTGG
TACCGTCTGGAGAAATCCACTACTCGGTGGGTAGCACCCACTATGTTGAGGACCGAGACA
AGCTGAAAAGCTGGCACCTGCCTTCTACCTTCCACTTCGTGGCACCCAACAAGTACACAT
GCCGTTGTGATACGGTAGTGAGCTGTGGTGGCTACGTCGTGAAGAAGATCACGATTTGTG
AGGGCATTGTTGGTAGACCCGCGAATGAGGAATTGGCCACCTCGTACCACCGTGATGGAG
TGGTGGTGACCAAGTTCTCAGACACGATCAACCACGAACAGGTGTCGTTCCCAGTGGTGA
CCTACATCCCTGCCGTCATCTGCGACCAGATGACCGCCATGACGGCTAACCCCGTCAAAT
ATCCGGATGTCGTCAAACTGCTGGTAGGACTCAACCAGAGGATCGTGGTCAATGGGACCA
CCGTCCGGAACGTCAACTCCATGGATAACTCGCTGATTCCCGTATTTGCTCGCGCATTGT
GCAGCTGGGCAGACGAAGTTCGGCGGGACATGGAGGACGAACAGGACATGTACGGTGTCA
CGTCTGTCACCACATGGATCTGTATCTGCAGAGCGTATGATAAACGCCAGCAGCATACCT
TCTACCGCAGGCCCAAGCAGTCCTCAGGCATCTATGTGCCTGCTAAGTTCACAGGATCGC
TGAGAGCCTCCCTCTCCGCCACGTACCTCAACCTGCCTCTGAAGCAACTGCTGCTCAACA
CACTCAAACGTGCGATCAAACCTAGGGATCAGGCCATCGCAGATGAGACAGAAGCACGCG
CACACGATGCAGCTGAGGTGCACGAGCTGACAGAGGAAGAGGGTAGGCAACAGGCCGCCA
ACCCTAGTTACATCGCAGATGTGCTAGGTCAGGACGACGAAGAGGAAGTCGACGACGGAA
TGTCTAATGTGGACCTTGGCGAAGAAGACGGGGTGGGTTCTACCATCATCGACTGTCAAA
GAGGTACCGTGAAAGTGATCACGGCTTTCGGTGACAACACGATGGGAGAATACTTAGTAC
TATCCCCGGTAACTGTGTTGCGCACCAGGAAACTGGCCGTGCTGCTCGGACCGCTCGCAG
AAGAAGTGATGCAGTACGTCCACAAGGGCCGGACGGGACGTTACGCTATCGAGAAGAACA
ACCTGAAGGTACTCATCCCTACGGGAGTGTCCCTCAAGACGGCTCATTTTCAGGCCCTTA
CTGAAAGTGCTACCTTGACCTACAATGACTACCTGTTCACATGCCGTACGCTCGATCAGC
TGGCAACAAGAGGATCTGCGAAAAACACTGACGAAGTCTACTACAAGCTTGTTGACGCCG
CTAAGGCGAAGGATGAATACGTTTACGAATTGTCCTCCAAGCAATGCGTCAAGAAAGAAG
ATGCAACAGGCACAGTCCTTCAAGGGGACATATGCAATCCGCCTTACCACCAGTTTGCCT
TCGAGGCGCTGCGTAAAAGGCCGGCTCACACACACGACGTCCACACGATTGGCATCTACG
GGGTTCCGGGTGCAGGAAAAACCGCTATCATCACAACCGAAGTAACCACACGCGACTTGG
TCGCTAGTGGAAAAAAGGAGAATTGTGAGGACATCAAGCGGTGCGTGTTGGAGAGACGCG
GCTTAAAAATAGCCGCACGTACGGTTGACTCGCTGCTCTACGGTGCATACCGAGGAGCGG
TCGACACGCTGTACGTTGACGAGGCTTACGCCTGTCACTCGGGCACTCTGCTCGCCTTGA
TCGCTGCGGTAAGACCGACGGGAAAGGTGGTGCTTTGTGGTGACCCTAAACAAGTCGGAT
GTGTGAACCAGCTCCAAATGCGGATGCATTATAATCACGAGATCAGTGACCGCGTTCTGC
GGAAGAACATCTCCCGCCGTTGCACTCATACGCTTACGGCCATTGTTTCAAACCTCAACT
ACGAAGGTAGAATGAAGACTACGAACCCGTGCAAGAAGCCGGTACTGATTGATACAACCG
GGTCTACCAAGCCTGACAAAGAAGCGTTGGTATTGACGTGCTTCCGCGGGTGGGTTAAAG
ATTTAAAAATTCTCTACCCTCACAACGAGCTCATGACTGCGGCTGCCTCACAGGGTCTGA
CTCGTGAAAAAGTGTACGCCGTTCGTTGCCGCGTCACGTCGAACCCACTCTACGAGCCGA
CTTCTGAGCACATTACTGTCCTTTTGACGCGCACCAACGACGAACTGGTCTGGAAGACAC
TGCCAAACGATCCGCTGATCCCTATACTCTCCAAGCCCCCGAAAGGAGACTACTCCGCCA
CCATGGAGGACTGGGAGGATGAGCACAACGGTATCTTGGCGGCTCTCAGAGAAGCATGTG
TCCCACGGATGAACTTCGCGCACGGGAAGCGTAACACCTGTTGGGCAGTTACAAGCAGCC
GGGTGCTGCACGAGGCAGGCGTCCTGATAACGCCGGAGGACTTCAACCGCATCTTTCCGG
CGTTCCGAGAGGACAAACCGCACTCGGCTTTGGCAGCCTTGGATGCTGTCGCCGCTCTCG
TGTGGGGCCTGGATACATCCTCGGGCATCTTGAGTGGAAAAGGCAGTTTCATGCGTCTGG
AGAACAGCCATTGGAGCAATTCCAACAGAGGGTATGAGTATGGCCTCAACCTGGACGCAC
TGGAAGGCTACGAGATCGCCAACCCACGCATGATCAAAGCGCTTAAACAACGGCGCGGGC
GTGAATGTTACGACATTGAAACGGGCAAGTTGGTGCCTATGGATCCTGGTAGGGTCCAAG
TGCCGATCAACCGGGTTGTGCCCCACGTGCTGGTGGACACTTCCGCAGCGGCCAAACCAG
GTTTTCTGGAAAACAGGCTCACGGTTGACAGATGGGACCAAGTGCACAGCTTCAAAACAA
GAGCAGCAGTCAAGTTCGCAGAGCTGACGAAGCGCGTCTCATACAACTCAGTTCTCGACC
TTGGGGCCGCCCCGGGAGGAGTGACCGACTATTGCGTGAAGAAGGGTAAGACCGTTACAT
GTGTCTCCGAACAGTGGGACTCTAAGCCGAGAGGCGCTGTGGTCATTACAGCCGATATCA
ACGGCCCACTTAACAACCTAGGCATCTTCGACCTGGTGTTTTGTGACGCAGCCGGACCAC
GACGCTATCACCACTACGCGCAGTGCGAAGACCACGCCGTGCTATTCACATCAGCATGCA
AACACGGGGTGGAGCGCACAGCCAAGGGCGGGGTATTCATTGTGAAGGCGTACGGAATGG
CGGACCGCCGAACAGAGCGGGCAGTGGAATGCACAGCGAGGTATTTCAAGTCCGTCTCGG
TCGAAAAACCAGTCTCCTCCCGCATAACCAACGTGGAAGTCTTCTTCAAGTTTTCCGGAC
GCTGTCGCCCGCATGCTCGTTCCATTGCACACTTGGGCCCTCAACTGACCGACATCTATG
CTCGCACGAGGAAGGCGTACAAAATGCTGGCGAGAGGAAGTGTTGCTGACAAGGTGAAAG
TGGCAGAGATCCTCAACTCGATGGTGGGAGCCGCGCCGGGTTACAGAGTCCTCAACAGGA
ACATCATCACTGCCGAAGAAGAAGTCTTGGTTAATGCCGCCAACAGCAACGGCAGACCCG
GCGACGGTGTGTGTGGTGCGCTCTACGGCGCGTTCGGGGACGCTTTCCCCAACGGTGCGA
TCGGCGCGGGAAACGCGGTCCTGGTCCGAGGACTCGAGGCCACCATCATCCACGCAGCCG
GAGCTGACTTCAGAGAGGTCGATGAAGAAACTGGTGCGCGACAGCTGAGAGCAGCATACC
GCGCGGCGGCTACTTTAGTCACTGCTAACGGTATCACCAGCGCTGCCATCCCTCTGCTGA
GTACACACATCTTTTCCAACGGTCGAAACAGACTGGAACAGTCCTTCGGCGCATTAGTGG
AGGCGTTCGACACAACAGAGTGCGACGTCACCATCTACTGCCTGGCCAACAACATGGCCG
CGAGGATCCAGCAACTAATCGACGATCACGCTCGCGAAGAGTTCGACGAGGAAGTGGTTG
TGGAAGAAGAAGAGGAACATAAAGCTGATGCGATGAGTGACACGGAGACGCTGTCCAGCT
TCGGCGACGAAACGGTGTGGGTGCCCAAACATAGTACTCTGGCCGGAAGACCAGGATACA
GTGCCACTTACGGCGACCGCAGATCTCTTTTTGTCGGCACGAAGTTCCACCGTGCCGCAG
TTGCTATGTCGTCAATCGAAGCGGCTTGGCCTAGGACCAAAGAAGCCAATGCTAAACTCA
TTGAGTACATACGAGGGCAACACCTCGTTGACGTCCTAAAAAGCTGTCCAGTCAACGACA
TACCGGTAGGTAGACCGCCTTCTAGCCTGCCCTGCGGTTGCATTTACGCCATGACCCCGG
AACGGGTCACAGTGCTGAAGCAAAGGCCGCAAGAAGGTTTTGTGGTATGCAGTGCATTCA
AACTACCGCTCACCAACATCCAAGATGTCACCAAAGTGGAGTGCACGGTGAGAGCACCTG
CAGAGGAACCTAGACCGGTGCGCTACTTGCAAGAGAGGCGCCCAGCGCAGGCCGCCGCGA
GGCAGCCTAGGCCGGCAACTGNGGCTGCCAGCGTCG------------------------
CCAGCACAGCCACGAGTCGCCGCACACCCGCGCCGGGCTCGGTGCAGGTGCGCCTACTGC
CGCCAAGAGACGGCACGGTATCCCGCAGTTCTCGCACGGGTTCGCAGTCCAGCGTCACCT
CGTCAGCGGGATCCATAATGCCGGTGCCCCGAAGGGCGCCAGTCGCGCCAGCGGCATCAT
TGGCGAGCAGCGTCCACAGCCATAGTGTGCGCAGCGCCCCTGCCATTCTGAGGGCCGCCA
GCACAGGTGCCAGAAGCGTGCGCAGCGTCCAGTCCGGCTTAACCGGGCACAGAGAGAACG
CTGTTAGCGTCGCCAGCTCGGTGAGACAGCCCAGTGGGCCGCCCAGCAGCGTGAGCACGC
CCGCCGCGCCTAGAGGGCTAACACGGGATCAGTTCGGCGCCGTGAGAGCTAGGGCCCGCA
GGGACCTAGAGTTGGAGGGATCGGAGCATGGCAGCCAGGCCAGTTTCCGTTCCGGCTCGC
TGGTGGTGGGGAGCACCGCTAGTAGCTACAGCCAACGTCCTGACGACCAGGACACGGGCT
CTGAGCCCTCAGGCCGCGGCGCCGCCGTGAGGACACGACGCAGAGGGCAACGGGACGGCC
CCGGAGGGTATATATTCTCTTCTGACCAAGGTACAGCTCATCTCAGCCAGCATAACACCC
AGACAAACAACACTACGGAGGTGTTGATGAGAACGTCGGTACTGCCAAGTAACGACCATG
GTACTCCAGATCTGCCTGCAGAGACGAAGAAGAGGCTGGCGTACCAGATGCGCCCTACTC
AAAAGAACAAGAGTCGCTACCTGTCCGCGAAGGTCCACAACATGAAACACAAGATCGTTC
AATGTTTGCAGCGAGGTGCCGGGCACTACCTGAGAGAGCAACATGCTCTGCCGCTGTGGA
AAAACACCTTCCCTAAGCCCAGGTACTCCGACGCCTGCGTGGTGAAGTTCGAGAGTGTCA
ACACAGCGATTGTTGCAGCCAACATGTTCATAGGGTGCAACTACCCCACTTTAAGCTCGT
TCGGAGTCACGGACAAGTACGATGCTTATTTGGACATGGTTGATGGGCTCAACTGCAACC
TCGACACCGTGACGTTTGACCCTGCTAAGGTGCGTTCTCTGCCGAAGAAATCAGAATACA
ACCAGCCGCTCATACAGTCCCAAGTGCCCGGTCCTATGGCATCTACTCTGCAAAGCATCC
TTATGGCCGCCACCAAACGCAACTGCAACGTCACGCAGATGAGAGAGCTCCCTACCATGG
ACTCAGCGGCAATGAACGTGGAAGCTTTTAAAAAATTCGCCTGTAAAGACACCGATCTGT
GGACTGAGTTCGCAGAAAAACCCGTAAGGTTGTCGCCCGGCCAAATTGAAGAGTACGTCT
TTCACTTACAAGGGGCTAAGGCCAATGTGATGCACAGCAGAGTCGAAGCCGTATGCCCTG
ACCTTTCGGAGGTGGCTATGGACAGATTCACACTGGACATGAAACGCGACGTTAAAGTGA
CGCCGGGCACGAAACATGTAGAGGAGAGACCTAAGGTTCAAGTGATTCAGGCGGCCGACC
CTATGGCCACCGCGTACTTGTGCGCTATCCATCGAGAGCTAGTCCGAAGATTGAAAGCCG
TCCTAAAACCATCCATACATGTGTTGTTCGACATGAGTTCCGAGGACTTNGACGCTATCG
TGGGCCACGGGATGAAGTTGGGCGACAAGGTGCTGGAAACGGACATCTCCTCATTCGACA
AGAGCCAGGACCAGGCCATGGCGGTTACGGCGTTGATGCTGCTGGAAGACTTGGGCGTAG
AGGAGGATCTCCTGACCCTCATCGAGGCGTCCTTCGGCGACATCACTTCTGTCCACCTGC
CTACAGGCACTAGATTCCAGTTTGGATCGATGATGAAGTCCGGGCTATTCCTGACGTTGT
TCGTGAATACGTTGCTTAACATCACCATAGCCGCCCGAGTCTTACGGGAGCAGCTGGCTG
ACACCAGGTGCGCCGCGTTTATTGGCGACGACAACGTCATAACCGGAGTAGTGTCCGATG
ACATGATGGTGGCCAGGTGTGCGTCCTGGCTGAACATGGAGGTGAAGATCATGGACATGG
AGATCGGCGATAGGAGTCCTTATTTTTGTGGCGGCTTCCTGTTACTCGACACGGTAACAG
GCACTGTAAGCCGAGTGTCGGACCCTGTAAAACGCCTGATGAAGATGGGANNNNNNNNNN
NNNNNNNNNNNNNNNNNNNNNNNNNNNNNNNNNNNNNNNNNNNNNNNNNNNNNNNNNNNN
NNNNNNNNNNNNNNNNNNNNNNNNNNNNNNNNNNNNNNNNNNNNNNNNNNNNNNNNNNNN
NNNNNNNNNNNNNNNNNNNNNNNNNNNNNNNNNNNNNNNNNNNNNNNNNNNNNNNNNNNN
NNNNNNNNNNNNNNNNNNNNNNNNNNNNNNNNNNNNNNNNNNNNNNNNNNNNNNNNNNNN
NNNNNNNNNNNNNNNNNNNNNNNNNNNATTCACCAACTCACCCTATCGCCAGATGGAGCC
CATGTTCGCACCGGCTTCTCGAGGACAAGTACAGCCGTATCGGCCGCGCACAAAGCGCCG
CCAAGAGCCGCAAGTCGGCAACGCTGCTATTGCTGCCCTCGCGAACCAGATGAGTGCGCT
CCAGCTGCAGGTGGCTGGACTTGCCGGCCAGGCAAGGGTGGACCGTCGTGGACCGAGACG
TGTTCAGAAGAACAAGCAGAAGAAGAAGAACTCTTCCAACGGAGAAAAACCCAAGGAGAA
GAAGAAGAAGCAAAAACAACAGGAGAAGAAAGGGAGCGGCGGTGAAAAAGTCAAGAAGCC
ACGGAACCGGCCCGGGAAGGAGGTAAGGATCTCCGTAAAGCGTGCCCGACAGAGCACCTT
CCCCGTGTACCATGACGGTGCCATATCCGGCTATGCGGTGCTGATTGGCTCCCGCGTGTT
TAAGCCAGCGCACGTGAAGGGTAAGATCGACCACCCCGAACTGGCGGACATCAAGTTCCA
GGTCGCCGAGGACATGGACCTCGAAGCAGCCGCATACCCCAAGAGCATGCGAGACCAAGC
GGCTGAACCAGCAACCATGACGGATGGAGTGTACAACTGGGAATACGGCACTATCAGAGT
GGAGGACAACGTCGTGATCGATGCGAGCGGCAGAGGCAAGCCGGGTGACAGTGGCAGGGC
CATCACCGACAACTCAGGAAAGGTTGTCGGTATCGTCCTCGGAGGAGGACCCGATGGTAG
GCGCACACGTCTCTCCGTGATAGGTTTCGACAAGAAGCTGAAGGCCAGAGAGATCGCCTA
CAGCGAGGCCATCCCTTGGACACGCGCACCAGCTCTCCTGCTGCTGCCCATGGTCATCGC
CTGTACCTACAACTCCAACACCTTTGACTGCTCCAAACCGTCCTGCCAGGACTGTTGCAT
TACTGCTGAACCAAAGAAGGCCATGACTATGCTGAAGGACAACCTGAATGACCCGAACTA
CTGGGACCTGCTTATTGCCGTCACCACCTGCAGTTCCGCCCGAAAAAAGAGGGCTGTGTC
TACGTCGCCTGCCGCCGTTTACGACACACAAATTCTCGCCGCCCACGCAGCTGCCTCCCC
GTATAGGGCGTACTGCCCCGATTGTGACGGAACTGCCTGCATCTCGCCGATAGCTATCGA
CGAGGTGGTAAGTAGCGGTAGTGACCACGTCCTTCGCATCCGGGTCGGTTCTCAATCGGG
AGTGACCGCTAAAGGCGGTGCGGCGGGTGAAACCTCTCTGCGATACCTGGGAAGGGACGG
TAAGGTTCACGCCGCGGACAACACGCGGCTCGTGGTGCGCACCACTGCAAAGTGCGACGT
GCTGCAGGCCACTGGCCACTACATTCTGGCCAACTGCCCAGTGGGGCAGAGTCTCACTGT
TGCGGCCACACTGGACGGCACCCGGCATCAATGTACCACGGTTTTCGAACATCAAGTAAC
GGAGAAGTTCACAAGAGAACGCAGCAAGGGCCACCACCTGTCCGATCTGACCAAGAAATG
CACCAGGTTTTCCACCACCCCGAAGAAATCCGCGCTCTATCTCGTGGATGTGTATGACGC
TCTGCCGATTTCTGTAGAGATCAGCACCGTGGTGACATGCAACGAAAGTCAGTGCACAGT
GAGGGTGCCACCCGGTACCACAGTGAAATTCGATAAGAAGTGCAAGAGCGCTGCCCAAGC
GACCGTCACCTTCACCAGCGACTCCCAGACGTTTACGTGCGAGGAGCCGGTCCTAACGGC
CGCCAGTATCACCCAGGGCAAGCCGCACCTTAGATCGTCAATGCTGCCCAGCGGAGGCAA
AGAGGTGAAAGCGAGGATTCCATTCCCGTTCCCGCCAGAGACTGCGACCTGCAGAGTGAG
TGTCGCCCCACTGCCATCGATCACCTATGAGGAAAGCGATGTCCTGCTGGCCGGCACTGC
GAAATACCCCGTGCTGCTAACTACACGGAATCTTGGTTTCCATAGCAACGCCACATCCGA
ATGGATCCAGGGTAAGTACCTGCGCCGCATCCCGGTCACGCCCCAAGGGATCGAGCTAAT
GTGGGGAAACAACGCACCGCTGCACTTCTGGTCATCTGTCAGGTACGCATCTGGGGACGC
CGACGCGTACCCCTGGGAACTCCTGGTGCACCACACCAAGCACCACCCGGAGTATGCGTG
GGCGTTTGTAGGAGTTGCATGTGGCCTACTGGCCGTTGCAGCATGCATGTTTGCGTGCGC
ATGCAACAGGGTGCGGTACTCTCTGCTCGCCAACACGTTCAACCCGAACCCACCACCACT
GACCGCACTGACTGCAGCACTGTGCTGCATACCTGGGGCTCGCGCGGATCAACCCTACCT
GGACATCATTGCCTACTTGTGGACCAACAGCAAAGTGGCCTTCGGGCTGCAATGCGCGGC
GCCCGTGGCTTGTATGCTCATCGTCACATACGCCCTTAGACACTGCAGATTGTGCTGCAA
GTCTTTTTTAGGGGTAAGAGGGTGGTCGGCTCTGCTGGTCATCCTTGCGTATGTACAGAG
CTGCAAGAGCTACGAACACACCGTGGTGGTCCCAATGGATCCAAGAGCCCCGTCGTACGA
GGCGGTGATAAACCGGAATGGGTATGACCCCCTGAAGCTGACCATCGCAGTGAATTTCAC
CGTCATCTCACCAACTACGGCTCTGGAATACTGGACCTGTGCAGGAGTCCCTGTCGTCGA
GCCGCCCCATGTGGGCTGCTGCACGTCAGTGTCCTGCCCCACCGACCTCTCCACGCTGCA
CGCGTTCACCGGCAAAGCCGTCTCCGACGTGCACTGCGATGTGCACACAAACGTGTACCC
CTTGTTGTGGGGTGCGGCTCACTGCTTTTGTTCCACTGAAAACACGCAGGTCAGCGCTGT
GGCCGCCACCGTTTCTGAGTTCTGCGCTCAGGACTCAGAACGCGCCGAGGCGTTCAGCGT
TCACAGCAGCTCAGTCACTGCAGAGATCCTGGTGACGCTTGGTGAAGTGGTGACGGCAGT
CCACGTTTACGTGGACGGGGTAACATCAGCCAGGGGTACCGACCTCAAGATCGTGGCTGG
CCCAATAACAACTGACTACTCCCCGTTTGATCGCAAAGTAGTCCGTATCGGCGAAGAGGT
CTATAACTACGACTGGCCTCCTTACGGGGCTGGTCGACCAGGCACATTCGGAGACATTCA
AGCTAGGTCAACCAACTATGTCAAACCCAATGATCTGTACGGGGATATCGGGATTGAAGT
ACTGCAGCCGACTAATGACCACGTGCACGTGGCTTACACGTATACGACCTCCGGGTTACT
GCGTTGGTTGCAGGACGCTCCGAAACCACTCAGTGTCACAGCACCGCACGGTTGTAAGAT
CAGTGCTAACCCGCTCCTGGCCCTCGATTGTGGGGTTGGTGCCGTCCCCATGTCCATCAA
CATTCCGGACGCGAAGTTCACCCGCAAATTAAAGGATCCGAAACCATCGGCCCTGAAATG
CGTGGTGGACAGTTGCGAGTACGGGGTGGACTACGGGGGCGCCGCCACGATCACCTACGA
GGGCCACGAGGCTGGGAAGTGCGGGATCCATTCCCTGACACCAGGAGTCCCTCTGAGAAC
ATCAGTGGTTGAAGTAGTTGCCGGCGCTAATACCGTCAAAACGACCTTCTCCTCACCCAC
GCCCGAGGTCACACTCGAGGTAGAGATCTGTTCGGCAATAGTGAAGTGCGCCAGTGAGTG
CACTCCACCGAAGGAACACGTAGTCGCAGCCAGGCCTCGCCATGGCAGCGACACTGGAGG
CTACATCTCCGGGCCCGCAATGCGCTGGGCCGGAGGGATTGTAGGGACCCTAGTGGTCCT
GTTCCTCATCCTTGCCGTCACCTACTGCGTGGTGAAGAAGTGCC
>BC26_FR22383428
AGACTGCGTTTCCAGGGTTCGAAGTGGTGGCCAGCAACCGGTCGTCCAACGACCATGCCG
CCGCCAGAGCTTTCTCCCACTTGGCTACCAAGTGGATTGAGCGCGACATCGATGGCCGTC
AGGTCATCGTTGCCGACATAGGGAGCGCACCAGCGAGAAGAGTCGGGGCACCCGATAATG
TCACATACCACAGTGTGTGTCCTCGCAAATGCGCTGAAGACCCTGAGAGGCTGGCTTCTT
ACGCCAGGAAACTTGTCAGGGCTGTGGAGAAAGGAGATGGACACCTCGTCAGTGACAGAA
TCACTGACTTGAAGGACGTCCTGGAGAACCCGGACACGTCACTGGAAACCACCAGTATCT
GCCTGAACGACGACGTGAGTTGTAAAGTGAAGGCCGATATTGCAGTGTACCAGGATGTGT
ACGCAGTTGATGCGCCGTCTACCATCTACGCTCAAGCCGACAAAGGCACGCGAGTGGTAT
ACTGGATCGGGTTCGAGCCGTTCGTGTTTCACACGGACGCTATGGCGGGCAGCTTCCCGC
TATATGACGCCAACTGGAGCGACTCGGCGGTACTGGCAGCAAAAAATCTGCCACTGTGCT
ACTCAGGGTTATCGGAGGACACCATTAAATGGAGATTCCGTTTCCGTGACAAGCCACTGG
TACCGTCTGGAGAAATCCACTACTCGGTGGGTAGCACCCACTATGTTGAGGACCGAGACA
AGCTGAAAAGCTGGCACCTGCCTTCTACCTTCCACTTCGTGGCACCCAACAAGTACACAT
GCCGTTGTGATACGGTAGTGAGCTGTGGTGGCTACGTCGTGAAGAAGATCACGATTTGTG
AGGGCATTGTTGGTAGACCCGCGAATGAGGAATTGGCCACCTCGTACCACCGTGATGGAG
TGGTGGTGACCAAGTTCTCAGACACGATCAACCACGAACAGGTGTCGTTCCCAGTGGTGA
CCTACATCCCTGCCGTCATCTGCGACCAGATGACCGCCATGACGGCTAACCCCGTCAAAT
ATCCGGATGTCGTCAAACTGCTGGTAGGACTCAACCAGAGGATCGTGGTCAATGGGACCA
CCGTCCGGAACGTCAACTCCATGGATAACTCGCTGATTCCCGTATTTGCTCGCGCATTGT
GCAGCTGGGCAGACGAAGTTCGGCGGGACATGGAGGACGAACAGGACATGTACGGTGTCA
CGTCTGTCACCACATGGATCTGTATCTGCAGAGCGTATGATAAACGCCAGCAGCATACCT
TCTACCGCAGGCCCAAGCAGTCCTCAGGCATCTATGTGCCTGCTAAGTTCACAGGATCGC
TGAGAGCCTCCCTCTCCGCCACGTACCTCAACCTGCCTCTGAAGCAACTGCTGCTCAACA
CACTCAAACGTGCGATCAAACCTAGGGATCAGGCCATCGCAGATGAGACAGAAGCACGCG
CACACGATGCAGCTGAGGTGCACGAGCTGACAGAGGAAGAGGGTAGGCAACAGGCCGCCA
ACCCTAGTTACATCGCAGATGTGCTAGGTCAGGACGACGAAGAGGAAGTCGACGACGGAA
TGTCTAATGTGGACCTTGGCGAAGAAGACGGGGTGGGTTCTACCATCATCGACTGTCAAA
GAGGTACCGTGAAAGTGATCACGGCTTTCGGTGACAACACGATGGGAGAATACTTAGTAC
TATCCCCGGTAACTGTGTTGCGCACCAGGAAACTGGCCGTGCTGCTCGGACCGCTCGCAG
AAGAAGTGATGCAGTACGTCCACAAGGGCCGGACGGGACGTTACGCTATCGAGAAGAACA
ACCTGAAGGTACTCATCCCTACGGGAGTGTCCCTCAAGACGGCTCATTTTCAGGCCCTTA
CTGAAAGTGCTACCTTGACCTACAATGACTACCTGTTCACATGCCGTACGCTCGATCAGC
TGGCAACAAGAGGATCTGCGAAAAACACTGACGAAGTCTACTACAAGCTTGTTGACGCCG
CTAAGGCGAAGGATGAATACGTTTACGAATTGTCCTCCAAGCAATGCGTCAAGAAAGAAG
ATGCAACAGGCACAGTCCTTCAAGGGGACATATGCAATCCGCCTTACCACCAGTTTGCCT
TCGAGGCGCTGCGTAAAAGGCCGGCTCACACACACGACGTCCACACGATTGGCATCTACG
GGGTTCCGGGTGCAGGAAAAACCGCTATCATCACAACCGAAGTAACCACACGCGACTTGG
TCGCTAGTGGAAAAAAGGAGAATTGTGAGGACATCAAGCGGTGCGTGTTGGAGAGACGCG
GCTTAAAAATAGCCGCACGTACGGTTGACTCGCTGCTCTACGGTGCATACCGAGGAGCGG
TCGACACGCTGTACGTTGACGAGGCTTACGCCTGTCACTCGGGCACTCTGCTCGCCTTGA
TCGCTGCGGTAAGACCGACGGGAAAGGTGGTGCTTTGTGGTGACCCTAAACAAGTCGGAT
GTGTGAACCAGCTCCAAATGCGGATGCATTATAATCACGAGATCAGTGACCGCGTTCTGC
GGAAGAACATCTCCCGCCGTTGCACTCATACGCTTACGGCCATTGTTTCAAACCTCAACT
ACGAAGGTAGAATGAAGACTACGAACCCGTGCAAGAAGCCGGTACTGATTGATACAACCG
GGTCTACCAAGCCTGACAAAGAAGCGTTGGTATTGACGTGCTTCCGCGGGTGGGTTAAAG
ATTTAAAAATTCTCTACCCTCACAACGAGCTCATGACTGCGGCTGCCTCACAGGGTCTGA
CTCGTGAAAAAGTGTACGCCGTTCGTTGCCGCGTCACGTCGAACCCACTCTACGAGCCGA
CTTCTGAGCACATTACTGTCCTTTTGACGCGCACCAACGACGAACTGGTCTGGAAGACAC
TGCCAAACGATCCGCTGATCCCTATACTCTCCAAGCCCCCGAAAGGAGACTACTCCGCCA
CCATGGAGGACTGGGAGGATGAGCACAACGGTATCTTGGCGGCTCTCAGAGAAGCATGTG
TCCCACGGATGAACTTCGCGCACGGGAAGCGTAACACCTGTTGGGCAGTTACAAGCAGCC
GGGTGCTGCACGAGGCAGGCGTCCTGATAACGCCGGAGGACTTCAACCGCATCTTTCCGG
CGTTCCGAGAGGACAAACCGCACTCGGCTTTGGCAGCCTTGGATGCTGTCGCCGCTCTCG
TGTGGGGCCTGGATACATCCTCGGGCATCTTGAGTGGAAAAGGCAGTTTCATGCGTCTGG
AGAACAGCCATTGGAGCAATTCCAACAGAGGGTATGAGTATGGCCTCAACCTGGACGCAC
TGGAAGGCTACGAGATCGCCAACCCACGCATGATCAAAGCGCTTAAACAACGGCGCGGGC
GTGAATGTTACGACATTGAAACGGGCAAGTTGGTGCCTATGGATCCTGGTAGGGTCCAAG
TGCCGATCAACCGGGTTGTGCCCCACGTGCTGGTGGACACTTCCGCAGCGGCCAAACCAG
GTTTTCTGGAAAACAGGCTCACGGTTGACAGATGGGACCAAGTGCACAGCTTCAAAACAA
GAGCAGCAGTCAAGTTCGCAGAGCTGACGAAGCGCGTCTCATACAACTCAGTTCTCGACC
TTGGGGCCGCCCCGGGAGGAGTGACCGACTATTGCGTGAAGAAGGGTAAGACCGTTACAT
GTGTCTCCGAACAGTGGGACTCTAAGCCGAGAGGCGCTGTGGTCATTACAGCCGATATCA
ACGGCCCACTTAACAACCTAGGCATCTTCGACCTGGTGTTTTGTGACGCAGCCGGACCAC
GACGCTATCACCACTACGCGCAGTGCGAAGACCACGCCGTGCTATTCACATCAGCATGCA
AACACGGGGTGGAGCGCACAGCCAAGGGCGGGGTATTCATTGTGAAGGCGTACGGAATGG
CGGACCGCCGAACAGAGCGGGCAGTGGAATGCACAGCGAGGTATTTCAAGTCCGTCTCGG
TCGAAAAACCAGTCTCCTCCCGCATAACCAACGTGGAAGTCTTCTTCAAGTTTTCCGGAC
GCTGTCGCCCGCATGCTCGTTCCATTGCACACTTGGGCCCTCAACTGACCGACATCTATG
CTCGCACGAGGAAGGCGTACAAAATGCTGGCGAGAGGAAGTGTTGCTGACAAGGTGAAAG
TGGCAGAGATCCTCAACTCGATGGTGGGAGCCGCGCCGGGTTACAGAGTCCTCAACAGGA
ACATCATCACTGCCGAAGAAGAAGTCTTGGTTAATGCCGCCAACAGCAACGGCAGACCCG
GCGACGGTGTGTGTGGTGCGCTCTACGGCGCGTTCGGGGACGCTTTCCCCAACGGTGCGA
TCGGCGCGGGAAACGCGGTCCTGGTCCGAGGACTCGAGGCCACCATCATCCACGCAGCCG
GAGCTGACTTCAGAGAGGTCGATGAAGAAACTGGTGCGCGACAGCTGAGAGCAGCATACC
GCGCGGCGGCTACTTTAGTCACTGCTAACGGTATCACCAGCGCTGCCATCCCTCTGCTGA
GTACACACATCTTTTCCAACGGTCGAAACAGACTGGAACAGTCCTTCGGCGCATTAGTGG
AGGCGTTCGACACAACAGAGTGCGACGTCACCATCTACTGCCTGGCCAACAACATGGCCG
CGAGGATCCAGCAACTAATCGACGATCACGCTCGCGAAGAGTTCGACGAGGAAGTGGTTG
TGGAAGAAGAAGAGGAACATAAAGCTGATGCGATGAGTGACACGGAGACGCTGTCCAGCT
TCGGCGACGAAACGGTGTGGGTGCCCAAACATAGTACTCTGGCCGGAAGACCAGGATACA
GTGCCACTTACGGCGACCGCAGATCTCTTTTTGTCGGCACGAAGTTCCACCGTGCCGCAG
TTGCTATGTCGTCAATCGAAGCGGCTTGGCCTAGGACCAAAGAAGCCAATGCTAAACTCA
TTGAGTACATACGAGGGCAACACCTCGTTGACGTCCTAAAAAGCTGTCCAGTCAACGACA
TACCGGTAGGTAGACCGCCTTCTAGCCTGCCCTGCGGTTGCATTTACGCCATGACCCCGG
AACGGGTCACAGTGCTGAAGCAAAGGCCGCAAGAAGGTTTTGTGGTATGCAGTGCATTCA
AACTACCGCTCACCAACATCCAAGATGTCACCAAAGTGGAGTGCACGGTGAGAGCACCTG
CAGAGGAACCTAGACCGGTGCGCTACTTGCAAGAGAGGCGCCCAGCGCAGGCCGCCGCGA
GGCAGCCTAGGCCGGCAACTGNGGCTGCCAGCGTCG------------------------
CCAGCACAGCCACGAGTCGCCGCACACCCGCGCCGGGCTCGGTGCAGGTGCGCCTACTGC
CGCCAAGAGACGGCACGGTATCCCGCAGTTCTCGCACGGGTTCGCAGTCCAGCGTCACCT
CGTCAGCGGGATCCATAATGCCGGTGCCCCGAAGGGCGCCAGTCGCGCCAGCGGCATCAT
TGGCGAGCAGCGTCCACAGCCATAGTGTGCGCAGCGCCCCTGCCATTCTGAGGGCCGCCA
GCACAGGTGCCAGAAGCGTGCGCAGCGTCCAGTCCGGCTTAACCGGGCACAGAGAGAACG
CTGTTAGCGTCGCCAGCTCGGTGAGACAGCCCAGTGGGCCGCCCAGCAGCGTGAGCACGC
CCGCCGCGCCTAGAGGGCTAACACGGGATCAGTTCGGCGCCGTGAGAGCTAGGGCCCGCA
GGGACCTAGAGTTGGAGGGATCGGAGCATGGCAGCCAGGCCAGTTTCCGTTCCGGCTCGC
TGGTGGTGGGGAGCACCGCTAGTAGCTACAGCCAACGTCCTGACGACCAGGACACGGGCT
CTGAGCCCTCAGGCCGCGGCGCCGCCGTGAGGACACGACGCAGAGGGCAACGGGACGGCC
CCGGAGGGTATATATTCTCTTCTGACCAAGGTACAGCTCATCTCAGCCAGCATAACACCC
AGACAAACAACACTACGGAGGTGTTGATGAGAACGTCGGTACTGCCAAGTAACGACCATG
GTACTCCAGATCTGCCTGCAGAGACGAAGAAGAGGCTGGCGTACCAGATGCGCCCTACTC
AAAAGAACAAGAGTCGCTACCTGTCCGCGAAGGTCCACAACATGAAACACAAGATCGTTC
AATGTTTGCAGCGAGGTGCCGGGCACTACCTGAGAGAGCAACATGCTCTGCCGCTGTGGA
AAAACACCTTCCCTAAGCCCAGGTACTCCGACGCCTGCGTGGTGAAGTTCGAGAGTGTCA
ACACAGCGATTGTTGCAGCCAACATGTTCATAGGGTGCAACTACCCCACTTTAAGCTCGT
TCGGAGTCACGGACAAGTACGATGCTTATTTGGACATGGTTGATGGGCTCAACTGCAACC
TCGACACCGTGACGTTTGACCCTGCTAAGGTGCGTTCTCTGCCGAAGAAATCAGAATACA
ACCAGCCGCTCATACAGTCCCAAGTGCCCGGTCCTATGGCATCTACTCTGCAAAGCATCC
TTATGGCCGCCACCAAACGCAACTGCAACGTCACGCAGATGAGAGAGCTCCCTACCATGG
ACTCAGCGGCAATGAACGTGGAAGCTTTTAAAAAATTCGCCTGTAAAGACACCGATCTGT
GGACTGAGTTCGCAGAAAAACCCGTAAGGTTGTCGCCCGGCCAAATTGAAGAGTACGTCT
TTCACTTACAAGGGGCTAAGGCCAATGTGATGCACAGCAGAGTCGAAGCCGTATGCCCTG
ACCTTTCGGAGGTGGCTATGGACAGATTCACACTGGACATGAAACGCGACGTTAAAGTGA
CGCCGGGCACGAAACATGTAGAGGAGAGACCTAAGGTTCAAGTGATTCAGGCGGCCGACC
CTATGGCCACCGCGTACTTGTGCGCTATCCATCGAGAGCTAGTCCGAAGATTGAAAGCCG
TCCTAAAACCATCCATACATGTGTTGTTCGACATGAGTTCCGAGGACTTNGACGCTATCG
TGGGCCACGGGATGAAGTTGGGCGACAAGGTGCTGGAAACGGACATCTCCTCATTCGACA
AGAGCCAGGACCAGGCCATGGCGGTTACGGCGTTGATGCTGCTGGAAGACTTGGGCGTAG
AGGAGGATCTCCTGACCCTCATCGAGGCGTCCTTCGGCGACATCACTTCTGTCCACCTGC
CTACAGGCACTAGATTCCAGTTTGGATCGATGATGAAGTCCGGGCTATTCCTGACGTTGT
TCGTGAATACGTTGCTTAACATCACCATAGCCGCCCGAGTCTTACGGGAGCAGCTGGCTG
ACACCAGGTGCGCCGCGTTTATTGGCGACGACAACGTCATAACCGGAGTAGTGTCCGATG
ACATGATGGTGGCCAGGTGTGCGTCCTGGCTGAACATGGAGGTGAAGATCATGGACATGG
AGATCGGCGATAGGAGTCCTTATTTTTGTGGCGGCTTCCTGTTACTCGACACGGTAACAG
GCACTGTAAGCCGAGTGTCGGACCCTGTAAAACGCCTGATGACGATGGGAAANNNNNNNN
NNNNNNNNNNNNNNNNNNNNNNNNNNNNNNNNNNNNNNNNNNNNNNNNNNNNNNNNNNNN
NNNNNNNNNNNNNNNNNNNNNNNNNNNNNNNNNNNNNNNNNNNNNNNNNNNNNNNNNNNN
NNNNNNNNNNNNNNNNNNNNNNNNNNNNNNNNNNNNNNNNNNNNNNNNNNNNNNNNNNNN
NNNNNNNNNNNNNNNNNNNNNNNNNNNNNNNNNNNNNNNNNNNNNNNNNNNNNNNNNNNN
NNNNNNNNNNNNNNNNNNNNNNNNNNNATTCACCAACTCACCCTATCGCCAGATGGAGCC
CATGTTCGCACCGGCTTCTCGAGGACAAGTACAGCCGTATCGGCCGCGCACAAAGCGCCG
CCAAGAGCCGCAAGTCGGCAACGCTGCTATTGCTGCCCTCGCGAACCAGATGAGTGCGCT
CCAGCTGCAGGTGGCTGGACTTGCCGGCCAGGCAAGGGTGGACCGTCGTGGACCGAGACG
TGTTCAGAAGAACAAGCAGAAGAAGAAGAACTCTTCCAACGGAGAAAAACCCAAGGAGAA
GAAGAAGAAGCAAAAACAACAGGAGAAGAAAGGGAGCGGCGGTGAAAAAGTCAAGAAGCC
ACGGAACCGGCCCGGGAAGGAGGTAAGGATCTCCGTAAAGCGTGCCCGACAGAGCACCTT
CCCCGTGTACCATGACGGTGCCATATCCGGCTATGCGGTGCTGATTGGCTCCCGCGTGTT
TAAGCCAGCGCACGTGAAGGGTAAGATCGACCACCCCGAACTGGCGGACATCAAGTTCCA
GGTCGCCGAGGACATGGACCTCGAAGCAGCCGCATACCCCAAGAGCATGCGAGACCAAGC
GGCTGAACCAGCAACCATGACGGATGGAGTGTACAACTGGGAATACGGCACTATCAGAGT
GGAGGACAACGTCGTGATCGATGCGAGCGGCAGAGGCAAGCCGGGTGACAGTGGCAGGGC
CATCACCGACAACTCAGGAAAGGTTGTCGGTATCGTCCTCGGAGGAGGACCCGATGGTAG
GCGCACACGTCTCTCCGTGATAGGTTTCGACAAGAAGCTGAAGGCCAGAGAGATCGCCTA
CAGCGAGGCCATCCCTTGGACACGCGCACCAGCTCTCCTGCTGCTGCCCATGGTCATCGC
CTGTACCTACAACTCCAACACCTTTGACTGCTCCAAACCGTCCTGCCAGGACTGTTGCAT
TACTGCTGAACCAAAGAAGGCCATGACTATGCTGAAGGACAACCTGAATGACCCGAACTA
CTGGGACCTGCTTATTGCCGTCACCACCTGCAGTTCCGCCCGAAAAAAGAGGGCTGTGTC
TACGTCGCCTGCCGCCGTTTACGACACACAAATTCTCGCCGCCCACGCAGCTGCCTCCCC
GTATAGGGCGTACTGCCCCGATTGTGACGGAACTGCCTGCATCTCGCCGATAGCTATCGA
CGAGGTGGTAAGTAGCGGTAGTGACCACGTCCTTCGCATCCGGGTCGGTTCTCAATCGGG
AGTGACCGCTAAAGGCGGTGCGGCGGGTGAAACCTCTCTGCGATACCTGGGAAGGGACGG
TAAGGTTCACGCCGCGGACAACACGCGGCTCGTGGTGCGCACCACTGCAAAGTGCGACGT
GCTGCAGGCCACTGGCCACTACATTCTGGCCAACTGCCCAGTGGGGCAGAGTCTCACTGT
TGCGGCCACACTGGACGGCACCCGGCATCAATGTACCACGGTTTTCGAACATCAAGTAAC
GGAGAAGTTCACAAGAGAACGCAGCAAGGGCCACCACCTGTCCGATCTGACCAAGAAATG
CACCAGGTTTTCCACCACCCCGAAGAAATCCGCGCTCTATCTCGTGGATGTGTATGACGC
TCTGCCGATTTCTGTAGAGATCAGCACCGTGGTGACATGCAACGAAAGTCAGTGCACAGT
GAGGGTGCCACCCGGTACCACAGTGAAATTCGATAAGAAGTGCAAGAGCGCTGCCCAAGC
GACCGTCACCTTCACCAGCGACTCCCAGACGTTTACGTGCGAGGAGCCGGTCCTAACGGC
CGCCAGTATCACCCAGGGCAAGCCGCACCTTAGATCGTCAATGCTGCCCAGCGGAGGCAA
AGAGGTGAAAGCGAGGATTCCATTCCCGTTCCCGCCAGAGACTGCGACCTGCAGAGTGAG
TGTCGCCCCACTGCCATCGATCACCTATGAGGAAAGCGATGTCCTGCTGGCCGGCACTGC
GAAATACCCCGTGCTGCTAACTACACGGAATCTTGGTTTCCATAGCAACGCCACATCCGA
ATGGATCCAGGGTAAGTACCTGCGCCGCATCCCGGTCACGCCCCAAGGGATCGAGCTAAT
GTGGGGAAACAACGCACCGCTGCACTTCTGGTCATCTGTCAGGTACGCATCTGGGGACGC
CGACGCGTACCCCTGGGAACTCCTGGTGCACCACACCAAGCACCACCCGGAGTATGCGTG
GGCGTTTGTAGGAGTTGCATGTGGCCTACTGGCCGTTGCAGCATGCATGTTTGCGTGCGC
ATGCAACAGGGTGCGGTACTCTCTGCTCGCCAACACGTTCAACCCGAACCCACCACCACT
GACCGCACTGACTGCAGCACTGTGCTGCATACCTGGGGCTCGCGCGGATCAACCCTACCT
GGACATCATTGCCTACTTGTGGACCAACAGCAAAGTGGCCTTCGGGCTGCAATGCGCGGC
GCCCGTGGCTTGTATGCTCATCGTCACATACGCCCTTAGACACTGCAGATTGTGCTGCAA
GTCTTTTTTAGGGGTAAGAGGGTGGTCGGCTCTGCTGGTCATCCTTGCGTATGTACAGAG
CTGCAAGAGCTACGAACACACCGTGGTGGTCCCAATGGATCCAAGAGCCCCGTCGTACGA
GGCGGTGATAAACCGGAATGGGTATGACCCCCTGAAGCTGACCATCGCAGTGAATTTCAC
CGTCATCTCACCAACTACGGCTCTGGAATACTGGACCTGTGCAGGAGTCCCTGTCGTCGA
GCCGCCCCATGTGGGCTGCTGCACGTCAGTGTCCTGCCCCACCGACCTCTCCACGCTGCA
CGCGTTCACCGGCAAAGCCGTCTCCGACGTGCACTGCGATGTGCACACAAACGTGTACCC
CTTGTTGTGGGGTGCGGCTCACTGCTTTTGTTCCACTGAAAACACGCAGGTCAGCGCTGT
GGCCGCCACCGTTTCTGAGTTCTGCGCTCAGGACTCAGAACGCGCCGAGGCGTTCAGCGT
TCACAGCAGCTCAGTCACTGCAGAGATCCTGGTGACGCTTGGTGAAGTGGTGACGGCAGT
CCACGTTTACGTGGACGGGGTAACATCAGCCAGGGGTACCGACCTCAAGATCGTGGCTGG
CCCAATAACAACTGACTACTCCCCGTTTGATCGCAAAGTAGTCCGTATCGGCGAAGAGGT
CTATAACTACGACTGGCCTCCTTACGGGGCTGGTCGACCAGGCACATTCGGAGACATTCA
AGCTAGGTCAACCAACTATGTCAAACCCAATGATCTGTACGGGGATATCGGGATTGAAGT
ACTGCAGCCGACTAATGACCACGTGCACGTGGCTTACACGTATACGACCTCCGGGTTACT
GCGTTGGTTGCAGGACGCTCCGAAACCACTCAGTGTCACAGCACCGCACGGTTGTAAGAT
CAGTGCTAACCCGCTCCTGGCCCTCGATTGTGGGGTTGGTGCCGTCCCCATGTCCATCAA
CATTCCGGACGCGAAGTTCACCCGCAAATTAAAGGATCCGAAACCATCGGCCCTGAAATG
CGTGGTGGACAGTTGCGAGTACGGGGTGGACTACGGGGGCGCCGCCACGATCACCTACGA
GGGCCACGAGGCTGGGAAGTGCGGGATCCATTCCCTGACACCAGGAGTCCCTCTGAGAAC
ATCAGTGGTTGAAGTAGTTGCCGGCGCTAATACCGTCAAAACGACCTTCTCCTCACCCAC
GCCCGAGGTCACACTCGAGGTAGAGATCTGTTCGGCAATAGTGAAGTGCGCCAGTGAGTG
CACTCCACCGAAGGAACACGTAGTCGCAGCCAGGCCTCGCCATGGCAGCGACACTGGAGG
CTACATCTCCGGGCCCGCAATGCGCTGGGCCGGAGGGATTGTAGGGACCCTAGTGGTCCT
GTTCCTCATCCTTGCCGTCACCTACTGCGTGGTGAAGAAGTGCC
>BC27_FR22383478
AGACTGCGTTTCCAGGGTTCGAAGTGGTGGCCAGCAACCGGTCGTCCAACGACCATGCCG
CCGCCAGAGCTTTCTCCCACTTGGCTACCAAGTGGATTGAGCGCGACATCGATGGCCGTC
AGGTCATCGTTGCCGACATAGGGAGCGCACCAGCGAGAAGAGTCGGGGCACCCGATAATG
TCACATACCACAGTGTGTGTCCTCGCAAATGCGCTGAAGACCCTGAGAGGCTGGCTTCTT
ACGCCAGGAAACTTGTCAGGGCTGTGGAGAAAGGAGATGGACACCTCGTCAGTGACAGAA
TCACTGACTTGAAGGACGTCCTGGAGAACCCGGACACGTCACTGGAAACCACCAGTATCT
GCCTGAACGACGACGTGAGTTGTAAAGTGAAGGCCGATATTGCAGTGTACCAGGATGTGT
ACGCAGTTGATGCGCCGTCTACCATCTACGCTCAAGCCGACAAAGGCACGCGAGTGGTAT
ACTGGATCGGGTTCGAGCCGTTCGTGTTTCACACGGACGCTATGGCGGGCAGCTTCCCGC
TATATGACGCCAACTGGAGCGACTCGGCGGTACTGGCAGCAAAAAATCTGCCACTGTGCT
ACTCAGGGTTATCGGAGGACACCATTAAATGGAGATTCCGTTTCCGTGACAAGCCACTGG
TACCGTCTGGAGAAATCCACTACTCGGTGGGTAGCACCCACTATGTTGAGGACCGAGACA
AGCTGAAAAGCTGGCACCTGCCTTCTACCTTCCACTTCGTGGCACCCAACAAGTACACAT
GCCGTTGTGATACGGTAGTGAGCTGTGGTGGCTACGTCGTGAAGAAGATCACGATTTGTG
AGGGCATTGTTGGTAGACCCGCGAATGAGGAATTGGCCACCTCGTACCACCGTGATGGAG
TGGTGGTGACCAAGTTCTCAGACACGATCAACCACGAACAGGTGTCGTTCCCAGTGGTGA
CCTACATCCCTGCCGTCATCTGCGACCAGATGACCGCCATGACGGCTAACCCCGTCAAAT
ATCCGGATGTCGTCAAACTGCTGGTAGGACTCAACCAGAGGATCGTGGTCAATGGGACCA
CCGTCCGGAACGTCAACTCCATGGATAACTCGCTGATTCCCGTATTTGCTCGCGCATTGT
GCAGCTGGGCAGACGAAGTTCGGCGGGACATGGAGGACGAACAGGACATGTACGGTGTCA
CGTCTGTCACCACATGGATCTGTATCTGCAGAGCGTATGATAAACGCCAGCAGCATACCT
TCTACCGCAGGCCCAAGCAGTCCTCAGGCATCTATGTGCCTGCTAAGTTCACAGGATCGC
TGAGAGCCTCCCTCTCCGCCACGTACCTCAACCTGCCTCTGAAGCAACTGCTGCTCAACA
CACTCAAACGTGCGATCAAACCTAGGGATCAGGCCATCGCAGATGAGACAGAAGCACGCG
CACACGATGCAGCTGAGGTGCACGAGCTGACAGAGGAAGAGGGTAGGCAACAGGCCGCCA
ACCCTAGTTACATCGCAGATGTGCTAGGTCAGGACGACGAAGAGGAAGTCGACGACGGAA
TGTCTAATGTGGACCTTGGCGAAGAAGACGGGGTGGGTTCTACCATCATCGACTGTCAAA
GAGGTACCGTGAAAGTGATCACGGCTTTCGGTGACAACACGATGGGAGAATACTTAGTAC
TATCCCCGGTAACTGTGTTGCGCACCAGGAAACTGGCCGTGCTGCTCGGACCGCTCGCAG
AAGAAGTGATGCAGTACGTCCACAAGGGCCGGACGGGACGTTACGCTATCGAGAAGAACA
ACCTGAAGGTACTCATCCCTACGGGAGTGTCCCTCAAGACGGCTCATTTTCAGGCCCTTA
CTGAAAGTGCTACCTTGACCTACAATGACTACCTGTTCACATGCCGTACGCTCGATCAGC
TGGCAACAAGAGGATCTGCGAAAAACACTGACGAAGTCTACTACAAGCTTGTTGACGCCG
CTAAGGCGAAGGATGAATACGTTTACGAATTGTCCTCCAAGCAATGCGTCAAGAAAGAAG
ATGCAACAGGCACAGTCCTTCAAGGGGACATATGCAATCCGCCTTACCACCAGTTTGCCT
TCGAGGCGCTGCGTAAAAGGCCGGCTCACACACACGACGTCCACACGATTGGCATCTACG
GGGTTCCGGGTGCAGGAAAAACCGCTATCATCACAACCGAAGTAACCACACGCGACTTGG
TCGCTAGTGGAAAAAAGGAGAATTGTGAGGACATCAAGCGGTGCGTGTTGGAGAGACGCG
GCTTAAAAATAGCCGCACGTACGGTTGACTCGCTGCTCTACGGTGCATACCGAGGAGCGG
TCGACACGCTGTACGTTGACGAGGCTTACGCCTGTCACTCGGGCACTCTGCTCGCCTTGA
TCGCTGCGGTAAGACCGACGGGAAAGGTGGTGCTTTGTGGTGACCCTAAACAAGTCGGAT
GTGTGAACCAGCTCCAAATGCGGATGCATTATAATCACGAGATCAGTGACCGCGTTCTGC
GGAAGAACATCTCCCGCCGTTGCACTCATACGCTTACGGCCATTGTTTCAAACCTCAACT
ACGAAGGTAGAATGAAGACTACGAACCCGTGCAAGAAGCCGGTACTGATTGATACAACCG
GGTCTACCAAGCCTGACAAAGAAGCGTTGGTATTGACGTGCTTCCGCGGGTGGGTTAAAG
ATTTAAAAATTCTCTACCCTCACAACGAGCTCATGACTGCGGCTGCCTCACAGGGTCTGA
CTCGTGAAAAAGTGTACGCCGTTCGTTGCCGCGTCACGTCGAACCCACTCTACGAGCCGA
CTTCTGAGCACATTACTGTCCTTTTGACGCGCACCAACGACGAACTGGTCTGGAAGACAC
TGCCAAACGATCCGCTGATCCCTATACTCTCCAAGCCCCCGAAAGGAGACTACTCCGCCA
CCATGGAGGACTGGGAGGATGAGCACAACGGTATCTTGGCGGCTCTCAGAGAAGCATGTG
TCCCACGGATGAACTTCGCGCACGGGAAGCGTAACACCTGTTGGGCAGTTACAAGCAGCC
GGGTGCTGCACGAGGCAGGCGTCCTGATAACGCCGGAGGACTTCAACCGCATCTTTCCGG
CGTTCCGAGAGGACAAACCGCACTCGGCTTTGGCAGCCTTGGATGCTGTCGCCGCTCTCG
TGTGGGGCCTGGATACATCCTCGGGCATCTTGAGTGGAAAAGGCAGTTTCATGCGTCTGG
AGAACAGCCATTGGAGCAATTCCAACAGAGGGTATGAGTATGGCCTCAACCTGGACGCAC
TGGAAGGCTACGAGATCGCCAACCCACGCATGATCAAAGCGCTTAAACAACGGCGCGGGC
GTGAATGTTACGACATTGAAACGGGCAAGTTGGTGCCTATGGATCCTGGTAGGGTCCAAG
TGCCGATCAACCGGGTTGTGCCCCACGTGCTGGTGGACACTTCCGCAGCGGCCAAACCAG
GTTTTCTGGAAAACAGGCTCACGGTTGACAGATGGGACCAAGTGCACAGCTTCAAAACAA
GAGCAGCAGTCAAGTTCGCAGAGCTGACGAAGCGCGTCTCATACAACTCAGTTCTCGACC
TTGGGGCCGCCCCGGGAGGAGTGACCGACTATTGCGTGAAGAAGGGTAAGACCGTTACAT
GTGTCTCCGAACAGTGGGACTCTAAGCCGAGAGGCGCTGTGGTCATTACAGCCGATATCA
ACGGCCCACTTAACAACCTAGGCATCTTCGACCTGGTGTTTTGTGACGCAGCCGGACCAC
GACGCTATCACCACTACGCGCAGTGCGAAGACCACGCCGTGCTATTCACATCAGCATGCA
AACACGGGGTGGAGCGCACAGCCAAGGGCGGGGTATTCATTGTGAAGGCGTACGGAATGG
CGGACCGCCGAACAGAGCGGGCAGTGGAATGCACAGCGAGGTATTTCAAGTCCGTCTCGG
TCGAAAAACCAGTCTCCTCCCGCATAACCAACGTGGAAGTCTTCTTCAAGTTTTCCGGAC
GCTGTCGCCCGCATGCTCGTTCCATTGCACACTTGGGCCCTCAACTGACCGACATCTATG
CTCGCACGAGGAAGGCGTACAAAATGCTGGCGAGAGGAAGTGTTGCTGACAAGGTGAAAG
TGGCAGAGATCCTCAACTCGATGGTGGGAGCCGCGCCGGGTTACAGAGTCCTCAACAGGA
ACATCATCACTGCCGAAGAAGAAGTCTTGGTTAATGCCGCCAACAGCAACGGCAGACCCG
GCGACGGTGTGTGTGGTGCGCTCTACGGCGCGTTCGGGGACGCTTTCCCCAACGGTGCGA
TCGGCGCGGGAAACGCGGTCCTGGTCCGAGGACTCGAGGCCACCATCATCCACGCAGCCG
GAGCTGACTTCAGAGAGGTCGATGAAGAAACTGGTGCGCGACAGCTGAGAGCAGCATACC
GCGCGGCGGCTACTTTAGTCACTGCTAACGGTATCACCAGCGCTGCCATCCCTCTGCTGA
GTACACACATCTTTTCCAACGGTCGAAACAGACTGGAACAGTCCTTCGGCGCATTAGTGG
AGGCGTTCGACACAACAGAGTGCGACGTCACCATCTACTGCCTGGCCAACAACATGGCCG
CGAGGATCCAGCAACTAATCGACGATCACGCTCGCGAAGAGTTCGACGAGGAAGTGGTTG
TGGAAGAAGAAGAGGAACATAAAGCTGATGCGATGAGTGACACGGAGACGCTGTCCAGCT
TCGGCGACGAAACGGTGTGGGTGCCCAAACATAGTACTCTGGCCGGAAGACCAGGATACA
GTGCCACTTACGGCGACCGCAGATCTCTTTTTGTCGGCACGAAGTTCCACCGTGCCGCAG
TTGCTATGTCGTCAATCGAAGCGGCTTGGCCTAGGACCAAAGAAGCCAATGCTAAACTCA
TTGAGTACATACGAGGGCAACACCTCGTTGACGTCCTAAAAAGCTGTCCAGTCAACGACA
TACCGGTAGGTAGACCGCCTTCTAGCCTGCCCTGCGGTTGCATTTACGCCATGACCCCGG
AACGGGTCACAGTGCTGAAGCAAAGGCCGCAAGAAGGTTTTGTGGTATGCAGTGCATTCA
AACTACCGCTCACCAACATCCAAGATGTCACCAAAGTGGAGTGCACGGTGAGAGCACCTG
CAGAGGAACCTAGACCGGTGCGCTACTTGCAAGAGAGGCGCCCAGCGCAGGCCGCCGCGA
GGCAGCCTAGGCCGGCAACTGNGGCTGCCAGCGTCG------------------------
CCAGCACAGCCACGAGTCGCCGCACACCCGCGCCGGGCTCGGTGCAGGTGCGCCTACTGC
CGCCAAGAGACGGCACGGTATCCCGCAGTTCTCGCACGGGTTCGCAGTCCAGCGTCACCT
CGTCAGCGGGATCCATAATGCCGGTGCCCCGAAGGGCGCCAGTCGCGCCAGCGGCATCAT
TGGCGAGCAGCGTCCACAGCCATAGTGTGCGCAGCGCCCCTGCCATTCTGAGGGCCGCCA
GCACAGGTGCCAGAAGCGTGCGCAGCGTCCAGTCCGGCTTAACCGGGCACAGAGAGAACG
CTGTTAGCGTCGCCAGCTCGGTGAGACAGCCCAGTGGGCCGCCCAGCAGCGTGAGCACGC
CCGCCGCGCCTAGAGGGCTAACACGGGATCAGTTCGGCGCCGTGAGAGCTAGGGCCCGCA
GGGACCTAGAGTTGGAGGGATCGGAGCATGGCAGCCAGGCCAGTTTCCGTTCCGGCTCGC
TGGTGGTGGGGAGCACCGCTAGTAGCTACAGCCAACGTCCTGACGACCAGGACACGGGCT
CTGAGCCCTCAGGCCGCGGCGCCGCCGTGAGGACACGACGCAGAGGGCAACGGGACGGCC
CCGGAGGGTATATATTCTCTTCTGACCAAGGTACAGCTCATCTCAGCCAGCATAACACCC
AGACAAACAACACTACGGAGGTGTTGATGAGAACGTCGGTACTGCCAAGTAACGACCATG
GTACTCCAGATCTGCCTGCAGAGACGAAGAAGAGGCTGGCGTACCAGATGCGCCCTACTC
AAAAGAACAAGAGTCGCTACCTGTCCGCGAAGGTCCACAACATGAAACACAAGATCGTTC
AATGTTTGCAGCGAGGTGCCGGGCACTACCTGAGAGAGCAACATGCTCTGCCGCTGTGGA
AAAACACCTTCCCTAAGCCCAGGTACTCCGACGCCTGCGTGGTGAAGTTCGAGAGTGTCA
ACACAGCGATTGTTGCAGCCAACATGTTCATAGGGTGCAACTACCCCACTTTAAGCTCGT
TCGGAGTCACGGACAAGTACGATGCTTATTTGGACATGGTTGATGGGCTCAACTGCAACC
TCGACACCGTGACGTTTGACCCTGCTAAGGTGCGTTCTCTGCCGAAGAAATCAGAATACA
ACCAGCCGCTCATACAGTCCCAAGTGCCCGGTCCTATGGCATCTACTCTGCAAAGCATCC
TTATGGCCGCCACCAAACGCAACTGCAACGTCACGCAGATGAGAGAGCTCCCTACCATGG
ACTCAGCGGCAATGAACGTGGAAGCTTTTAAAAAATTCGCCTGTAAAGACACCGATCTGT
GGACTGAGTTCGCAGAAAAACCCGTAAGGTTGTCGCCCGGCCAAATTGAAGAGTACGTCT
TTCACTTACAAGGGGCTAAGGCCAATGTGATGCACAGCAGAGTCGAAGCCGTATGCCCTG
ACCTTTCGGAGGTGGCTATGGACAGATTCACACTGGACATGAAACGCGACGTTAAAGTGA
CGCCGGGCACGAAACATGTAGAGGAGAGACCTAAGGTTCAAGTGATTCAGGCGGCCGACC
CTATGGCCACCGCGTACTTGTGCGCTATCCATCGAGAGCTAGTCCGAAGATTGAAAGCCG
TCCTAAAACCATCCATACATGTGTTGTTCGACATGAGTTCCGAGGACTTNGACGCTATCG
TGGGCCACGGGATGAAGTTGGGCGACAAGGTGCTGGAAACGGACATCTCCTCATTCGACA
AGAGCCAGGACCAGGCCATGGCGGTTACGGCGTTGATGCTGCTGGAAGACTTGGGCGTAG
AGGAGGATCTCCTGACCCTCATCGAGGCGTCCTTCGGCGACATCACTTCTGTCCACCTGC
CTACAGGCACTAGATTCCAGTTTGGATCGATGATGAAGTCCGGGCTATTCCTGACGTTGT
TCGTGAATACGTTGCTTAACATCACCATAGCCGCCCGAGTCTTACGGGAGCAGCTGGCTG
ACACCAGGTGCGCCGCGTTTATTGGCGACGACAACGTCATAACCGGAGTAGTGTCCGATG
ACATGATGGTGGCCAGGTGTGCGTCCTGGCTGAACATGGAGGTGAAGATCATGGACATGG
AGATCGGCGATAGGAGTCCTTATTTTTGTGGCGGCTTCCTGTTACTCGACACGGTAACAG
GCACTGTAAGCCGAGTGTCGGACCCTGTAAAACGCCTGATGAAGATGGGANNNNNNNNNN
NNNNNNNNNNNNNNNNNNNNNNNNNNNNNNNNNNNNNNNNNNNNNNNNNNNNNNNNNNNN
NNNNNNNNNNNNNNNNNNNNNNNNNNNNNNNNNNNNNNNNNNNNNNNNNNNNNNNNNNNN
NNNNNNNNNNNNNNNNNNNNNNNNNNNNNNNNNNNNNNNNNNNNNNNNNNNNNNNNNNNN
NNNNNNNNNNNNNNNNNNNNNNNNNNNNNNNNNNNNNNNNNNNNNNNNNNNNNNNNNNNN
NNNNNNNNNNNNNNNNNNNNNNNNNNNNNNNNNNNNNNNNNNNNNNNNNNNNNNNNNNNN
NNNNNNNNNNNNNNNNNNNNNNNNNNNNNNNNNNNNNNNNNNNNNNNNNNNNNNNNNNNN
NNNNNNNNNNNNNNNNNNNNNNNNNNNNNNNNNNNNNNNNNNNNNNNNNNNNNNNNNNNN
NNNNNNNNNNNNNNNNNNNNNNNNNNNNNNNNNNNNNNNNNNNNNNNNNNNNNNNNNNNN
NNNNNNNNNNNNNNNNNNNNNNNNNNNNNNNNNNNNNNNNNNNNNNNNNNNNNNNNNNNN
NNNNNNNNNNNNNNNNNNNNNNNNNNNNNNNNNNNNNNNNNNNNNNNNNNNNNNNNNNNN
NNNNNNNNNNNNNNNNNNNNNNNNNNNNNNNNNNNNNNNNNNNNNNNNNNNNNNNNNNNN
NNNNNNNNNNNNNNNNNNNNNNNNNNNNNNNNNNNNNNNNNNNNNNNNNNNNNNNNNNNN
NNNNNNNNNNNNNNNNNNNNNNNNNNNNNNNNNNNNNNNNNNNNNNNNNNNNNNNNNNNN
NNNNNNNNNNNNNNNNNNNNNNNNNNNNNNNNNNNNNNNNNNNNNNNNNNNNNNNNNNNN
NNNNNNNNNNNNNNNNNNNNNNNNNNNNNNNNNNNNNNNNNNNNNNNNNNNNNNNNNNNN
NNNNNNNNNNNNNNNNNNNNNNNNNNNNNNNNNNNNNNNNNNNNNNNNNNNNNNNNNNNN
NNNNNNNNNNNNNNNNNNNNNNNNNNNNNNNNNNNNNNNNNNNNNNNNNNNNNNNNNNNN
NNNNNNNNNNNNNNNNNNNNNNNNNNNNNNNNNNNNNNNNNNNNNNNNNNNNNNNNNNNN
NNNNNNNNNNNNNNNNNNNNNNNNNNNNNNNNNNNNNNNNNNNNNNNNNNNNNNNNNNNN
NNNNNNNNNNNNNNNNNNNNNNNNNNNNNNNNNNNNNNNNNNNNNNNNNNNNNNNNNNNN
NNNNNNNNNNNNNNNNNNNNNNNNNNNNNNNNNNNNNNNNNNNNNNNNNNNNNNNNNNNN
NNNNNNNNNNNNNNNNNNNNNNNNNNNNNNNNNNNNNNNNNNNNNNNNNNNNNNNNNNNN
NNNNNNNNNNNNNNNNNNNNNNNNNNNNNNNNNNNNNNNNNNNNNNNNNNNNNNNNNNNN
NNNNNNNNNNNNNNNNNNNNNNNNNNNNNNNNNNNNNNNNNNNNNNNNNNNNNNNNNNNN
NNNNNNNNNNNNNNNNNNNNNNNNNNNNNNNNNNNNNNNNNNNNNNNNNNNNNNNNNNNN
NNNNNNNNNNNNNNNNNNNNNNNNNNNNNNNNNNNNNNNNNNNNNNNNNNNNNNNNNNNN
NNNNNNNNNNNNNNNNNNNNNNNNNNNNNNNNNNNNNNNNNNNNNNNNNNNNNNNNNNNN
NNNNNNNNNNNNNNNNNNNNNNNNNNNNNNNNNNNNNNNNNNNNNNNNNNNNNNNNNNNN
NNNNNNNNNNNNNNNNNNNNNNNNNNNNNNNNNNNNNNNNNNNNNNNNNNNNNNNNNNNN
NNNNNNNNNNNNNAGAGAACGCAGCAAGGGCCACCACCTGTCCGATCTGACCAAGAAATG
CACCAGGTTTTCCACCACCCCGAAGAAATCCGCGCTCTATCTCGTGGATGTGTATGACGC
TCTGCCGATTTCTGTAGAGATCAGCACCGTGGTGACATGCAACGAAAGTCAGTGCACAGT
GAGGGTGCCACCCGGTACCACAGTGAAATTCGATAAGAAGTGCAAGAGCGCTGCCCAAGC
GACCGTCACCTTCACCAGCGACTCCCAGACGTTTACGTGCGAGGAGCCGGTCCTAACGGC
CGCCAGTATCACCCAGGGCAAGCCGCACCTTAGATCGTCAATGCTGCCCAGCGGAGGCAA
AGAGGTGAAAGCGAGGATTCCATTCCCGTTCCCGCCAGAGACTGCGACCTGCAGAGTGAG
TGTCGCCCCACTGCCATCGATCACCTATGAGGAAAGCGATGTCCTGCTGGCCGGCACTGC
GAAATACCCCGTGCTGCTAACTACACGGAATCTTGGTTTCCATAGCAACGCCACATCCGA
ATGGATCCAGGGTAAGTACCTGCGCCGCATCCCGGTCACGCCCCAAGGGATCGAGCTAAT
GTGGGGAAACAACGCACCGCTGCACTTCTGGTCATCTGTCAGGTACGCATCTGGGGACGC
CGACGCGTACCCCTGGGAACTCCTGGTGCACCACACCAAGCACCACCCGGAGTATGCGTG
GGCGTTTGTAGGAGTTGCATGTGGCCTACTGGCCGTTGCAGCATGCATGTTTGCGTGCGC
ATGCAACAGGGTGCGGTACTCTCTGCTCGCCAACACGTTCAACCCGAACCCACCACCACT
GACCGCACTGACTGCAGCACTGTGCTGCATACCTGGGGCTCGCGCGGATCAACCCTACCT
GGACATCATTGCCTACTTGTGGACCAACAGCAAAGTGGCCTTCGGGCTGCAATGCGCGGC
GCCCGTGGCTTGTATGCTCATCGTCACATACGCCCTTAGACACTGCAGATTGTGCTGCAA
GTCTTTTTTAGGGGTAAGAGGGTGGTCGGCTCTGCTGGTCATCCTTGCGTATGTACAGAG
CTGCAAGAGCTACGAACACACCGTGGTGGTCCCAATGGATCCAAGAGCCCCGTCGTACGA
GGCGGTGATAAACCGGAATGGGTATGACCCCCTGAAGCTGACCATCGCAGTGAATTTCAC
CGTCATCTCACCAACTACGGCTCTGGAATACTGGACCTGTGCAGGAGTCCCTGTCGTCGA
GCCGCCCCATGTGGGCTGCTGCACGTCAGTGTCCTGCCCCACCGACCTCTCCACGCTGCA
CGCGTTCACCGGCAAAGCCGTCTCCGACGTGCACTGCGATGTGCACACAAACGTGTACCC
CTTGTTGTGGGGTGCGGCTCACTGCTTTTGTTCCACTGAAAACACGCAGGTCAGCGCTGT
GGCCGCCACCGTTTCTGAGTTCTGCGCTCAGGACTCAGAACGCGCCGAGGCGTTCAGCGT
TCACAGCAGCTCAGTCACTGCAGAGATCCTGGTGACGCTTGGTGAAGTGGTGACGGCAGT
CCACGTTTACGTGGACGGGGTAACATCAGCCAGGGGTACCGACCTCAAGATCGTGGCTGG
CCCAATAACAACTGACTACTCCCCGTTTGATCGCAAAGTAGTCCGTATCGGCGAAGAGGT
CTATAACTACGACTGGCCTCCTTACGGGGCTGGTCGACCAGGCACATTCGGAGACATTCA
AGCTAGGTCAACCAACTATGTCAAACCCAATGATCTGTACGGGGATATCGGGATTGAAGT
ACTGCAGCCGACTAATGACCACGTGCACGTGGCTTACACGTATACGACCTCCGGGTTACT
GCGTTGGTTGCAGGACGCTCCGAAACCACTCAGTGTCACAGCACCGCACGGTTGTAAGAT
CAGTGCTAACCCGCTCCTGGCCCTCGATTGTGGGGTTGGTGCCGTCCCCATGTCCATCAA
CATTCCGGACGCGAAGTTCACCCGCAAATTAAAGGATCCGAAACCATCGGCCCTGAAATG
CGTGGTGGACAGTTGCGAGTACGGGGTGGACTACGGGGGCGCCGCCACGATCACCTACGA
GGGCCACGAGGCTGGGAAGTGCGGGATCCATTCCCTGACACCAGGAGTCCCTCTGAGAAC
ATCAGTGGTTGAAGTAGTTGCCGGCGCTAATACCGTCAAAACGACCTTCTCCTCACCCAC
GCCCGAGGTCACACTCGAGGTAGAGATCTGTTCGGCAATAGTGAAGTGCGCCAGTGAGTG
CACTCCACCGAAGGAACACGTAGTCGCAGCCAGGCCTCGCCATGGCAGCGACACTGGAGG
CTACATCTCCGGGCCCGCAATGCGCTGGGCCGGAGGGATTGTAGGGACCCTAGTGGTCCT
GTTCCTCATCCTTGCCGTCACCTACTGCGTGGTGAAGAAGTGCC
>BC28_FR22383483
AGACTGCGTTTCCAGGGTTCGAAGTGGTGGCCAGCAACCGGTCGTCCAACGACCATGCCG
CCGCCAGAGCTTTCTCCCACTTGGCTACCAAGTGGATTGAGCGCGACATCGATGGCCGTC
AGGTCATCGTTGCCGACATAGGGAGCGCACCAGCGAGAAGAGTCGGGGCACCCGATAATG
TCACATACCACAGTGTGTGTCCTCGCAAATGCGCTGAAGACCCTGAGAGGCTGGCTTCTT
ACGCCAGGAAACTTGTCAGGGCTGTGGAGAAAGGAGATGGACACCTCGTCAGTGACAGAA
TCACTGACTTGAAGGACGTCCTGGAGAACCCGGACACGTCACTGGAAACCACCAGTATCT
GCCTGAACGACGACGTGAGTTGTAAAGTGAAGGCCGATATTGCAGTGTACCAGGATGTGT
ACGCAGTTGATGCGCCGTCTACCATCTACGCTCAAGCCGACAAAGGCACGCGAGTGGTAT
ACTGGATCGGGTTCGAGCCGTTCGTGTTTCACACGGACGCTATGGCGGGCAGCTTCCCGC
TATATGACGCCAACTGGAGCGACTCGGCGGTACTGGCAGCAAAAAATCTGCCACTGTGCT
ACTCAGGGTTATCGGAGGACACCATTAAATGGAGATTCCGTTTCCGTGACAAGCCACTGG
TACCGTCTGGAGAAATCCACTACTCGGTGGGTAGCACCCACTATGTTGAGGACCGAGACA
AGCTGAAAAGCTGGCACCTGCCTTCTACCTTCCACTTCGTGGCACCCAACAAGTACACAT
GCCGTTGTGATACGGTAGTGAGCTGTGGTGGCTACGTCGTGAAGAAGATCACGATTTGTG
AGGGCATTGTTGGTAGACCCGCGAATGAGGAATTGGCCACCTCGTACCACCGTGATGGAG
TGGTGGTGACCAAGTTCTCAGACACGATCAACCACGAACAGGTGTCGTTCCCAGTGGTGA
CCTACATCCCTGCCGTCATCTGCGACCAGATGACCGCCATGACGGCTAACCCCGTCAAAT
ATCCGGATGTCGTCAAACTGCTGGTAGGACTCAACCAGAGGATCGTGGTCAATGGGACCA
CCGTCCGGAACGTCAACTCCATGGATAACTCGCTGATTCCCGTATTTGCTCGCGCATTGT
GCAGCTGGGCAGACGAAGTTCGGCGGGACATGGAGGACGAACAGGACATGTACGGTGTCA
CGTCTGTCACCACATGGATCTGTATCTGCAGAGCGTATGATAAACGCCAGCAGCATACCT
TCTACCGCAGGCCCAAGCAGTCCTCAGGCATCTATGTGCCTGCTAAGTTCACAGGATCGC
TGAGAGCCTCCCTCTCCGCCACGTACCTCAACCTGCCTCTGAAGCAACTGCTGCTCAACA
CACTCAAACGTGCGATCAAACCTAGGGATCAGGCCATCGCAGATGAGACAGAAGCACGCG
CACACGATGCAGCTGAGGTGCACGAGCTGACAGAGGAAGAGGGTAGGCAACAGGCCGCCA
ACCCTAGTTACATCGCAGATGTGCTAGGTCAGGACGACGAAGAGGAAGTCGACGACGGAA
TGTCTAATGTGGACCTTGGCGAAGAAGACGGGGTGGGTTCTACCATCATCGACTGTCAAA
GAGGTACCGTGAAAGTGATCACGGCTTTCGGTGACAACACGATGGGAGAATACTTAGTAC
TATCCCCGGTAACTGTGTTGCGCACCAGGAAACTGGCCGTGCTGCTCGGACCGCTCGCAG
AAGAAGTGATGCAGTACGTCCACAAGGGCCGGACGGGACGTTACGCTATCGAGAAGAACA
ACCTGAAGGTACTCATCCCTACGGGAGTGTCCCTCAAGACGGCTCATTTTCAGGCCCTTA
CTGAAAGTGCTACCTTGACCTACAATGACTACCTGTTCACATGCCGTACGCTCGATCAGC
TGGCAACAAGAGGATCTGCGAAAAACACTGACGAAGTCTACTACAAGCTTGTTGACGCCG
CTAAGGCGAAGGATGAATACGTTTACGAATTGTCCTCCAAGCAATGCGTCAAGAAAGAAG
ATGCAACAGGCACAGTCCTTCAAGGGGACATATGCAATCCGCCTTACCACCAGTTTGCCT
TCGAGGCGCTGCGTAAAAGGCCGGCTCACACACACGACGTCCACACGATTGGCATCTACG
GGGTTCCGGGTGCAGGAAAAACCGCTATCATCACAACCGAAGTAACCACACGCGACTTGG
TCGCTAGTGGAAAAAAGGAGAATTGTGAGGACATCAAGCGGTGCGTGTTGGAGAGACGCG
GCTTAAAAATAGCCGCACGTACGGTTGACTCGCTGCTCTACGGTGCATACCGAGGAGCGG
TCGACACGCTGTACGTTGACGAGGCTTACGCCTGTCACTCGGGCACTCTGCTCGCCTTGA
TCGCTGCGGTAAGACCGACGGGAAAGGTGGTGCTTTGTGGTGACCCTAAACAAGTCGGAT
GTGTGAACCAGCTCCAAATGCGGATGCATTATAATCACGAGATCAGTGACCGCGTTCTGC
GGAAGAACATCTCCCGCCGTTGCACTCATACGCTTACGGCCATTGTTTCAAACCTCAACT
ACGAAGGTAGAATGAAGACTACGAACCCGTGCAAGAAGCCGGTACTGATTGATACAACCG
GGTCTACCAAGCCTGACAAAGAAGCGTTGGTATTGACGTGCTTCCGCGGGTGGGTTAAAG
ATTTAAAAATTCTCTACCCTCACAACGAGCTCATGACTGCGGCTGCCTCACAGGGTCTGA
CTCGTGAAAAAGTGTACGCCGTTCGTTGCCGCGTCACGTCGAACCCACTCTACGAGCCGA
CTTCTGAGCACATTACTGTCCTTTTGACGCGCACCAACGACGAACTGGTCTGGAAGACAC
TGCCAAACGATCCGCTGATCCCTATACTCTCCAAGCCCCCGAAAGGAGACTACTCCGCCA
CCATGGAGGACTGGGAGGATGAGCACAACGGTATCTTGGCGGCTCTCAGAGAAGCATGTG
TCCCACGGATGAACTTCGCGCACGGGAAGCGTAACACCTGTTGGGCAGTTACAAGCAGCC
GGGTGCTGCACGAGGCAGGCGTCCTGATAACGCCGGAGGACTTCAACCGCATCTTTCCGG
CGTTCCGAGAGGACAAACCGCACTCGGCTTTGGCAGCCTTGGATGCTGTCGCCGCTCTCG
TGTGGGGCCTGGATACATCCTCGGGCATCTTGAGTGGAAAAGGCAGTTTCATGCGTCTGG
AGAACAGCCATTGGAGCAATTCCAACAGAGGGTATGAGTATGGCCTCAACCTGGACGCAC
TGGAAGGCTACGAGATCGCCAACCCACGCATGATCAAAGCGCTTAAACAACGGCGCGGGC
GTGAATGTTACGACATTGAAACGGGCAAGTTGGTGCCTATGGATCCTGGTAGGGTCCAAG
TGCCGATCAACCGGGTTGTGCCCCACGTGCTGGTGGACACTTCCGCAGCGGCCAAACCAG
GTTTTCTGGAAAACAGGCTCACGGTTGACAGATGGGACCAAGTGCACAGCTTCAAAACAA
GAGCAGCAGTCAAGTTCGCAGAGCTGACGAAGCGCGTCTCATACAACTCAGTTCTCGACC
TTGGGGCCGCCCCGGGAGGAGTGACCGACTATTGCGTGAAGAAGGGTAAGACCGTTACAT
GTGTCTCCGAACAGTGGGACTCTAAGCCGAGAGGCGCTGTGGTCATTACAGCCGATATCA
ACGGCCCACTTAACAACCTAGGCATCTTCGACCTGGTGTTTTGTGACGCAGCCGGACCAC
GACGCTATCACCACTACGCGCAGTGCGAAGACCACGCCGTGCTATTCACATCAGCATGCA
AACACGGGGTGGAGCGCACAGCCAAGGGCGGGGTATTCATTGTGAAGGCGTACGGAATGG
CGGACCGCCGAACAGAGCGGGCAGTGGAATGCACAGCGAGGTATTTCAAGTCCGTCTCGG
TCGAAAAACCAGTCTCCTCCCGCATAACCAACGTGGAAGTCTTCTTCAAGTTTTCCGGAC
GCTGTCGCCCGCATGCTCGTTCCATTGCACACTTGGGCCCTCAACTGACCGACATCTATG
CTCGCACGAGGAAGGCGTACAAAATGCTGGCGAGAGGAAGTGTTGCTGACAAGGTGAAAG
TGGCAGAGATCCTCAACTCGATGGTGGGAGCCGCGCCGGGTTACAGAGTCCTCAACAGGA
ACATCATCACTGCCGAAGAAGAAGTCTTGGTTAATGCCGCCAACAGCAACGGCAGACCCG
GCGACGGTGTGTGTGGTGCGCTCTACGGCGCGTTCGGGGACGCTTTCCCCAACGGTGCGA
TCGGCGCGGGAAACGCGGTCCTGGTCCGAGGACTCGAGGCCACCATCATCCACGCAGCCG
GAGCTGACTTCAGAGAGGTCGATGAAGAAACTGGTGCGCGACAGCTGAGAGCAGCATACC
GCGCGGCGGCTACTTTAGTCACTGCTAACGGTATCACCAGCGCTGCCATCCCTCTGCTGA
GTACACACATCTTTTCCAACGGTCGAAACAGACTGGAACAGTCCTTCGGCGCATTAGTGG
AGGCGTTCGACACAACAGAGTGCGACGTCACCATCTACTGCCTGGCCAACAACATGGCCG
CGAGGATCCAGCAACTAATCGACGATCACGCTCGCGAAGAGTTCGACGAGGAAGTGGTTG
TGGAAGAAGAAGAGGAACATAAAGCTGATGCGATGAGTGACACGGAGACGCTGTCCAGCT
TCGGCGACGAAACGGTGTGGGTGCCCAAACATAGTACTCTGGCCGGAAGACCAGGATACA
GTGCCACTTACGGCGACCGCAGATCTCTTTTTGTCGGCACGAAGTTCCACCGTGCCGCAG
TTGCTATGTCGTCAATCGAAGCGGCTTGGCCTAGGACCAAAGAAGCCAATGCTAAACTCA
TTGAGTACATACGAGGGCAACACCTCGTTGACGTCCTAAAAAGCTGTCCAGTCAACGACA
TACCGGTAGGTAGACCGCCTTCTAGCCTGCCCTGCGGTTGCATTTACGCCATGACCCCGG
AACGGGTCACAGTGCTGAAGCAAAGGCCGCAAGAAGGTTTTGTGGTATGCAGTGCATTCA
AACTACCGCTCACCAACATCCAAGATGTCACCAAAGTGGAGTGCACGGTGAGAGCACCTG
CAGAGGAACCTAGACCGGTGCGCTACTTGCAAGAGAGGCGCCCAGCGCAGGCCGCCGCGA
GGCAGCCTAGGCCGGCAACTGNGGCTGCCAGCGTCG------------------------
CCAGCACAGCCACGAGTCGCCGCACACCCGCGCCGGGCTCGGTGCAGGTGCGCCTACTGC
CGCCAAGAGACGGCACGGTATCCCGCAGTTCTCGCACGGGTTCGCAGTCCAGCGTCACCT
CGTCAGCGGGATCCATAATGCCGGTGCCCCGAAGGGCGCCAGTCGCGCCAGCGGCATCAT
TGGCGAGCAGCGTCCACAGCCATAGTGTGCGCAGCGCCCCTGCCATTCTGAGGGCCGCCA
GCACAGGTGCCAGAAGCGTGCGCAGCGTCCAGTCCGGCTTAACCGGGCACAGAGAGAACG
CTGTTAGCGTCGCCAGCTCGGTGAGACAGCCCAGTGGGCCGCCCAGCAGCGTGAGCACGC
CCGCCGCGCCTAGAGGGCTAACACGGGATCAGTTCGGCGCCGTGAGAGCTAGGGCCCGCA
GGGACCTAGAGTTGGAGGGATCGGAGCATGGCAGCCAGGCCAGTTTCCGTTCCGGCTCGC
TGGTGGTGGGGAGCACCGCTAGTAGCTACAGCCAACGTCCTGACGACCAGGACACGGGCT
CTGAGCCCTCAGGCCGCGGCGCCGCCGTGAGGACACGACGCAGAGGGCAACGGGACGGCC
CCGGAGGGTATATATTCTCTTCTGACCAAGGTACAGCTCATCTCAGCCAGCATAACACCC
AGACAAACAACACTACGGAGGTGTTGATGAGAACGTCGGTACTGCCAAGTAACGACCATG
GTACTCCAGATCTGCCTGCAGAGACGAAGAAGAGGCTGGCGTACCAGATGCGCCCTACTC
AAAAGAACAAGAGTCGCTACCTGTCCGCGAAGGTCCACAACATGAAACACAAGATCGTTC
AATGTTTGCAGCGAGGTGCCGGGCACTACCTGAGAGAGCAACATGCTCTGCCGCTGTGGA
AAAACACCTTCCCTAAGCCCAGGTACTCCGACGCCTGCGTGGTGAAGTTCGAGAGTGTCA
ACACAGCGATTGTTGCAGCCAACATGTTCATAGGGTGCAACTACCCCACTTTAAGCTCGT
TCGGAGTCACGGACAAGTACGATGCTTATTTGGACATGGTTGATGGGCTCAACTGCAACC
TCGACACCGTGACGTTTGACCCTGCTAAGGTGCGTTCTCTGCCGAAGAAATCAGAATACA
ACCAGCCGCTCATACAGTCCCAAGTGCCCGGTCCTATGGCATCTACTCTGCAAAGCATCC
TTATGGCCGCCACCAAACGCAACTGCAACGTCACGCAGATGAGAGAGCTCCCTACCATGG
ACTCAGCGGCAATGAACGTGGAAGCTTTTAAAAAATTCGCCTGTAAAGACACCGATCTGT
GGACTGAGTTCGCAGAAAAACCCGTAAGGTTGTCGCCCGGCCAAATTGAAGAGTACGTCT
TTCACTTACAAGGGGCTAAGGCCAATGTGATGCACAGCAGAGTCGAAGCCGTATGCCCTG
ACCTTTCGGAGGTGGCTATGGACAGATTCACACTGGACATGAAACGCGACGTTAAAGTGA
CGCCGGGCACGAAACATGTAGAGGAGAGACCTAAGGTTCAAGTGATTCAGGCGGCCGACC
CTATGGCCACCGCGTACTTGTGCGCTATCCATCGAGAGCTAGTCCGAAGATTGAAAGCCG
TCCTAAAACCATCCATACATGTGTTGTTCGACATGAGTTCCGAGGACTTNGACGCTATCG
TGGGCCACGGGATGAAGTTGGGCGACAAGGTGCTGGAAACGGACATCTCCTCATTCGACA
AGAGCCAGGACCAGGCCATGGCGGTTACGGCGTTGATGCTGCTGGAAGACTTGGGCGTAG
AGGAGGATCTCCTGACCCTCATCGAGGCGTCCTTCGGCGACATCACTTCTGTCCACCTGC
CTACAGGCACTAGATTCCAGTTTGGATCGATGATGAAGTCCGGGCTATTCCTGACGTTGT
TCGTGAATACGTTGCTTAACATCACCATAGCCGCCCGAGTCTTACGGGAGCAGCTGGCTG
ACACCAGGTGCGCCGCGTTTATTGGCGACGACAACGTCATAACCGGAGTAGTGTCCGATG
ACATGATGGTGGCCAGGTGTGCGTCCTGGCTGAACATGGAGGTGAAGATCATGGACATGG
AGATCGGCGATAGGAGTCCTTATTTTTGTGGCGGCTTCCTGTTACTCGACACGGTAACAG
GCACTGTAAGCCGAGTGTCGGACCCTGTAAAACGCCTGATGAAGATGGGAAAACCGGCCT
TGAACGATCCGGAAACGGATGTGGACAGATGCCGCGCACTGCGCGAAGAAGTGGAAAGCT
GGTACAGAGTGGGGATTCAGTGGCCACTGCAGGTGGCCGCCGCTACACGCTATGGCGTGA
ATCACCTGCCGTTAGCCACAATGGCGATGGCCACGCTCGCCCAGGATCTGAGATCGTACT
TGGGCGCGCGAGGGGAGTACGTATCCCTCTACGCCTAACCTTAATATTTTCTGCATCATA
CTCTCAACCAACCATGTTTCCCATGCAATTCACCAACTCACCCTATCGCCAGATGGAGCC
CATGTTCGCACCGGCTTCTCGAGGACAAGTACAGCCGTATCGGCCGCGCACAAAGCGCCG
CCAAGAGCCGCAAGTCGGCAACGCTGCTATTGCTGCCCTCGCGAACCAGATGAGTGCGCT
CCAGCTGCAGGTGGCTGGACTTGCCGGCCAGGCAAGGGTGGACCGTCGTGGACCGAGACG
TGTTCAGAAGAACAAGCAGAAGAAGAAGAACTCTTCCAACGGAGAAAAACCCAAGGAGAA
GAAGAAGAAGCAAAAACAACAGGAGAAGAAAGGGAGCGGCGGTGAAAAAGTCAAGAAGCC
ACGGAACCGGCCCGGGAAGGAGGTAAGGATCTCCGTAAAGCGTGCCCGACAGAGCACCTT
CCCCGTGTACCATGACGGTGCCATATCCGGCTATGCGGTGCTGATTGGCTCCCGCGTGTT
TAAGCCAGCGCACGTGAAGGGTAAGATCGACCACCCCGAACTGGCGGACATCAAGTTCCA
GGTCGCCGAGGACATGGACCTCGAAGCAGCCGCATACCCCAAGAGCATGCGAGACCAAGC
GGCTGAACCAGCAACCATGACGGATGGAGTGTACAACTGGGAATACGGCACTATCAGAGT
GGAGGACAACGTCGTGATCGATGCGAGCGGCAGAGGCAAGCCGGGTGACAGTGGCAGGGC
CATCACCGACAACTCAGGAAAGGTTGTCGGTATCGTCCTCGGAGGAGGACCCGATGGTAG
GCGCACACGTCTCTCCGTGATAGGTTTCGACAAGAAGCTGAAGGCCAGAGAGATCGCCTA
CAGCGAGGCCATCCCTTGGACACGCGCACCAGCTCTCCTGCTGCTGCCCATGGTCATCGC
CTGTACCTACAACTCCAACACCTTTGACTGCTCCAAACCGTCCTGCCAGGACTGTTGCAT
TACTGCTGAACCAAAGAAGGCCATGACTATGCTGAAGGACAACCTGAATGACCCGAACTA
CTGGGACCTGCTTATTGCCGTCACCACCTGCAGTTCCGCCCGAAAAAAGAGGGCTGTGTC
TACGTCGCCTGCCGCCGTTTACGACACACAAATTCTCGCCGCCCACGCAGCTGCCTCCCC
GTATAGGGCGTACTGCCCCGATTGTGACGGAACTGCCTGCATCTCGCCGATAGCTATCGA
CGAGGTGGTAAGTAGCGGTAGTGACCACGTCCTTCGCATCCGGGTCGGTTCTCAATCGGG
AGTGACCGCTAAAGGCGGTGCGGCGGGTGAAACCTCTCTGCGATACCTGGGAAGGGACGG
TAAGGTTCACGCCGCGGACAACACGCGGCTCGTGGTGCGCACCACTGCAAAGTGCGACGT
GCTGCAGGCCACTGGCCACTACATTCTGGCCAACTGCCCAGTGGGGCAGAGTCTCACTGT
TGCGGCCACACTGGACGGCACCCGGCATCAATGTACCACGGTTTTCGAACATCAAGTAAC
GGAGAAGTTCACAAGAGAACGCAGCAAGGGCCACCACCTGTCCGATCTGACCAAGAAATG
CACCAGGTTTTCCACCACCCCGAAGAAATCCGCGCTCTATCTCGTGGATGTGTATGACGC
TCTGCCGATTTCTGTAGAGATCAGCACCGTGGTGACATGCAACGAAAGTCAGTGCACAGT
GAGGGTGCCACCCGGTACCACAGTGAAATTCGATAAGAAGTGCAAGAGCGCTGCCCAAGC
GACCGTCACCTTCACCAGCGACTCCCAGACGTTTACGTGCGAGGAGCCGGTCCTAACGGC
CGCCAGTATCACCCAGGGCAAGCCGCACCTTAGATCGTCAATGCTGCCCAGCGGAGGCAA
AGAGGTGAAAGCGAGGATTCCATTCCCGTTCCCGCCAGAGACTGCGACCTGCAGAGTGAG
TGTCGCCCCACTGCCATCGATCACCTATGAGGAAAGCGATGTCCTGCTGGCCGGCACTGC
GAAATACCCCGTGCTGCTAACTACACGGAATCTTGGTTTCCATAGCAACGCCACATCCGA
ATGGATCCAGGGTAAGTACCTGCGCCGCATCCCGGTCACGCCCCAAGGGATCGAGCTAAT
GTGGGGAAACAACGCACCGCTGCACTTCTGGTCATCTGTCAGGTACGCATCTGGGGACGC
CGACGCGTACCCCTGGGAACTCCTGGTGCACCACACCAAGCACCACCCGGAGTATGCGTG
GGCGTTTGTAGGAGTTGCATGTGGCCTACTGGCCGTTGCAGCATGCATGTTTGCGTGCGC
ATGCAACAGGGTGCGGTACTCTCTGCTCGCCAACACGTTCAACCCGAACCCACCACCACT
GACCGCACTGACTGCAGCACTGTGCTGCATACCTGGGGCTCGCGCGGATCAACCCTACCT
GGACATCATTGCCTACTTGTGGACCAACAGCAAAGTGGCCTTCGGGCTGCAATGCGCGGC
GCCCGTGGCTTGTATGCTCATCGTCACATACGCCCTTAGACACTGCAGATTGTGCTGCAA
GTCTTTTTTAGGGGTAAGAGGGTGGTCGGCTCTGCTGGTCATCCTTGCGTATGTACAGAG
CTGCAAGAGCTACGAACACACCGTGGTGGTCCCAATGGATCCAAGAGCCCCGTCGTACGA
GGCGGTGATAAACCGGAATGGGTATGACCCCCTGAAGCTGACCATCGCAGTGAATTTCAC
CGTCATCTCACCAACTACGGCTCTGGAATACTGGACCTGTGCAGGAGTCCCTGTCGTCGA
GCCGCCCCATGTGGGCTGCTGCACGTCAGTGTCCTGCCCCACCGACCTCTCCACGCTGCA
CGCGTTCACCGGCAAAGCCGTCTCCGACGTGCACTGCGATGTGCACACAAACGTGTACCC
CTTGTTGTGGGGTGCGGCTCACTGCTTTTGTTCCACTGAAAACACGCAGGTCAGCGCTGT
GGCCGCCACCGTTTCTGAGTTCTGCGCTCAGGACTCAGAACGCGCCGAGGCGTTCAGCGT
TCACAGCAGCTCAGTCACTGCAGAGATCCTGGTGACGCTTGGTGAAGTGGTGACGGCAGT
CCACGTTTACGTGGACGGGGTAACATCAGCCAGGGGTACCGACCTCAAGATCGTGGCTGG
CCCAATAACAACTGACTACTCCCCGTTTGATCGCAAAGTAGTCCGTATCGGCGAAGAGGT
CTATAACTACGACTGGCCTCCTTACGGGGCTGGTCGACCAGGCACATTCGGAGACATTCA
AGCTAGGTCAACCAACTATGTCAAACCCAATGATCTGTATGGGGATATCGGGATTGAAGT
ACTGCAGCCGACTAATGACCACGTGCACGTGGCTTACACGTATACGACCTCCGGGTTACT
GCGTTGGTTGCAGGACGCTCCGAAACCACTCAGTGTCACAGCACCGCACGGTTGTAAGAT
CAGTGCTAACCCGCTCCTGGCCCTCGATTGTGGGGTTGGTGCCGTCCCCATGTCCATCAA
CATTCCGGACGCGAAGTTCACCCGCAAATTAAAGGATCCGAAACCATCGGCCCTGAAATG
CGTGGTGGACAGTTGCGAGTACGGGGTGGACTACGGGGGCGCCGCCACGATCACCTACGA
GGGCCACGAGGCTGGGAAGTGCGGGATCCATTCCCTGACACCAGGAGTCCCTCTGAGAAC
ATCAGTGGTTGAAGTAGTTGCCGGCGCTAATACCGTCAAAACGACCTTCTCCTCACCCAC
GCCCGAGGTCACACTCGAGGTAGAGATCTGTTCGGCAATAGTGAAGTGCGCCAGTGAGTG
CACTCCACCGAAGGAACACGTAGTCGCAGCCAGGCCTCGCCATGGCAGCGACACTGGAGG
CTACATCTCCGGGCCCGCAATGCGCTGGGCCGGAGGGATTGTAGGGACCCTAGTGGTCCT
GTTCCTCATCCTTGCCGTCACCTACTGCGTGGTGAAGAAGTGCC
>BC29_FR22383486
AGACTGCGTTTCCAGGGTTCGAAGTGGTGGCCAGCAACCGGTCGTCCAACGACCATGCCG
CCGCCAGAGCTTTCTCCCACTTGGCTACCAAGTGGATTGAGCGCGACATCGATGGCCGTC
AGGTCATCGTTGCCGACATAGGGAGCGCACCAGCGAGAAGAGTCGGGGCACCCGATAATG
TCACATACCACAGTGTGTGTCCTCGCAAATGCGCTGAAGACCCTGAGAGGCTGGCTTCTT
ACGCCAGGAAACTTGTCAGGGCTGTGGAGAAAGGAGATGGACACCTCGTCAGTGACAGAA
TCACTGACTTGAAGGACGTCCTGGAGAACCCGGACACGTCACTGGAAACCACCAGTATCT
GCCTGAACGACGACGTGAGTTGTAAAGTGAAGGCCGATATTGCAGTGTACCAGGATGTGT
ACGCAGTTGATGCGCCGTCTACCATCTACGCTCAAGCCGACAAAGGCACGCGAGTGGTAT
ACTGGATCGGGTTCGAGCCGTTCGTGTTTCACACGGACGCTATGGCGGGCAGCTTCCCGC
TATATGACGCCAACTGGAGCGACTCGGCGGTACTGGCAGCAAAAAATCTGCCACTGTGCT
ACTCAGGGTTATCGGAGGACACCATTAAATGGAGATTCCGTTTCCGTGACAAGCCACTGG
TACCGTCTGGAGAAATCCACTACTCGGTGGGTAGCACCCACTATGTTGAGGACCGAGACA
AGCTGAAAAGCTGGCACCTGCCTTCTACCTTCCACTTCGTGGCACCCAACAAGTACACAT
GCCGTTGTGATACGGTAGTGAGCTGTGGTGGCTACGTCGTGAAGAAGATCACGATTTGTG
AGGGCATTGTTGGTAGACCCGCGAATGAGGAATTGGCCACCTCGTACCACCGTGATGGAG
TGGTGGTGACCAAGTTCTCAGACACGATCAACCACGAACAGGTGTCGTTCCCAGTGGTGA
CCTACATCCCTGCCGTCATCTGCGACCAGATGACCGCCATGACGGCTAACCCCGTCAAAT
ATCCGGATGTCGTCAAACTGCTGGTAGGACTCAACCAGAGGATCGTGGTCAATGGGACCA
CCGTCCGGAACGTCAACTCCATGGATAACTCGCTGATTCCCGTATTTGCTCGCGCATTGT
GCAGCTGGGCAGACGAAGTTCGGCGGGACATGGAGGACGAACAGGACATGTACGGTGTCA
CGTCTGTCACCACATGGATCTGTATCTGCAGAGCGTATGATAAACGCCAGCAGCATACCT
TCTACCGCAGGCCCAAGCAGTCCTCAGGCATCTATGTGCCTGCTAAGTTCACAGGATCGC
TGAGAGCCTCCCTCTCCGCCACGTACCTCAACCTGCCTCTGAAGCAACTGCTGCTCAACA
CACTCAAACGTGCGATCAAACCTAGGGATCAGGCCATCGCAGATGAGACAGAAGCACGCG
CACACGATGCAGCTGAGGTGCACGAGCTGACAGAGGAAGAGGGTAGGCAACAGGCCGCCA
ACCCTAGTTACATCGCAGATGTGCTAGGTCAGGACGACGAAGAGGAAGTCGACGACGGAA
TGTCTAATGTGGACCTTGGCGAAGAAGACGGGGTGGGTTCTACCATCATCGACTGTCAAA
GAGGTACCGTGAAAGTGATCACGGCTTTCGGTGACAACACGATGGGAGAATACTTAGTAC
TATCCCCGGTAACTGTGTTGCGCACCAGGAAACTGGCCGTGCTGCTCGGACCGCTCGCAG
AAGAAGTGATGCAGTACGTCCACAAGGGCCGGACGGGACGTTACGCTATCGAGAAGAACA
ACCTGAAGGTACTCATCCCTACGGGAGTGTCCCTCAAGACGGCTCATTTTCAGGCCCTTA
CTGAAAGTGCTACCTTGACCTACAATGACTACCTGTTCACATGCCGTACGCTCGATCAGC
TGGCAACAAGAGGATCTGCGAAAAACACTGACGAAGTCTACTACAAGCTTGTTGACGCCG
CTAAGGCGAAGGATGAATACGTTTACGAATTGTCCTCCAAGCAATGCGTCAAGAAAGAAG
ATGCAACAGGCACAGTCCTTCAAGGGGACATATGCAATCCGCCTTACCACCAGTTTGCCT
TCGAGGCGCTGCGTAAAAGGCCGGCTCACACACACGACGTCCACACGATTGGCATCTACG
GGGTTCCGGGTGCAGGAAAAACCGCTATCATCACAACCGAAGTAACCACACGCGACTTGG
TCGCTAGTGGAAAAAAGGAGAATTGTGAGGACATCAAGCGGTGCGTGTTGGAGAGACGCG
GCTTAAAAATAGCCGCACGTACGGTTGACTCGCTGCTCTACGGTGCATACCGAGGAGCGG
TCGACACGCTGTACGTTGACGAGGCTTACGCCTGTCACTCGGGCACTCTGCTCGCCTTGA
TCGCTGCGGTAAGACCGACGGGAAAGGTGGTGCTTTGTGGTGACCCTAAACAAGTCGGAT
GTGTGAACCAGCTCCAAATGCGGATGCATTATAATCACGAGATCAGTGACCGCGTTCTGC
GGAAGAACATCTCCCGCCGTTGCACTCATACGCTTACGGCCATTGTTTCAAACCTCAACT
ACGAAGGTAGAATGAAGACTACGAACCCGTGCAAGAAGCCGGTACTGATTGATACAACCG
GGTCTACCAAGCCTGACAAAGAAGCGTTGGTATTGACGTGCTTCCGCGGGTGGGTTAAAG
ATTTAAAAATTCTCTACCCTCACAACGAGCTCATGACTGCGGCTGCCTCACAGGGTCTGA
CTCGTGAAAAAGTGTACGCCGTTCGTTGCCGCGTCACGTCGAACCCACTCTACGAGCCGA
CTTCTGAGCACATTACTGTCCTTTTGACGCGCACCAACGACGAACTGGTCTGGAAGACAC
TGCCAAACGATCCGCTGATCCCTATACTCTCCAAGCCCCCGAAAGGAGACTACTCCGCCA
CCATGGAGGACTGGGAGGATGAGCACAACGGTATCTTGGCGGCTCTCAGAGAAGCATGTG
TCCCACGGATGAACTTCGCGCACGGGAAGCGTAACACCTGTTGGGCAGTTACAAGCAGCC
GGGTGCTGCACGAGGCAGGCGTCCTGATAACGCCGGAGGACTTCAACCGCATCTTTCCGG
CGTTCCGAGAGGACAAACCGCACTCGGCTTTGGCAGCCTTGGATGCTGTCGCCGCTCTCG
TGTGGGGCCTGGATACATCCTCGGGCATCTTGAGTGGAAAAGGCAGTTTCATGCGTCTGG
AGAACAGCCATTGGAGCAATTCCAACAGAGGGTATGAGTATGGCCTCAACCTGGACGCAC
TGGAAGGCTACGAGATCGCCAACCCACGCATGATCAAAGCGCTTAAACAACGGCGCGGGC
GTGAATGTTACGACATTGAAACGGGCAAGTTGGTGCCTATGGATCCTGGTAGGGTCCAAG
TGCCGATCAACCGGGTTGTGCCCCACGTGCTGGTGGACACTTCCGCAGCGGCCAAACCAG
GTTTTCTGGAAAACAGGCTCACGGTTGACAGATGGGACCAAGTGCACAGCTTCAAAACAA
GAGCAGCAGTCAAGTTCGCAGAGCTGACGAAGCGCGTCTCATACAACTCAGTTCTCGACC
TTGGGGCCGCCCCGGGAGGAGTGACCGACTATTGCGTGAAGAAGGGTAAGACCGTTACAT
GTGTCTCCGAACAGTGGGACTCTAAGCCGAGAGGCGCTGTGGTCATTACAGCCGATATCA
ACGGCCCACTTAACAACCTAGGCATCTTCGACCTGGTGTTTTGTGACGCAGCCGGACCAC
GACGCTATCACCACTACGCGCAGTGCGAAGACCACGCCGTGCTATTCACATCAGCATGCA
AACACGGGGTGGAGCGCACAGCCAAGGGCGGGGTATTCATTGTGAAGGCGTACGGAATGG
CGGACCGCCGAACAGAGCGGGCAGTGGAATGCACAGCGAGGTATTTCAAGTCCGTCTCGG
TCGAAAAACCAGTCTCCTCCCGCATAACCAACGTGGAAGTCTTCTTCAAGTTTTCCGGAC
GCTGTCGCCCGCATGCTCGTTCCATTGCACACTTGGGCCCTCAACTGACCGACATCTATG
CTCGCACGAGGAAGGCGTACAAAATGCTGGCGAGAGGAAGTGTTGCTGACAAGGTGAAAG
TGGCAGAGATCCTCAACTCGATGGTGGGAGCCGCGCCGGGTTACAGAGTCCTCAACAGGA
ACATCATCACTGCCGAAGAAGAAGTCTTGGTTAATGCCGCCAACAGCAACGGCAGACCCG
GCGACGGTGTGTGTGGTGCGCTCTACGGCGCGTTCGGGGACGCTTTCCCCAACGGTGCGA
TCGGCGCGGGAAACGCGGTCCTGGTCCGAGGACTCGAGGCCACCATCATCCACGCAGCCG
GAGCTGACTTCAGAGAGGTCGATGAAGAAACTGGTGCGCGACAGCTGAGAGCAGCATACC
GCGCGGCGGCTACTTTAGTCACTGCTAACGGTATCACCAGCGCTGCCATCCCTCTGCTGA
GTACACACATCTTTTCCAACGGTCGAAACAGACTGGAACAGTCCTTCGGCGCATTAGTGG
AGGCGTTCGACACAACAGAGTGCGACGTCACCATCTACTGCCTGGCCAACAACATGGCCG
CGAGGATCCAGCAACTAATCGACGATCACGCTCGCGAAGAGTTCGACGAGGAAGTGGTTG
TGGAAGAAGAAGAGGAACATAAAGCTGATGCGATGAGTGACACGGAGACGCTGTCCAGCT
TCGGCGACGAAACGGTGTGGGTGCCCAAACATAGTACTCTGGCCGGAAGACCAGGATACA
GTGCCACTTACGGCGACCGCAGATCTCTTTTTGTCGGCACGAAGTTCCACCGTGCCGCAG
TTGCTATGTCGTCAATCGAAGCGGCTTGGCCTAGGACCAAAGAAGCCAATGCTAAACTCA
TTGAGTACATACGAGGGCAACACCTCGTTGACGTCCTAAAAAGCTGTCCAGTCAACGACA
TACCGGTAGGTAGACCGCCTTCTAGCCTGCCCTGCGGTTGCATTTACGCCATGACCCCGG
AACGGGTCACAGTGCTGAAGCAAAGGCCGCAAGAAGGTTTTGTGGTATGCAGTGCATTCA
AACTACCGCTCACCAACATCCAAGATGTCACCAAAGTGGAGTGCACGGTGAGAGCACCTG
CAGAGGAACCTAGACCGGTGCGCTACTTGCAAGAGAGGCGCCCAGCGCAGGCCGCCGCGA
GGCAGCCTAGGCCGGCAACTGNGGCTGCCAGCGTCG------------------------
CCAGCACAGCCACGAGTCGCCGCACACCCGCGCCGGGCTCGGTGCAGGTGCGCCTACTGC
CGCCAAGAGACGGCACGGTATCCCGCAGTTCTCGCACGGGTTCGCAGTCCAGCGTCACCT
CGTCAGCGGGATCCATAATGCCGGTGCCCCGAAGGGCGCCAGTCGCGCCAGCGGCATCAT
TGGCGAGCAGCGTCCACAGCCATAGTGTGCGCAGCGCCCCTGCCATTCTGAGGGCCGCCA
GCACAGGTGCCAGAAGCGTGCGCAGCGTCCAGTCCGGCTTAACCGGGCACAGAGAGAACG
CTGTTAGCGTCGCCAGCTCGGTGAGACAGCCCAGTGGGCCGCCCAGCAGCGTGAGCACGC
CCGCCGCGCCTAGAGGGCTAACACGGGATCAGTTCGGCGCCGTGAGAGCTAGGGCCCGCA
GGGACCTAGAGTTGGAGGGATCGGAGCATGGCAGCCAGGCCAGTTTCCGTTCCGGCTCGC
TGGTGGTGGGGAGCACCGCTAGTAGCTACAGCCAACGTCCTGACGACCAGGACACGGGCT
CTGAGCCCTCAGGCCGCGGCGCCGCCGTGAGGACACGACGCAGAGGGCAACGGGACGGCC
CCGGAGGGTATATATTCTCTTCTGACCAAGGTACAGCTCATCTCAGCCAGCATAACACCC
AGACAAACAACACTACGGAGGTGTTGATGAGAACGTCGGTACTGCCAAGTAACGACCATG
GTACTCCAGATCTGCCTGCAGAGACGAAGAAGAGGCTGGCGTACCAGATGCGCCCTACTC
AAAAGAACAAGAGTCGCTACCTGTCCGCGAAGGTCCACAACATGAAACACAAGATCGTTC
AATGTTTGCAGCGAGGTGCCGGGCACTACCTGAGAGAGCAACATGCTCTGCCGCTGTGGA
AAAACACCTTCCCTAAGCCCAGGTACTCCGACGCCTGCGTGGTGAAGTTCGAGAGTGTCA
ACACAGCGATTGTTGCAGCCAACATGTTCATAGGGTGCAACTACCCCACTTTAAGCTCGT
TCGGAGTCACGGACAAGTACGATGCTTATTTGGACATGGTTGATGGGCTCAACTGCAACC
TCGACACCGTGACGTTTGACCCTGCTAAGGTGCGTTCTCTGCCGAAGAAATCAGAATACA
ACCAGCCGCTCATACAGTCCCAAGTGCCCGGTCCTATGGCATCTACTCTGCAAAGCATCC
TTATGGCCGCCACCAAACGCAACTGCAACGTCACGCAGATGAGAGAGCTCCCTACCATGG
ACTCAGCGGCAATGAACGTGGAAGCTTTTAAAAAATTCGCCTGTAAAGACACCGATCTGT
GGACTGAGTTCGCAGAAAAACCCGTAAGGTTGTCGCCCGGCCAAATTGAAGAGTACGTCT
TTCACTTACAAGGGGCTAAGGCCAATGTGATGCACAGCAGAGTCGAAGCCGTATGCCCTG
ACCTTTCGGAGGTGGCTATGGACAGATTCACACTGGACATGAAACGCGACGTTAAAGTGA
CGCCGGGCACGAAACATGTAGAGGAGAGACCTAAGGTTCAAGTGATTCAGGCGGCCGACC
CTATGGCCACCGCGTACTTGTGCGCTATCCATCGAGAGCTAGTCCGAAGATTGAAAGCCG
TCCTAAAACCATCCATACATGTGTTGTTCGACATGAGTTCCGAGGACTTNGACGCTATCG
TGGGCCACGGGATGAAGTTGGGCGACAAGGTGCTGGAAACGGACATCTCCTCATTCGACA
AGAGCCAGGACCAGGCCATGGCGGTTACGGCGTTGATGCTGCTGGAAGACTTGGGCGTAG
AGGAGGATCTCCTGACCCTCATCGAGGCGTCCTTCGGCGACATCACTTCTGTCCACCTGC
CTACAGGCACTAGATTCCAGTTTGGATCGATGATGAAGTCCGGGCTATTCCTGACGTTGT
TCGTGAATACGTTGCTTAACATCACCATAGCCGCCCGAGTCTTACGGGAGCAGCTGGCTG
ACACCAGGTGCGCCGCGTTTATTGGCGACGACAACGTCATAACCGGAGTAGTGTCCGATG
ACATGATGGTGGCCAGGTGTGCGTCCTGGCTGAACATGGAGGTGAAGATCATGGACATGG
AGATCGGCGATAGGAGTCCTTATTTTTGTGGCGGCTTCCTGTTACTCGACACGGTAACAG
GCACTGTAAGCCGAGTGTCGGACCCTGTAAAACGCCTGATGAAGATGGGAAAACCGGCCT
TGAACGATCCGGAAACGGATGTGGACAGATGCCGCGCACTGCGCGAAGAAGTGGAAAGCT
GGTACAGAGTGGGGATTCAGTGGCCACTGCAGGTGGCCGCCGCTACACGCTATGGCGTGA
ATCACCTGCCGTTAGCCACAATGGCGANNNNNNNNNNNNNNNNNNNNNNNNNNNNNNNNN
NNNNNNNNNNNNNNNNNNNNNNNNNNNNNNNNNNNNNNNNNNNNNNNNNNNNNNNNNNNN
NNNNNNNNNNNNNNNNNNNNNNNNNNNNNNNNNNNNNNNNNNNNNNNNNNNNNNNNNNNN
NNNNNNNNNNNNNNNNNNNNNNNNNNNNNNNNNNNNNNNNNNNNNNNNNNNNNNNNNNNN
NNNNNNNNNNNNNNNNNNNNNNNNNNNNNNNNNNNNNNNNNNNNNNNNNNNNNNNNNNNN
NNNNNNNNNNNNNNNNNNNNNNNNNNNNNNNNNNNNNNNNNNNNNNNNNNNNNNNNNNNN
NNNNNNNNNNNNNNNNNNNNNNNNNNNNNNNNNNNNNNNNNNNNNNNNNNNNNNNNNNNN
NNNNNNNNNNNNNNNNNNNNNNNNNNNNNNNNNNNNNNNNNNNNNNNNNNNNNNNNNNNN
NNNNNNNNNNNNNNNNNNNNNNNNNNNNNNNNNNNNNNNNNNNNNNNNNNNNNNNNNNNN
NNNNNNNNNNNNNNNNNNNNNNNNNNNNNNNNNNNNNNNNNNNNNNNNNNNNNNNNNNNN
NNNNNNNNNNNNNNNNNNNNNNNNNNNNNNNNNNNNNNNNNNNNNNNNNNNNNNNNNNNN
NNNNNNNNNNNNNNNNNNNNNNNNNNNNNNNNNNNNNNNNNNNNNNNNNNNNNNNNNNNN
NNNNNNNNNNNNNNNNNNNNNNNNNNNNNNNNNNNNNNNNNNNNNNNNNNNNNNNNNNNN
NNNNNNNNNNNNNNNNNNNNNNNNNNNNNNNNNNNNNNNNNNNNNNNNNNNNNNNNNNNN
NNNNNNNNNNNNNNNNNNNNNNNNNNNNNNNNNNNNNNNNNNNNNNNNNNNNNNNNNNNN
NNNNNNNNNNNNNNNNNNNNNNNNNNNNNNNNNNNNNNNNNNNNNNNNNNNNNNNNNNNN
NNNNNNNNNNNNNNNNNNNNNNNNNNNNNNNNNNNNNNNNNNNNNNNNNNNNNNNNNNNN
NNNNNNNNNNNNNNNNNNNNNNNNNNNNNNNNNNNNNNNNNNNNNNNNNNNNNNNNNNNN
NNNNNNNNNNNNNNNNNNNNNNNNNNNNNNNNNNNNNNNNNNNNNNNNNNNNNNNNNNNN
NNNNNNNNNNNNNNNNNNNNNNNNNNNNNNNNNNNNNNNNNNNNNNNNNNNNNNNNNNNN
NNNNNNNNNNNNNNNNNNNNNNNNNNNNNNNNNNNNNNNNNNNNNNNNNNNNNNNNNNNN
NNNNNNNNNNNNNNNNNNNNNNNNNNNNNNNNNNNNNNNNNNNNNNNNNNNNNNNNNNNN
NNNNNNNNNNNNNNNNNNNNNNNNNNNNNNNNNNNNNNNNNNNNNNNNNNNNNNNNNNNN
NNNNNNNNNNNNNNNNNNNNNNNNNNNNNNNNNNNNNNNNNNNNNNNNNNNNNNNNNNNN
NNNNNNNNNNNNNNNNNNNNNNNNNNNNNNNNNNNNNNNNNNNNNNNNNNNNNNNNNNNN
NNNNNNNNNNNNNNNNNNNNNNNNNNNNNNNNNNNNNNNNNNNNNNNNNNNNNNNNNNNN
NNNNNNNNNNNNNNNNNNNNNNNNNNNNNNNNNNNNNNNNNNNNNNNNNNNNNNNNNNNN
NNNNNNNNNNNNNAGAGAACGCAGCAAGGGCCACCACCTGTCCGATCTGACCAAGAAATG
CACCAGGTTTTCCACCACCCCGAAGAAATCCGCGCTCTATCTCGTGGATGTGTATGACGC
TCTGCCGATTTCTGTAGAGATCAGCACCGTGGTGACATGCAACGAAAGTCAGTGCACAGT
GAGGGTGCCACCCGGTACCACAGTGAAATTCGATAAGAAGTGCAAGAGCGCTGCCCAAGC
GACCGTCACCTTCACCAGCGACTCCCAGACGTTTACGTGCGAGGAGCCGGTCCTAACGGC
CGCCAGTATCACCCAGGGCAAGCCGCACCTTAGATCGTCAATGCTGCCCAGCGGAGGCAA
AGAGGTGAAAGCGAGGATTCCATTCCCGTTCCCGCCAGAGACTGCGACCTGCAGAGTGAG
TGTCGCCCCACTGCCATCGATCACCTATGAGGAAAGCGATGTCCTGCTGGCCGGCACTGC
GAAATACCCCGTGCTGCTAACTACACGGAATCTTGGTTTCCATAGCAACGCCACATCCGA
ATGGATCCAGGGTAAGTACCTGCGCCGCATCCCGGTCACGCCCCAAGGGATCGAGCTAAT
GTGGGGAAACAACGCACCGCTGCACTTCTGGTCATCTGTCAGGTACGCATCTGGGGACGC
CGACGCGTACCCCTGGGAACTCCTGGTGCACCACACCAAGCACCACCCGGAGTATGCGTG
GGCGTTTGTAGGAGTTGCATGTGGCCTACTGGCCGTTGCAGCATGCATGTTTGCGTGCGC
ATGCAACAGGGTGCGGTACTCTCTGCTCGCCAACACGTTCAACCCGAACCCACCACCACT
GACCGCACTGACTGCAGCACTGTGCTGCATACCTGGGGCTCGCGCGGATCAACCCTACCT
GGACATCATTGCCTACTTGTGGACCAACAGCAAAGTGGCCTTCGGGCTGCAATGCGCGGC
GCCCGTGGCTTGTATGCTCATCGTCACATACGCCCTTAGACACTGCAGATTGTGCTGCAA
GTCTTTTTTAGGGGTAAGAGGGTGGTCGGCTCTGCTGGTCATCCTTGCGTATGTACAGAG
CTGCAAGAGCTACGAACACACCGTGGTGGTCCCAATGGATCCAAGAGCCCCGTCGTACGA
GGCGGTGATAAACCGGAATGGGTATGACCCCCTGAAGCTGACCATCGCAGTGAATTTCAC
CGTCATCTCACCAACTACGGCTCTGGAATACTGGACCTGTGCAGGAGTCCCTGTCGTCGA
GCCGCCCCATGTGGGCTGCTGCACGTCAGTGTCCTGCCCCACCGACCTCTCCACGCTGCA
CGCGTTCACCGGCAAAGCCGTCTCCGACGTGCACTGCGATGTGCACACAAACGTGTACCC
CTTGTTGTGGGGTGCGGCTCACTGCTTTTGTTCCACTGAAAACACGCAGGTCAGCGCTGT
GGCCGCCACCGTTTCTGAGTTCTGCGCTCAGGACTCAGAACGCGCCGAGGCGTTCAGCGT
TCACAGCAGCTCAGTCACTGCAGAGATCCTGGTGACGCTTGGTGAAGTGGTGACGGCAGT
CCACGTTTACGTGGACGGGGTAACATCAGCCAGGGGTACCGACCTCAAGATCGTGGCTGG
CCCAATAACAACTGACTACTCCCCGTTTGATCGCAAAGTAGTCCGTATCGGCGAAGAGGT
CTATAACTACGACTGGCCTCCTTACGGGGCTGGTCGACCAGGCACATTCGGAGACATTCA
AGCTAGGTCAACCAACTATGTCAAACCCAATGATCTGTACGGGGATATCGGGATTGAAGT
ACTGCAGCCGACTAATGACCACGTGCACGTGGCTTACACGTATACGACCTCCGGGTTACT
GCGTTGGTTGCAGGACGCTCCGAAACCACTCAGTGTCACAGCACCGCACGGTTGTAAGAT
CAGTGCTAACCCGCTCCTGGCCCTCGATTGTGGGGTTGGTGCCGTCCCCATGTCCATCAA
CATTCCGGACGCGAAGTTCACCCGCAAATTAAAGGATCCGAAACCATCGGCCCTGAAATG
CGTGGTGGACAGTTGCGAGTACGGGGTGGACTACGGGGGCGCCGCCACGATCACCTACGA
GGGCCACGAGGCTGGGAAGTGCGGGATCCATTCCCTGACACCAGGAGTCCCTCTGAGAAC
ATCAGTGGTTGAAGTAGTTGCCGGCGCTAATACCGTCAAAACGACCTTCTCCTCACCCAC
GCCCGAGGTCACACTCGAGGTAGAGATCTGTTCGGCAATAGTGAAGTGCGCCAGTGAGTG
CACTCCACCGAAGGAACACGTAGTCGCAGCCAGGCCTCGCCATGGCAGCGACACTGGAGG
CTACATCTCCGGGCCCGCAATGCGCTGGGCCGGAGGGATTGTAGGGACCCTAGTGGTCCT
GTTCCTCATCCTTGCCGTCACCTACTGCGTGGTGAAGAAGTGCC
>BC33_PG046757
AGACTGCGTTTCCAGGGTTCGAAGTGGTGGCCAGCAACCGGTCGTCCAACGACCATGCCG
CCGCCAGAGCTTTCTCCCACTTGGCTACCAAGTGGATTGAGCGCGACATCGATGGCCGTC
AGGTCATCGTTGCCGACATAGGGAGCGCACCAGCGAGAAGAGTCGGGGCACCCGATAATG
TCACATACCACAGTGTGTGTCCTCGCAAATGCGCTGAAGACCCTGAGAGGCTGGCTTCTT
ACGCCAGGAAACTTGTCAGGGCTGTGGAGAAAGGAGATGGACACCTCGTCAGTGACAGAA
TCACTGACTTGAAGGACGTCCTGGAGAACCCGGACACGTCACTGGAAACCACCAGTATCT
GCCTGAACGACGACGTGAGTTGTAAAGTGAAGGCCGATATTGCAGTGTACCAGGATGTGT
ACGCAGTTGATGCGCCGTCTACCATCTACGCTCAAGCCGACAAAGGCACGCGAGTGGTAT
ACTGGATCGGGTTCGAGCCGTTCGTGTTTCACACGGACGCTATGGCGGGCAGCTTCCCGC
TATATGACGCCAACTGGAGCGACTCGGCGGTACTGGCAGCAAAAAATCTGCCACTGTGCT
ACTCAGGGTTATCGGAGGACTCCATTAAATGGAGATTCCGTTTCCGTGACAAGCCACTGG
TACCGTCTGGAGAAATCCACTACTCGGTGGGTAGCACCCACTATGTTGAGGACCGAGACA
AGCTGAAAAGCTGGCACCTGCCTTCTACCTTCCACTTCGTGGCACCCAACAAGTACACAT
GCCGTTGTGATACGGTAGTGAGCTGTGGTGGCTACGTCGTGAAGAAGATCACGATTTGTG
AGGGCATTGTTGGTAGACCCGCGAATGAGGAATTGGCCACCTCGTACCACCGTGATGGAG
TGGTGGTGACCAAGTTCTCAGACACGATCAACCACGAACAGGTGTCGTTCCCAGTGGTGA
CCTACATCCCTGCCGTCATCTGCGACCAGATGACCGCCATGACGGCTAACCCCGTCAAAT
ATCCGGATGTCGTCAAACTGCTGGTAGGACTCAACCAGAGGATCGTGGTCAATGGGACCA
CCGTCCGGAACGTCAACTCCATGGATAACTCGCTGATTCCCGTATTTGCTCGCGCATTGT
GCAGCTGGGCAGACGAAGTTCGGCGGGACATGGAGGACGAACAGGACATGTACGGTGTCA
CGTCTGTCACCACATGGATCTGTATCTGCAGAGCGTATGATAAACGCCAGCAGCATACCT
TCTACCGCAGGCCCAAGCAGTCCTCAGGCATCTATGTGCCTGCTAAGTTCACAGGATCGC
TGAGAGCCTCCCTCTCCGCCACGTACCTCAACCTGCCTCTGAAGCAACTGCTGCTCAACA
CACTCAAACGTGCGATCAAACCTAGGGATCAGGCCATCGCAGATGAGACAGAAGCACGCG
CACACGATGCAGCTGAGGTGCACGAGCTGACAGAGGAAGAGGGTAGGCAACAGGCCGCCA
ACCCTAGTTACATCGCAGATGTGCTAGGTCAGGACGACGAAGAGGAAGTCGACGACGGAA
TGTCTAATGTGGACCTTGGCGAAGAAGACGGGGTGGGTTCTACCATCATCGACTGTCAAA
GAGGTACCGTGAAAGTGATCACGGCTTTCGGTGACAACACGATGGGAGAATACTTAGTAC
TATCCCCGGTAACTGTGTTGCGCACCAGGAAACTGGCCGTGCTGCTCGGACCGCTCGCAG
AAGAAGTGATGCAGTACGTCCACAAGGGCCGGACGGGACGTTACGCTATCGAGAAGAACA
ACCTGAAGGTACTCATCCCTACGGGAGTGTCCCTCAAGACGGCTCATTTTCAGGCCCTTA
CTGAAAGTGCTACCTTGACCTACAATGACTACCTGTTCACATGCCGTACGCTCGATCAGC
TGGCAACAAGAGGATCTGCGAAAAACACTGACGAAGTCTACTACAAGCTTGTTGACGCCG
CTAAGGCGAAGGATGAATACGTTTACGAATTGTCCTCCAAGCAATGCGTCAAGAAAGAAG
ATGCAACAGGCACAGTCCTTCAAGGGGACATATGCAATCCGCCTTACCACCAGTTTGCCT
TCGAGGCGCTGCGTAAAAGGCCGGCTCACACACACGACGTCCACACGATTGGCATCTACG
GGGTTCCGGGTGCAGGAAAAACCGCTATCATCACAACCGAAGTAACCACACGCGACTTGG
TCGCTAGTGGAAAAAAGGAGAATTGTGAGGACATCAAGCGGTGCGTGTTGGAGAGACGCG
GCTTAAAAATAGCCGCACGTACGGTTGACTCGCTGCTCTACGGTGCATACCGAGGAGCGG
TCGACACGCTGTACGTTGACGAGGCTTACGCCTGTCACTCGGGCACTCTGCTCGCCTTGA
TCGCTGCGGTAAGACCGACGGGAAAGGTGGTGCTTTGTGGTGACCCTAAACAAGTCGGAT
GTGTGAACCAGCTCCAAATGCGGATGCATTATAATCACGAGATCAGTGACCGCGTTCTGC
GGAAGAACATCTCCCGCCGTTGCACTCATACGCTTACGGCCATTGTTTCAAACCTCAACT
ACGAAGGTAGAATGAAGACTACGAACCCGTGCAAGAAGCCGGTACTGATTGATACAACCG
GGTCTACCAAGCCTGACAAAGAAGCGTTGGTATTGACGTGCTTCCGCGGGTGGGTTAAAG
ATTTAAAAATTCTCTACCCTCACAACGAGCTCATGACTGCGGCTGCCTCACAGGGTCTGA
CTCGTGAAAAAGTGTACGCCGTTCGTTGCCGCGTCACGTCGAACCCACTCTACGAGCCGA
CTTCTGAGCACATTACTGTCCTTTTGACGCGCACCAACGACGAACTGGTCTGGAAGACAC
TGCCAAACGATCCGCTGATCCCTATACTCTCCAAGCCCCCGAAAGGAGACTACTCCGCCA
CCATGGAGGACTGGGAGGATGAGCACAACGGTATCTTGGCGGCTCTTAGAGAAGCATGTG
TCCCACGGATGAACTTCGCGCACGGGAAGCGTAACACCTGTTGGGCAGTTACAAGCAGCC
GGGTGCTGCACGAGGCAGGCGTCCTGATAACGCCGGAGGACTTCAACCGCATCTTTCCGG
CGTTCCGAGAGGACAAACCGCACTCGGCTTTGGCAGCCTTGGATGCTGTCGCCGCTCTCG
TGTGGGGCCTGGATACATCCTCGGGCATCTTGAGTGGAAAAGGCAGTTTCATGCGTCTGG
AGAACAGCCATTGGAGCAATTCCAACAGAGGGTATGAGTATGGCCTCAACCTGGACGCAC
TGGAAGGCTACGAGATCGCCAACCCACGCATGATCAAAGCGCTTAAACAACGGCGCGGGC
GTGAATGTTACGACATTGAAACGGGCAAGTTGGTGCCTATGGATCCTGGTAGGGTCCAAG
TGCCGATCAACCGGGTTGTGCCCCACGTGCTGGTGGACACTTCCGCAGCGGCCAAACCAG
GTTTTCTGGAAAACAGGCTCACGGTTGACAGATGGGACCAAGTGCACAGCTTCAAAACAA
GAGCAGCAGTCAAGTTCGCAGAGCTGACGAAGCGCGTCTCATACAACTCAGTTCTCGACC
TTGGGGCCGCCCCGGGAGGAGTGACCGACTATTGCGTGAAGAAGGGTAAGACCGTTACAT
GTGTCTCCGAACAGTGGGACTCTAAGCCGAGAGGCGCTGTGGTCATTACAGCCGATATCA
ACGGCCCACTTAACAACCTAGGCATCTTCGACCTGGTGTTTTGTGACGCAGCCGGACCAC
GACGCTATCACCACTACGCGCAGTGCGAAGACCACGCCGTGCTATTCACATCAGCATGCA
AACACGGGGTGGAGCGCACAGCCAAGGGCGGGGTATTCATTGTGAAGGCGTACGGAATGG
CGGACCGCCGAACAGAGCGGGCAGTGGAATGCACAGCGAGGTATTTCAAGTCCGTCTCGG
TCGAAAAACCAGTCTCCTCCCGCATAACCAACGTGGAAGTCTTCTTCAAGTTTTCCGGAC
GCTGTCGCCCGCATGCTCGTTCCATTGCACACTTGGGCCCTCAACTGACCGACATCTATG
CTCGCACGAGGAAGGCGTACAAAATGCTGGCGAGAGGAAGTGTTGCTGACAAGGTGAAAG
TGGCAGAGATCCTCAACTCGATGGTGGGAGCCGCGCCGGGTTACAGAGTCCTCAACAGGA
ACATCATCACTGCCGAAGAAGAAGTCTTGGTTAATGCCGCCAACAGCAACGGCAGACCCG
GCGACGGTGTGTGTGGTGCGCTCTACGGCGCGTTCGGGGACGCTTTCCCCAACGGTGCGA
TCGGCGCGGGAAACGCGGTCCTGGTCCGAGGACTCGAGGCCACCATCATCCACGCAGCCG
GAGCTGACTTCAGAGAGGTCGATGAAGAAACTGGTGCGCGACAGCTGAGAGCAGCATACC
GCGCGGCGGCTACTTTAGTCACTGCTAACGGTATCACCAGCGCTGCCATCCCTCTGCTGA
GTACACACATCTTTTCCAACGGTCGAAACAGACTGGAACAGTCCTTCGGCGCATTAGTGG
AGGCGTTCGACACGACAGAGTGCGACGTCACCATCTACTGCCTGGCCAACAACATGGCCG
CGAGGATCCAGCAACTAATCGACGATCACGCTCGCGAAGAGTTCGACGAGGAAGTGGTTG
TGGAAGAAGAAGAGGAACATAAAGCTGATGCGATGAGTGACACGGAGACGCTGTCCAGCT
TCGGCGACGAAACGGTGTGGGTGCCCAAACATAGTACTCTGGCCGGAAGACCAGGATACA
GTGCCACTTACGGCGACCGCAGATCTCTTTTTGTCGGCACGAAGTTCCACCGTGCCGCAG
TTGCTATGTCGTCAATCGAAGCGGCTTGGCCTAGGACCAAAGAAGCCAATGCTAAACTCA
TTGAGTACATACGAGGGCAACACCTCGTTGACGTCCTAAAAAGCTGTCCAGTCAACGACA
TACCGGTAGGTAGACCGCCTTCTAGCCTGCCCTGCGGTTGCATTTACGCCATGACCCCGG
AACGGGTCACAGTGCTGAAGCAAAGGCCGCAAGAAGGTTTTGTGGTATGCAGTGCATTCA
AACTACCGCTCACCAACATCCAAGATGTCACCAAAGTGGAGTGCACGGTGAGAGCACCTG
CAGAGGAACCTAGACCGGTGCGCTACTTGCAAGAGAGGCGCCCAGCGCAGGCCGCCGCGA
GGCAGCCTAGGCCGGCAACTGNGGCTGCCAGCGTCG------------------------
CCAGCACAGCCACGAGTCGCCGCACACCCGCGCCGGGCTCGGTGCAGGTGCGCCTACTGC
CGCCAAGAGACGGCACGGTATCCCGCAGTTCTCGCACGGGTTCGCAGTCCAGCGTCACCT
CGTCAGCGGGATCCATAATGCCGGTGCCCCGAAGGGCGCCAGTCGCGCCAGCGGCATCAT
TGGCGAGCAGCGTCCACAGCCATAGTGTGCGCAGCGCCCCTGCCATTCTGAGGGCCGCCA
GCACAGGTGCCAGAAGCGTGCGCAGCGTCCAGTCCGGCTTAACCGGGCACAGAGAGAACG
CTGTTAGCGTCGCCAGCTCGGTGAGACAGCCCAGTGGGCCGCCCAGCAGCGTGAGCACGC
CCGCCGCGCCTAGAGGGCTAACACGGGATCAGTTCGGCGCCGTGAGAGCTAGGGCCCGCA
GGGACCTAGAGTTGGAGGGATCGGAGCATGGCAGCCAGGCCAGTTTCCGTTCCGGCTCGC
TGGTGGTGGGGAGCACCGCTAGTAGCTACAGCCAACGTCCTGACGACCAGGACACGGGCT
CTGAGCCCTCAGGCCGCGGCGCCGCCGTGAGGACACGACGCAGAGGGCAACGGGACGGCC
CCGGAGGGTATATATTCTCTTCTGACCAAGGTACAGCTCATCTCAGCCAGCATAACACCC
AGACAAACAACACTACGGAGGTGTTGATGAGAACGTCGGTACTGCCAAGTAACGACCATG
GTACTCCAGATCTGCCTGCAGAGACGAAGAAGAGGCTGGCGTACCAGATGCGCCCTACTC
AAAAGAACAAGAGTCGCTACCTGTCCGCGAAGGTCCACAACATGAAACACAAGATCGTTC
AATGTTTGCAGCGAGGTGCCGGGCACTACCTGAGAGAGCAACATGCTCTGCCGCTGTGGA
AAAACACCTTCCCTAAGCCCAGGTACTCCGACGCCTGCGTGGTGAAGTTCGAGAGTGTCA
ACACAGCGATTGTTGCAGCCAACATGTTCATAGGGTGCAACTACCCCACTTTAAGCTCGT
TCGGAGTCACGGACAAGTACGATGCTTATTTGGACATGGTTGATGGGCTCAACTGCAACC
TCGACACCGTGACGTTTGACCCTGCTAAGGTGCGTTCTCTGCCGAAGAAATCAGAATACA
ACCAGCCGCTCATACAGTCCCAAGTGCCCGGTCCTATGGCATCTACTCTGCAAAGCATCC
TTATGGCCGCCACCAAACGCAACTGCAACGTCACGCAGATGAGAGAGCTCCCTACCATGG
ACTCAGCGGCAATGAACGTGGAAGCTTTTAAAAAATTCGCCTGTAAAGACACCGATCTGT
GGACTGAGTTCGCAGAAAAACCCGTAAGGTTGTCGCCCGGCCAAATTGAAGAGTACGTCT
TTCACTTACAAGGGGCTAAGGCCAATGTGATGCACAGCAGAGTCGAAGCCGTATGCCCTG
ACCTTTCGGAGGTGGCTATGGACAGATTCACACTGGACATGAAACGCGACGTTAAAGTGA
CGCCGGGCACGAAACATGTAGAGGAGAGACCTAAGGTTCAAGTGATTCAGGCGGCCGACC
CTATGGCCACCGCGTACTTGTGCGCTATCCATCGAGAGCTAGTCCGAAGATTGAAAGCCG
TCCTAAAACCATCCATACATGTGTTGTTCGACATGAGTTCCGAGGACTTNGACGCTATCG
TGGGCCACGGGATGAAGTTGGGCGACAAGGTGCTGGAAACGGACATCTCCTCATTCGACA
AGAGCCAGGACCAGGCCATGGCGGTTACGGCGTTGATGCTGCTGGAAGACTTGGGCGTAG
AGGAGGATCTCCTGACCCTCATCGAGGCGTCCTTCGGCGACATCACTTCTGTCCACCTGC
CTACAGGCACTAGATTCCAGTTTGGATCGATGATGAAGTCCGGGCTATTCCTGACGTTGT
TCGTGAATACGTTGCTTAACATCACCATAGCCGCCCGAGTCTTACGGGAGCAGCTGGCTG
ACACCAGGTGCGCCGCGTTTATTGGCGACGACAACGTCATAACCGGAGTAGTGTCCGATG
ACATGATGGTGGCCAGGTGTGCGTCCTGGCTGAACATGGAGGTGAAGATCATGGACATGG
AGATCGGCGATAGGAGTCCTTATTTTTGTGGCGGCTTCCTGTTACTCGACACGGTAACAG
GCACTGTAAGCCGAGTGTCGGACCCTGTAAAACGCCTGATGAAGATGGGAANNNNNNNNN
NNNNNNNNNNNNNNNNNNNNNNNNNNNNNNNNNNNNNNNNNNNNNNNNNNNNNNNNNNNN
NNNNNNNNNNNNNNNNNNNNNNNNNNNNNNNNNNNNNNNNNNNNNNNNNNNNNNNNNNNN
NNNNNNNNNNNNNNNNNNNNNNNNNNNNNNNNNNNNNNNNNNNNNNNNNNNNNNNNNNNN
NNNNNNNNNNNNNNNNNNNNNNNNNNNNNNNNNNNNNNNNNNNNNNNNNNNNNNNNNNNN
NNNNNNNNNNNNNNNNNNNNNNNNNNNNNNNNNCAACTCACCCTATCGCCAGATGGAGCC
CATGTTCGCACCGGCTTCTCGAGGACAAGTACAGCCGTATCGGCCGCGCACAAAGCGCCG
CCAAGAGCCGCAAGTCGGCAACGCTGCTATTGCTGCCCTCGCGAACCAGATGAGTGCGCT
CCAGCTGCAGGTGGCTGGACTTGCCGGCCAGGCAAGGGTGGACCGTCGTGGACCGAGACG
TGTTCAGAAGAACAAGCAGAAGAAGAAGAACTCTTCCAACGGAGAAAAACCCAAGGAGAA
GAAGAAGAAGCAAAAACAACAGGAGAAGAAAGGGAGCGGCGGTGAAAAAGTCAAGAAGCC
ACGGAACCGGCCCGGGAAGGAGGTAAGGATCTCCGTAAAGCGTGCCCGACAGAGCACCTT
CCCCGTGTACCATGACGGTGCCATATCCGGCTATGCGGTGCTGATTGGCTCCCGCGTGTT
TAAGCCAGCGCACGTGAAGGGTAAGATCGACCACCCCGAACTGGCGGACATCAAGTTCCA
GGTCGCCGAGGACATGGACCTCGAAGCAGCCGCATACCCCAAGAGCATGCGAGACCAAGC
GGCTGAACCAGCAACCATGACGGATGGAGTGTACAACTGGGAATACGGCACTATCAGAGT
GGAGGACAACGTCGTGATCGATGCGAGCGGCAGAGGCAAGCCGGGTGACAGTGGCAGGGC
CATCACCGACAACTCAGGAAAGGTTGTCGGTATCGTCCTCGGAGGAGGACCCGATGGTAG
GCGCACACGTCTCTCCGTGATAGGTTTCGACAAGAAGCTGAAGGCCAGAGAGATCGCCTA
CAGCGAGGCCATCCCTTGGACACGCGCACCAGCTCTCCTGCTGCTGCCCATGGTCATCGC
CTGTACCTACAACTCCAACACCTTTGACTGCTCCAAACCGTCCTGCCAGGACTGTTGCAT
TACTGCTGAACCAAAGAAGGCCATGACTATGCTGAAGGACAACCTGAATGACCCGAACTA
CTGGGACCTGCTTATTGCCGTCACCACCTGCAGTTCCGCCCGAAAAAAGAGGGCTGTGTC
TACGTCGCCTGCCGCCGTTTACGACACACAAATTCTCGCCGCCCACGCAGCTGCCTCCCC
GTATAGGGCGTACTGCCCCGATTGTGACGGAACTGCCTGCATCTCGCCGATAGCTATCGA
CGAGGTGGTAAGTAGCGGTAGTGACCACGTCCTTCGCATCCGGGTCGGTTCTCAATCGGG
AGTGACCGCTAAAGGCGGTGCGGCGGGTGAAACCTCTCTGCGATACCTGGGAAGGGACGG
TAAGGTTCACGCCGCGGACAACACGCGGCTCGTGGTGCGCACCACTGCAAAGTGCGACGT
GCTGCAGGCCACTGGCCACTACATTCTGGCCAACTGCCCAGTGGGGCAGAGTCTCACTGT
TGCGGCCACACTGGACGGCACCCGGCATCAATGTACCACGGTTTTCGAACATCAAGTAAC
GGAGAAGTTCACAAGAGAACGCAGCAAGGGCCACCACCTGTCCGATCTGACCAAGAAATG
CACCAGGTTTTCCACCACCCCGAAGAAATCCGCGCTCTATCTCGTGGATGTGTATGACGC
TCTGCCGATTTCTGTAGAGATCAGCACCGTGGTGACATGCAACGAAAGTCAGTGCACAGT
GAGGGTGCCACCCGGTACCACAGTGAAATTCGATAAGAAGTGCAAGAGCGCTGCCCAAGC
GACCGTCACCTTCACCAGCGACTCCCAGACGTTTACGTGCGAGGAGCCGGTCCTAACGGC
CGCCAGTATCACCCAGGGCAAGCCGCACCTTAGATCGTCAATGCTGCCCAGCGGAGGCAA
AGAGGTGAAAGCGAGGATTCCATTCCCGTTCCCGCCAGAGACTGCGACCTGCAGAGTGAG
TGTCGCCCCACTGCCATCGATCACCTATGAGGAAAGCGATGTCCTGCTGGCCGGCACTGC
GAAATACCCCGTGCTGCTAACTACACGGAATCTTGGTTTCCATAGCAACGCCACATCCGA
ATGGATCCAGGGTAAGTACCTGCGCCGCATCCCGGTCACGCCCCAAGGGATCGAGCTAAT
GTGGGGAAACAACGCACCGCTGCACTTCTGGTCATCTGTCAGGTACGCATCTGGGGACGC
CGACGCGTACCCCTGGGAACTCCTGGTGCACCACACCAAGCACCACCCGGAGTATGCGTG
GGCGTTTGTAGGAGTTGCATGTGGCCTACTGGCCGTTGCAGCATGCATGTTTGCGTGCGC
ATGCAACAGGGTGCGGTACTCTCTGCTCGCCAACACGTTCAACCCGAACCCACCACCACT
GACCGCACTGACTGCAGCACTGTGCTGCATACCTGGGGCTCGCGCGGATCAACCCTACCT
GGACATCATTGCCTACTTGTGGACCAACAGCAAAGTGGCCTTCGGGCTGCAATGCGCGGC
GCCCGTGGCTTGTATGCTCATCGTCACATACGCCCTTAGACACTGCAGATTGTGCTGCAA
GTCTTTTTTAGGGGTAAGAGGGTGGTCGGCTCTGCTGGTCATCCTTGCGTATGTACAGAG
CTGCAAGAGCTACGAACACACCGTGGTGGTCCCAATGGATCCAAGAGCCCCGTCGTACGA
GGCGGTGATAAACCGGAATGGGTATGACCCCCTGAAGCTGACCATCGCAGTGAATTTCAC
CGTCATCTCACCAACTACGGCTCTGGAATACTGGACCTGTGCAGGAGTCCCTGTCGTCGA
GCCGCCCCATGTGGGCTGCTGCACGTCAGTGTCCTGCCCCACCGACCTCTCCACGCTGCA
CGCGTTCACCGGCAAAGCCGTCTCCGACGTGCACTGCGATGTGCACACAAACGTGTACCC
CTTGTTGTGGGGTGCGGCTCACTGCTTTTGTTCCACTGAAAACACGCAGGTCAGCGCTGT
GGCCGCCACCGTTTCTGAGTTCTGCGCTCAGGACTCAGAACGCGCCGAGGCGTTCAGCGT
TCACAGCAGCTCAGTCACTGCAGAGATCCTGGTGACGCTTGGTGAAGTGGTGACGGCAGT
CCACGTTTACGTGGACGGGGTAACATCAGCCAGGGGTACCGACCTCAAGATCGTGGCTGG
CCCAATAACAACTGACTACTCCCCGTTTGATCGCAAAGTAGTCCGTATCGGCGAAGAGGT
CTATAACTACGACTGGCCTCCTTACGGGGCTGGTCGACCAGGCACATTCGGAGACATTCA
AGCTAGGTCAACCAACTATGTCAAACCCAATGATCTGTACGGGGATATCGGGATTGAAGT
ACTGCAGCCGACTAATGACCACGTGCACGTGGCTTACACGTATACGACCTCCGGGTTACT
GCGTTGGTTGCAGGACGCTCCGAAACCACTCAGTGTCACAGCACCGCACGGTTGTAAGAT
CAGTGCTAACCCGCTCCTGGCCCTCGATTGTGGGGTTGGTGCCGTCCCCATGTCCATCAA
CATTCCGGACGCGAAGTTCACCCGCAAATTAAAGGATCCGAAACCATCGGCCCTGAAATG
CGTGGTGGACAGTTGCGAGTACGGGGTGGACTACGGGGGCGCCGCCACGATCACCTACGA
GGGCCACGAGGCTGGGAAGTGCGGGATCCATTCCCTGACACCAGGAGTCCCTCTGAGAAC
ATCAGTGGTTGAAGTAGTTGCCGGCGCTAATACCGTCAAAACGACCTTCTCCTCACCCAC
GCCCGAGGTCACACTCGAGGTAGAGATCTGTTCGGCAATAGTGAAGTGCGCCAGTGAGTG
CACTCCACCGAAGGAACACGTAGTCGCAGCCAGGCCTCGCCATGGCAGCGACACTGGAGG
CTACATCTCCGGGCCCGCAATGCGCTGGGCCGGAGGGATTGTAGGGACCCTAGTGGTCCT
GTTCCTCATCCTTGCCGTCACCTACTGCGTGGTGAAGAAGTGCC
>BC34_FR18037871
AGACTGCGTTTCCAGGGTTCGAAGTGGTGGCCAGCAACCGGTCGTCCAACGACCATGCCG
CCGCCAGAGCTTTCTCCCACTTGGCTACCAAGTGGATTGAGCGCGACATCGATGGCCGTC
AGGTCATCGTTGCCGACATAGGGAGCGCACCAGCGAGAAGAGTCGGGGCACCCGATAATG
TCACATACCACAGTGTGTGTCCTCGCAAATGCGCTGAAGACCCTGAGAGGCTGGCTTCTT
ACGCCAGGAAACTTGTCAGGGCTGTGGAGAAAGGAGATGGACACCTCGTCAGTGACAGAA
TCACTGACTTGAAGGACGTCCTGGAGAACCCGGACACGTCACTGGAAACCACCAGTATCT
GCCTGAACGACGACGTGAGTTGTAAAGTGAAGGCCGATATTGCAGTGTACCAGGATGTGT
ACGCAGTTGATGCGCCGTCTACCATCTACGCTCAAGCCGACAAAGGCACGCGAGTGGTAT
ACTGGATCGGGTTCGAGCCGTTCGTGTTTCACACGGACGCTATGGCGGGCAGCTTCCCGC
TATATGACGCCAACTGGAGCGACTCGGCGGTACTGGCAGCAAAAAATCTGCCACTGTGCT
ACTCAGGGTTATCGGAGGACTCCATTAAATGGAGATTCCGTTTCCGTGACAAGCCACTGG
TACCGTCTGGAGAAATCCACTACTCGGTGGGTAGCACCCACTATGTTGAGGACCGAGACA
AGCTGAAAAGCTGGCACCTGCCTTCTACCTTCCACTTCGTGGCACCCAACAAGTACACAT
GCCGTTGTGATACGGTAGTGAGCTGTGGTGGCTACGTCGTGAAGAAGATCACGATTTGTG
AGGGCATTGTTGGTAGACCCGCGAATGAGGAATTGGCCACCTCGTACCACCGTGATGGAG
TGGTGGTGACCAAGTTCTCAGACACGATCAACCACGAACAGGTGTCGTTCCCAGTGGTGA
CCTACATCCCTGCCGTCATCTGCGACCAGATGACCGCCATGACGGCTAACCCCGTCAAAT
ATCCGGATGTCGTCAAACTGCTGGTAGGACTCAACCAGAGGATCGTGGTCAATGGGACCA
CCGTCCGGAACGTCAACTCCATGGATAACTCGCTGATTCCCGTATTTGCTCGCGCATTGT
GCAGCTGGGCAGACGAAGTTCGGCGGGACATGGAGGACGAACAGGACATGTACGGTGTCA
CGTCTGTCACCACATGGATCTGTATCTGCAGAGCGTATGATAAACGCCAGCAGCATACCT
TCTACCGCAGGCCCAAGCAGTCCTCAGGCATCTATGTGCCTGCTAAGTTCACAGGATCGC
TGAGAGCCTCCCTCTCCGCCACGTACCTCAACCTGCCTCTGAAGCAACTGCTGCTCAACA
CACTCAAACGTGCGATCAAACCTAGGGATCAGGCCATCGCAGATGAGACAGAAGCACGCG
CACACGATGCAGCTGAGGTGCACGAGCTGACAGAGGAAGAGGGTAGGCAACAGGCCGCCA
ACCCTAGTTACATCGCAGATGTGCTAGGTCAGGACGACGAAGAGGAAGTCGACGACGGAA
TGTCTAATGTGGACCTTGGCGAAGAAGACGGGGTGGGTTCTACCATCATCGACTGTCAAA
GAGGTACCGTGAAAGTGATCACGGCTTTCGGTGACAACACGATGGGAGAATACTTAGTAC
TATCCCCGGTAACTGTGTTGCGCACCAGGAAACTGGCCGTGCTGCTCGGACCGCTCGCAG
AAGAAGTGATGCAGTACGTCCACAAGGGCCGGACGGGACGTTACGCTATCGAGAAGAACA
ACCTGAAGGTACTCATCCCTACGGGAGTGTCCCTCAAGACGGCTCATTTTCAGGCCCTTA
CTGAAAGTGCTACCTTGACCTACAATGACTACCTGTTCACATGCCGTACGCTCGATCAGC
TGGCAACAAGAGGATCTGCGAAAAACACTGACGAAGTCTACTACAAGCTTGTTGACGCCG
CTAAGGCGAAGGATGAATACGTTTACGAATTGTCCTCCAAGCAATGCGTCAAGAAAGAAG
ATGCAACAGGCACAGTCCTTCAAGGGGACATATGCAATCCGCCTTACCACCAGTTTGCCT
TCGAGGCGCTGCGTAAAAGGCCGGCTCACACACACGACGTCCACACGATTGGCATCTACG
GGGTTCCGGGTGCAGGAAAAACCGCTATCATCACAACCGAAGTAACCACACGCGACTTGG
TCGCTAGTGGAAAAAAGGAGAATTGTGAGGACATCAAGCGGTGCGTGTTGGAGAGACGCG
GCTTAAAAATAGCCGCACGTACGGTTGACTCGCTGCTCTACGGTGCATACCGAGGAGCGG
TCGACACGCTGTACGTTGACGAGGCTTACGCCTGTCACTCGGGCACTCTGCTCGCCTTGA
TCGCTGCGGTAAGACCGACGGGAAAGGTGGTGCTTTGTGGTGACCCTAAACAAGTCGGAT
GTGTGAACCAGCTCCAAATGCGGATGCATTATAATCACGAGATCAGTGACCGCGTTCTGC
GGAAGAACATCTCCCGCCGTTGCACTCATACGCTTACGGCCATTGTTTCAAACCTCAACT
ACGAAGGTAGAATGAAGACTACGAACCCGTGCAAGAAGCCGGTACTGATTGATACAACCG
GGTCTACCAAGCCTGACAAAGAAGCGTTGGTATTGACGTGCTTCCGCGGGTGGGTTAAAG
ATTTAAAAATTCTCTACCCTCACAACGAGCTCATGACTGCGGCTGCCTCACAGGGTTTGA
CTCGTGAAAAAGTGTACGCCGTTCGTTGCCGCGTCACGTCGAACCCACTCTACGAGCCGA
CTTCTGAGCACATTACTGTCCTTTTGACGCGCACCAACGACGAACTGGTCTGGAAGACAC
TGCCAAACGATCCGCTGATCCCTATACTCTCCAAGCCCCCGAAAGGAGACTACTCCGCCA
CCATGGAGGACTGGGAGGATGAGCACAACGGTATCTTGGCGGCTCTCAGAGAAGCATGTG
TCCCACGGATGAACTTCGCGCACGGGAAGCGTAACACCTGTTGGGCAGTTACAAGCAGCC
GGGTGCTGCACGAGGCAGGCGTCCTGATAACGCCGGAGGACTTCAACCGCATCTTTCCGG
CGTTCCGAGAGGACAAACCGCACTCGGCTTTGGCAGCCTTGGATGCTGTCGCCGCTCTCG
TGTGGGGCCTGGATACATCCTCGGGCATCTTGAGTGGAAAAGGCAGTTTCATGCGTCTGG
AGAACAGCCATTGGAGCAATTCCAACAGAGGGTATGAGTATGGCCTCAACCTGGACGCAC
TGGAAGGCTACGAGATCGCCAACCCACGCATGATCAAAGCGCTTAAACAACGGCGCGGGC
GTGAATGTTACGACATTGAAACGGGCAAGTTGGTGCCTATGGATCCTGGTAGGGTCCAAG
TGCCGATCAACCGGGTTGTGCCCCACGTGCTGGTGGACACTTCCGCAGCGGCCAAACCAG
GTTTTCTGGAAAACAGGCTCACGGTTGACAGATGGGACCAAGTGCACAGCTTCAAAACAA
GAGCAGCAGTAAAGTTCGCAGAGCTGACGAAGCGCGTCTCATACAACTCAGTTCTCGACC
TTGGGGCCGCCCCGGGAGGAGTGACCGACTATTGCGTGAAGAAGGGTAAGACCGTTACAT
GTGTCTCCGAACAGTGGGACTCTAAGCCGAGAGGCGCTGTGGTCATTACAGCCGATATCA
ACGGCCCACTTAACAACCTAGGCATCTTCGACCTGGTGTTTTGTGACGCAGCCGGACCAC
GACGCTATCACCACTACGCGCAGTGCGAAGACCACGCCGTGCTATTCACATCAGCATGCA
AACACGGGGTGGAGCGCACAGCCAAGGGCGGGGTATTCATTGTGAAGGCGTACGGAATGG
CGGACCGCCGAACAGAGCGGGCAGTGGAATGCACAGCGAGGTATTTCAAGTCCGTCTCGG
TCGAAAAACCAGTCTCCTCCCGCATAACCAACGTGGAAGTCTTCTTCAAGTTTTCCGGAC
GCTGTCGCCCGCATGCTCGTTCCATTGCACACTTGGGCCCTCAACTGACCGACATCTATG
CTCGCACGAGGAAGGCGTACAAAATGCTGGCGAGAGGAAGTGTTGCTGACAAGGTGAAAG
TGGCAGAGATCCTCAACTCGATGGTGGGAGCCGCGCCGGGTTACAGAGTCCTCAACAGGA
ACATCATCACTGCCGAAGAAGAAGTCTTGGTTAATGCCGCCAACAGCAACGGCAGACCCG
GCGACGGTGTGTGTGGTGCGCTCTACGGCGCGTTCGGGGACGCTTTCCCCAACGGTGCGA
TCGGCGCGGGAAACGCGGTCCTGGTCCGAGGACTCGAGGCCACCATCATCCACGCAGCCG
GAGCTGACTTCAGAGAGGTCGATGAAGAAACTGGTGCGCGACAGCTGAGAGCAGCATACC
GCGCGGCGGCTACTTTAGTCACTGCTAACGGTATCACCAGCGCTGCCATCCCTCTGCTGA
GTACACACATCTTTTCCAACGGTCGAAACAGACTGGAACAGTCCTTCGGCGCATTAGTGG
AGGCGTTCGACACGACAGAGTGCGACGTCACCATCTACTGCCTGGCCAACAACATGGCCG
CGAGGATCCAGCAACTAATCGACGATCACGCTCGCGAAGAGTTCGACGAGGAAGTGGTTG
TGGAAGAAGAAGAGGAACATAAAGCTGATGCGATGAGTGACACGGAGACGCTGTCCAGCT
TCGGCGACGAAACGGTGTGGGTGCCCAAACATAGTACTCTGGCCGGAAGACCAGGATACA
GTGCCACTTACGGCGACCGCAGATCTCTTTTTGTCGGCACGAAGTTCCACCGTGCCGCAG
TTGCTATGTCGTCAATCGAAGCGGCTTGGCCTAGGACCAAAGAAGCCAATGCTAAACTCA
TTGAGTACATACGAGGGCAGCACCTCGTTGACGTCCTAAAAAGCTGTCCAGTCAACGACA
TACCGGTAGGTAGACCGCCTTCTAGCCTGCCCTGCGGTTGCATTTACGCCATGACCCCGG
AACGGGTCACAGTGCTGAAGCAAAGGCCGCAAGAAGGTTTTGTGGTATGCAGTGCATTCA
AACTACCGCTCACCAACATCCAAGATGTCACCAAAGTGGAGTGCACGGTGAGAGCACCTG
CAGAGGAACCTAGACCGGTGCGCTACTTGCAAGAGAGGCGCCCAGCGCAGGCCGCCGCGA
GGCAGCCTAGGCCGGCAACTGNGGCTGCCAACGTCG------------------------
CCAGCACAGCCACGAGTCGCCGCACACCCGCGCCGGGCTCGGTGCAGGTGCGCCTACTGC
CGCCAAGAGACGGCACGGTATCCCGCAGTTCTCGCACGGGTTCGCAGTCCAGCGTCACCT
CGTCAGCGGGATCCATAATGCCGGTGCCCCGAAGGGCGCCAGTCGCGCCAGCGGCATCAT
TGGCGAGCAGCGTCCACAGCCATAGTGTGCGCAGCGCCCCTGCCATTCTGAGGGCCGCCA
GCACAGGTGCCAGAAGCGTGCGCAGCGTCCAGTCCGGCTTAACCGGGCACAGAGAGAACG
CTGTTAGCGTCGCCAGCTCGGTGAGACAGCCCAGTGGGCCGCCCAGCAGCGTGAGCACGC
CCGCCGCGCCTAGAGGGCTAACACGGGATCAGTTCGGCGCCGTGAGAGCTAGGGCCCGCA
GGGACCTAGAGTTGGAGGGATCGGAGCATGGCAGCCAGGCCAGTTTCCGTTCCGGCTCGC
TGGTGGTGGGGAGCACCGCTAGTAGCTACAGCCAACGTCCTGACGACCAGGACACGGGCT
CTGAGCCCTCAGGCCGCGGCGCCGCCGTGAGGACACGACGCAGAGGGCAACGGGACGGCC
CCGGAGGGTATATATTCTCTTCTGACCAAGGTACAGCTCATCTCAGCCAGCATAACACCC
AGACAAACAACACTACGGAGGTGTTGATGAGAACGTCGGTACTGCCAAGTAACGACCATG
GTACTCCAGATCTGCCTGCAGAGACGAAGAAGAGGCTGGCGTACCAGATGCGCCCTACTC
AAAAGAACAAGAGTCGCTACCTGTCCGCGAAGGTCCACAACATGAAACACAAGATCGTTC
AATGTTTGCAGCGAGGTGCCGGGCACTACCTGAGAGAGCAACATGCTCTGCCGCTGTGGA
AAAACACCTTCCCTAAGCCCAGGTACTCCGACGCCTGCGTGGTGAAGTTCGAGAGTGTCA
ACACAGCGATTGTTGCAGCCAACATGTTCATAGGGTGCAACTACCCCACTTTAAGCTCGT
TCGGAGTCACGGACAAGTACGATGCTTATTTGGACATGGTTGATGGGCTCAACTGCAACC
TCGACACCGTGACGTTTGACCCTGCTAAGGTGCGTTCTCTGCCGAAGAAATCAGAATACA
ACCAGCCGCTCATACAGTCCCAAGTGCCCGGTCCTATGGCATCTACTCTGCAAAGCATCC
TTATGGCCGCCACCAAACGCAACTGCAACGTCACGCAGATGAGAGAGCTCCCTACCATGG
ACTCAGCGGCAATGAACGTGGAAGCTTTTAAAAAATTCGCCTGTAAAGACACCGATCTGT
GGACTGAGTTCGCAGAAAAACCCGTAAGGTTGTCGCCCGGCCAAATTGAAGAGTACGTCT
TTCACTTACAAGGGGCTAAGGCCAATGTGATGCACAGCAGAGTCGAAGCCGTATGCCCTG
ACCTTTCGGAGGTGGCTATGGACAGATTCACACTGGACATGAAACGCGACGTTAAAGTGA
CGCCGGGCACGAAACATGTAGAGGAGAGACCTAAGGTTCAAGTGATTCAGGCGGCCGACC
CTATGGCCACCGCGTACTTGTGCGCTATCCATCGAGAGCTAGTCCGAAGATTGAAAGCCG
TCCTAAAACCATCCATACATGTGTTGTTCGACATGAGTTCCGAGGACTTNGACGCTATCG
TGGGCCACGGGATGAAGTTGGGCGACAAGGTGCTGGAAACGGACATCTCCTCATTCGACA
AGAGCCAGGACCAGGCCATGGCGGTTACGGCGTTGATGCTGCTGGAAGACTTGGGCGTAG
AGGAGGATCTCCTGACCCTCATCGAGGCGTCCTTCGGCGACATCACTTCTGTCCACCTGC
CTACAGGCACTAGATTCCAGTTTGGATCGATGATGAAGTCCGGGCTATTCCTGACGTTGT
TCGTGAATACGTTGCTTAACATCACCATAGCCGCCCGAGTCTTACGGGAGCAGCTGGCTG
ACACCAGGTGCGCCGCGTTTATTGGCGACGACAACGTCATAACCGGAGTAGTGTCCGATG
ACATGATGGTGGCCAGGTGTGCGTCCTGGCTGAACATGGAGGTGAAGATCATGGACATGG
AGATCGGCGATAGGAGTCCTTATTTTTGTGGCGGCTTCCTGTTACTCGACACGGTAACAG
GCACTGTAAGCCGAGTGTCGGACCCTGTAAAACGCCTGATGAAGATGGGAAAANNNNNNN
NNNNNNNNNNNNNNNNNNNNNNNNNNNNNNNNNNNNNNNNNNNNNNNNNNNNNNNNNNNN
NNNNNNNNNNNNNNNNNNNNNNNNNNNNNNNNNNNNNNNNNNNNNNNNNNNNNNNNNNNN
NNNNNNNNNNNNNNNNNNNNNNNNNNNNNNNNNNNNNNNNNNNNNNNNNNNNNNNNNNNN
NNNNNNNNNNNNNNNNNNNNNNNNNNNNNNNNNNNNNNNNNNNNNNNNNNNNNNNNNNNN
NNNNNNNNNNNNNNNNNNNNNNNNNNNNNNNNNNNNNNNNNNNNNNNNNNNNNNNNNNNN
NNNNNNNNNNNNNNNNNNNNNNNNNNNNNNNNNNNNNNNNNNNNNNNNNNNNNNNNNNNN
NNNNNNNNNNNNNNNNNNNNNNNNNNNNNNNNNNNNNNNNNNNNNNNNNNNNNNNNNNNN
NNNNNNNNNNNNNNNNNNNNNNNNNNNNNNNNNNNNNNNNNNNNNNNNNNNNNNNNNNNN
NNNNNNNNNNNNNNNNNNNNNNNNNNNNNNNNNNNNNNNNNNNNNNNNNNNNNNNNNNNN
NNNNNNNNNNNNNNNNNNNNNNNNNNNNNNNNNNNNNNNNNNNNNNNNNNNNNNNNNNNN
NNNNNNNNNNNNNNNNNNNNNNNNNNNNNNNNNNNNNNNNNNNNNNNNNNNNNNNNNNNN
NNNNNNNNNNNNNNNNNNNNNNNNNNNNNNNNNNNNNNNNNNNNNNNNNNNNNNNNNNNN
NNNNNNNNNNNNNNNNNNNNNNNNNNNNNNNNNNNNNNNNNNNNNNNNNNNNNNNNNNNN
NNNNNNNNNNNNNNNNNNNNNNNNNNNNNNNNNNNNNNNNNNNNNNNNNNNNNNNNNNNN
NNNNNNNNNNNNNNNNNNNNNNNNNNNNNNNNNNNNNNNNNNNNNNNNNNNNNNNNNNNN
NNNNNNNNNNNNNNNNNNNNNNNNNNNNNNNNNNNNNNNNNNNNNNNNNNNNNNNNNNNN
NNNNNNNNNNNNNNNNNNNNNNNNNNNNNNNNNNNNNNNNNNNNNNNNNNNNNNNNNNNN
NNNNNNNNNNNNNNNNNNNNNNNNNNNNNNNNNNNNNNNNNNNNNNNNNNNNNNNNNNNN
NNNNNNNNNNNNNNNNNNNNNNNNNNNNNNNNNNNNNNNNNNNNNNNNNNNNNNNNNNNN
NNNNNNNNNNNNNNNNNNNNNNNNNNNNNNNNNNNNNNNNNNNNNNNNNNNNNNNNNNNN
NNNNNNNNNNNNNNNNNNNNNNNNNNNNNNNNNNNNNNNNNNNNNNNNNNNNNNNNNNNN
NNNNNNNNNNNNNNNNNNNNNNNNNNNNNNNNNNNNNNNNNNNNNNNNNNNNNNNNNNNN
NNNNNNNNNNNNNNNNNNNNNNNNNNNNNNNNNNNNNNNNNNNNNNNNNNNNNNNNNNNN
NNNNNNNNNNNNNNNNNNNNNNNNNNNNNNNNNNNNNNNNNNNNNNNNNNNNNNNNNNNN
NNNNNNNNNNNNNNNNNNNNNNNNNNNNNNNNNNNNNNNNNNNNNNNNNNNNNNNNNNNN
NNNNNNNNNNNNNNNNNNNNNNNNNNNNNNNNNNNNNNNNNNNNNNNNNNNNNNNNNNNN
NNNNNNNNNNNNNNNNNNNNNNNNNNNNNNNNNNNNNNNNNNNNNNNNNNNNNNNNNNNN
NNNNNNNNNNNNNNNNNNNNNNNNNNNNNNNNNNNNNNNNNNNNNNNNNNNNNNNNNNNN
NNNNNNNNNNNNNNNNNNNNNNNNNNNNNNNNNNNNNNNNNNNNNNNNNNNNNNNNNNNN
NNNNNNNNNNNNNAGAGAACGCAGCAAGGGCCACCACCTGTCCGATCTGACCAAGAAATG
CACCAGGTTTTCCACCACCCCGAAGAAATCCGCGCTCTATCTCGTGGATGTGTATGACGC
TCTGCCGATTTCTGTAGAGATCAGCACCGTGGTGACATGCAACGAAAGTCAGTGCACAGT
GAGGGTGCCACCCGGTACCACAGTGAAATTCGATAAGAAGTGCAAGAGCGCTGCCCAAGC
GACCGTCACCTTCACCAGCGACTCCCAGACGTTTACGTGCGAGGAGCCGGTCCTAACGGC
CGCCAGTATCACCCAGGGCAAGCCGCACCTTAGATCGTCAATGCTGCCCAGCGGAGGCAA
AGAGGTGAAAGCGAGGATTCCGTTCCCGTTCCCGCCAGAGACTGCGACCTGCAGAGTGAG
TGTCGCCCCACTGCCATCGATCACCTATGAGGAAAGCGATGTCCTGCTGGCCGGCACTGC
GAAATACCCCGTGCTGCTAACTACACGGAATCTTGGTTTCCATAGCAACGCCACATCCGA
ATGGATCCAGGGTAAGTACCTGCGCCGCATCCCGGTCACGCCCCAAGGGATCGAGCTAAT
GTGGGGAAACAACGCACCGCTGCACTTCTGGTCATCTGTCAGGTACGCATCTGGGGACGC
CGACGCGTACCCCTGGGAACTCCTGGTGCACCACACCAAGCACCACCCGGAGTATGCGTG
GGCGTTTGTAGGAGTTGCATGTGGCCTACTGGCCGTTGCAGCATGCATGTTTGCGTGCGC
ATGCAACAGGGTGCGGTACTCTCTGCTCGCCAACACGTTCAACCCGAACCCACCACCACT
GACCGCACTGACTGCAGCACTGTGCTGCATACCTGGGGCTCGCGCGGATCAACCCTACCT
GGACATCATTGCCTACTTGTGGACCAACAGCAAAGTGGCCTTCGGGCTGCAATGCGCGGC
GCCCGTGGCTTGTATGCTCATCGTCACATACGCCCTTAGACACTGCAGATTGTGCTGCAA
GTCTTTTTTAGGGGTAAGAGGGTGGTCGGCTCTGCTGGTCATCCTTGCGTATGTACAGAG
CTGCAAGAGCTACGAACACACCGTGGTGGTCCCAATGGATCCAAGAGCCCCGTCGTACGA
GGCGGTGATAAACCGGAATGGGTATGACCCCCTGAAGCTGACCATCGCAGTGAATTTCAC
CGTCATCTCACCAACTACGGCTCTGGAATACTGGACCTGTGCAGGAGTCCCTGTCGTCGA
GCCGCCCCATGTGGGCTGCTGCACGTCAGTGTCCTGCCCCACCGACCTCTCCACGCTGCA
CGCGTTCACCGGCAAAGCCGTCTCCGACGTGCACTGCGATGTGCACACAAACGTGTACCC
CTTGTTGTGGGGTGCGGCTCACTGCTTTTGTTCCACTGAAAACACGCAGGTCAGCGCTGT
GGCCGCCACCGTTTCTGAGTTCTGCGCTCAGGACTCAGAACGCGCCGAGGCGTTCAGCGT
TCACAGCAGCTCAGTCACTGCAGAGATCCTGGTGACGCTTGGTGAAGTGGTGACGGCAGT
CCACGTTTACGTGGACGGGGTAACATCAGCCAGGGGTACCGACCTCAAGATCGTGGCTGG
CCCAATAACAACTGACTACTCCCCGTTTGATCGCAAAGTAGTCCGTATCGGCGAAGAGGT
CTATAACTACGACTGGCCTCCTTACGGGGCTGGTCGACCAGGCACATTCGGAGACATTCA
AGCTAGGTCAACCAACTATGTCAAACCCAATGATCTGTACGGGGATATCGGGATTGAAGT
ACTGCAGCCGACTAATGACCACGTGCACGTGGCTTACACGTATACGACCTCCGGGTTACT
GCGTTGGTTGCAGGACGCTCCGAAACCACTCAGTGTCACAGCACCGCACGGTTGTAAGAT
CAGTGCTAACCCGCTCCTGGCCCTCGATTGTGGGGTTGGTGCCGTCCCCATGTCCATCAA
CATTCCGGACGCGAAGTTCACCCGCAAATTAAAGGATCCGAAACCATCGGCCCTGAAATG
CGTGGTGGACAGTTGCGAGTACGGGGTGGACTACGGGGGCGCCGCCACGATCACCTACGA
GGGCCACGAGGCTGGGAAGTGCGGGATCCATTCCCTGACACCAGGAGTCCCTCTGAGAAC
ATCAGTGGTTGAAGTAGTTGCCGGCGCTAATACCGTCAAAACGACCTTCTCCTCACCCAC
GCCCGAGGTCACACTCGAGGTAGAGATCTGTTCGGCAATAGTGAAGTGCGCCAGTGAGTG
CACTCCACCGAAGGAACACGTAGTCGCAGCCAGGCCTCGCCATGGCAGCGACACTGGAGG
CTACATCTCCGGGCCCGCAATGCGCTGGGCCGGAGGGATTGTAGGGACCCTAGTGGTCCT
GTTCCTCATCCTTGCCGTCACCTACTGCGTGGTGAAGAAGTGCC
>BC35_FR18037873
AGACTGCGTTTCCAGGGTTCGAAGTGGTGGCCAGCAACCGGTCGTCCAACGACCATGCCG
CCGCCAGAGCTTTCTCCCACTTGGCTACCAAGTGGATTGAGCGCGACATCGATGGCCGTC
AGGTCATCGTTGCCGACATAGGGAGCGCACCAGCGAGAAGAGTCGGGGCACCCGATAATG
TCACATACCACAGTGTGTGTCCTCGCAAATGCGCTGAAGACCCTGAGAGGCTGGCTTCTT
ACGCCAGGAAACTTGTCAGGGCTGTGGAGAAAGGAGATGGACACCTCGTCAGTGACAGAA
TCACTGACTTGAAGGACGTCCTGGAGAACCCGGACACGTCACTGGAAACCACCAGTATCT
GCCTGAACGACGACGTGAGTTGTAAAGTGAAGGCCGATATTGCAGTGTACCAGGATGTGT
ACGCAGTTGATGCGCCGTCTACCATCTACGCTCAAGCCGACAAAGGCACGCGAGTGGTAT
ACTGGATCGGGTTCGAGCCGTTCGTGTTTCACACGGACGCTATGGCGGGCAGCTTCCCGC
TATATGACGCCAACTGGAGCGACTCGGCGGTACTGGCAGCAAAAAATCTGCCACTGTGCT
ACTCAGGGTTATCGGAGGACTCCATTAAATGGAGATTCCGTTTCCGTGACAAGCCACTGG
TACCGTCTGGAGAAATCCACTACTCGGTGGGTAGCACCCACTATGTTGAGGACCGAGACA
AGCTGAAAAGCTGGCACCTGCCTTCTACCTTCCACTTCGTGGCACCCAACAAGTACACAT
GCCGTTGTGATACGGTAGTGAGCTGTGGTGGCTACGTCGTGAAGAAGATCACGATTTGTG
AGGGCATTGTTGGTAGACCCGCGAATGAGGAATTGGCCACCTCGTACCACCGTGATGGAG
TGGTGGTGACCAAGTTCTCAGACACGATCAACCACGAACAGGTGTCGTTCCCAGTGGTGA
CCTACATCCCTGCCGTCATCTGCGACCAGATGACCGCCATGACGGCTAACCCCGTCAAAT
ATCCGGATGTCGTCAAACTGCTGGTAGGACTCAACCAGAGGATCGTGGTCAATGGGACCA
CCGTCCGGAACGTCAACTCCATGGATAACTCGCTGATTCCCGTATTTGCTCGCGCATTGT
GCAGCTGGGCAGACGAAGTTCGGCGGGACATGGAGGACGAACAGGACATGTACGGTGTCA
CGTCTGTCACCACATGGATCTGTATCTGCAGAGCGTATGATAAACGCCAGCAGCATACCT
TCTACCGCAGGCCCAAGCAGTCCTCAGGCATCTATGTGCCTGCTAAGTTCACAGGATCGC
TGAGAGCCTCCCTCTCCGCCACGTACCTCAACCTGCCTCTGAAGCAACTGCTGCTCAACA
CACTCAAACGTGCGATCAAACCTAGGGATCAGGCCATCGCAGATGAGACAGAAGCACGCG
CACACGATGCAGCTGAGGTGCACGAGCTGACAGAGGAAGAGGGTAGGCAACAGGCCGCCA
ACCCTAGTTACATCGCAGATGTGCTAGGTCAGGACGACGAAGAGGAAGTCGACGACGGAA
TGTCTAATGTGGACCTTGGCGAAGAAGACGGGGTGGGTTCTACCATCATCGACTGTCAAA
GAGGTACCGTGAAAGTGATCACGGCTTTCGGTGACAACACGATGGGAGAATACTTAGTAC
TATCCCCGGTAACTGTGTTGCGCACCAGGAAACTGGCCGTGCTGCTCGGACCGCTCGCAG
AAGAAGTGATGCAGTACGTCCACAAGGGCCGGACGGGACGTTACGCTATCGAGAAGAACA
ACCTGAAGGTACTCATCCCTACGGGAGTGTCCCTCAAGACGGCTCATTTTCAGGCCCTTA
CTGAAAGTGCTACCTTGACCTACAATGACTACCTGTTCACATGCCGTACGCTCGATCAGC
TGGCAACAAGAGGATCTGCGAAAAACACTGACGAAGTCTACTACAAGCTTGTTGACGCCG
CTAAGGCGAAGGATGAATACGTTTACGAATTGTCCTCCAAGCAATGCGTCAAGAAAGAAG
ATGCAACAGGCACAGTCCTTCAAGGGGACATATGCAATCCGCCTTACCACCAGTTTGCCT
TCGAGGCGCTGCGTAAAAGGCCGGCTCACACACACGACGTCCACACGATTGGCATCTACG
GGGTTCCGGGTGCAGGAAAAACCGCTATCATCACAACCGAAGTAACCACACGCGACTTGG
TCGCTAGTGGAAAAAAGGAGAATTGTGAGGACATCAAGCGGTGCGTGTTGGAGAGACGCG
GCTTAAAAATAGCCGCACGTACGGTTGACTCGCTGCTCTACGGTGCATACCGAGGAGCGG
TCGACACGCTGTACGTTGACGAGGCTTACGCCTGTCACTCGGGCACTCTGCTCGCCTTGA
TCGCTGCGGTAAGACCGACGGGAAAGGTGGTGCTTTGTGGTGACCCTAAACAAGTCGGAT
GTGTGAACCAGCTCCAAATGCGGATGCATTATAATCACGAGATCAGTGACCGCGTTCTGC
GGAAGAACATCTCCCGCCGTTGCACTCATACGCTTACGGCCATTGTTTCAAACCTCAACT
ACGAAGGTAGAATGAAGACTACGAACCCGTGCAAGAAGCCGGTACTGATTGATACAACCG
GGTCTACCAAGCCTGACAAAGAAGCGTTGGTATTGACGTGCTTCCGCGGGTGGGTTAAAG
ATTTAAAAATTCTCTACCCTCACAACGAGCTCATGACTGCGGCTGCCTCACAGGGTTTGA
CTCGTGAAAAAGTGTACGCCGTTCGTTGCCGCGTCACGTCGAACCCACTCTACGAGCCGA
CTTCTGAGCACATTACTGTCCTTTTGACGCGCACCAACGACGAACTGGTCTGGAAGACAC
TGCCAAACGATCCGCTGATCCCTATACTCTCCAAGCCCCCGAAAGGAGACTACTCCGCCA
CCATGGAGGACTGGGAGGATGAGCACAACGGTATCTTGGCGGCTCTCAGAGAAGCATGTG
TCCCACGGATGAACTTCGCGCACGGGAAGCGTAACACCTGTTGGGCAGTTACAAGCAGCC
GGGTGCTGCACGAGGCAGGCGTCCTGATAACGCCGGAGGACTTCAACCGCATCTTTCCGG
CGTTCCGAGAGGACAAACCGCACTCGGCTTTGGCAGCCTTGGATGCTGTCGCCGCTCTCG
TGTGGGGCCTGGATACATCCTCGGGCATCTTGAGTGGAAAAGGCAGTTTCATGCGTCTGG
AGAACAGCCATTGGAGCAATTCCAACAGAGGGTATGAGTATGGCCTCAACCTGGACGCAC
TGGAAGGCTACGAGATCGCCAACCCACGCATGATCAAAGCGCTTAAACAACGGCGCGGGC
GTGAATGTTACGACATTGAAACGGGCAAGTTGGTGCCTATGGATCCTGGTAGGGTCCAAG
TGCCGATCAACCGGGTTGTGCCCCACGTGCTGGTGGACACTTCCGCAGCGGCCAAACCAG
GTTTTCTGGAAAACAGGCTCACGGTTGACAGATGGGACCAAGTGCACAGCTTCAAAACAA
GAGCAGCAGTAAAGTTCGCAGAGCTGACGAAGCGCGTCTCATACAACTCAGTTCTCGACC
TTGGGGCCGCCCCGGGAGGAGTGACCGACTATTGCGTGAAGAAGGGTAAGACCGTTACAT
GTGTCTCCGAACAGTGGGACTCTAAGCCGAGAGGCGCTGTGGTCATTACAGCCGATATCA
ACGGCCCACTTAACAACCTAGGCATCTTCGACCTGGTGTTTTGTGACGCAGCCGGACCAC
GACGCTATCACCACTACGCGCAGTGCGAAGACCACGCCGTGCTATTCACATCAGCATGCA
AACACGGGGTGGAGCGCACAGCCAAGGGCGGGGTATTCATTGTGAAGGCGTACGGAATGG
CGGACCGCCGAACAGAGCGGGCAGTGGAATGCACAGCGAGGTATTTCAAGTCCGTCTCGG
TCGAAAAACCAGTCTCCTCCCGCATAACCAACGTGGAAGTCTTCTTCAAGTTTTCCGGAC
GCTGTCGCCCGCATGCTCGTTCCATTGCACACTTGGGCCCTCAACTGACCGACATCTATG
CTCGCACGAGGAAGGCGTACAAAATGCTGGCGAGAGGAAGTGTTGCTGACAAGGTGAAAG
TGGCAGAGATCCTCAACTCGATGGTGGGAGCCGCGCCGGGTTACAGAGTCCTCAACAGGA
ACATCATCACTGCCGAAGAAGAAGTCTTGGTTAATGCCGCCAACAGCAACGGCAGACCCG
GCGACGGTGTGTGTGGTGCGCTCTACGGCGCGTTCGGGGACGCTTTCCCCAACGGTGCGA
TCGGCGCGGGAAACGCGGTCCTGGTCCGAGGACTCGAGGCCACCATCATCCACGCAGCCG
GAGCTGACTTCAGAGAGGTCGATGAAGAAACTGGTGCGCGACAGCTGAGAGCAGCATACC
GCGCGGCGGCTACTTTAGTCACTGCTAACGGTATCACCAGCGCTGCCATCCCTCTGCTGA
GTACACACATCTTTTCCAACGGTCGAAACAGACTGGAACAGTCCTTCGGCGCATTAGTGG
AGGCGTTCGACACGACAGAGTGCGACGTCACCATCTACTGCCTGGCCAACAACATGGCCG
CGAGGATCCAGCAACTAATCGACGATCACGCTCGCGAAGAGTTCGACGAGGAAGTGGTTG
TGGAAGAAGAAGAGGAACATAAAGCTGATGCGATGAGTGACACGGAGACGCTGTCCAGCT
TCGGCGACGAAACGGTGTGGGTGCCCAAACATAGTACTCTGGCCGGAAGACCAGGATACA
GTGCCACTTACGGCGACCGCAGATCTCTTTTTGTCGGCACGAAGTTCCACCGTGCCGCAG
TTGCTATGTCGTCAATCGAAGCGGCTTGGCCTAGGACCAAAGAAGCCAATGCTAAACTCA
TTGAGTACATACGAGGGCAGCACCTCGTTGACGTCCTAAAAAGCTGTCCAGTCAACGACA
TACCGGTAGGTAGACCGCCTTCTAGCCTGCCCTGCGGTTGCATTTACGCCATGACCCCGG
AACGGGTCACAGTGCTGAAGCAAAGGCCGCAAGAAGGTTTTGTGGTATGCAGTGCATTCA
AACTACCGCTCACCAACATCCAAGATGTCACCAAAGTGGAGTGCACGGTGAGAGCACCTG
CAGAGGAACCTAGACCGGTGCGCTACTTGCAAGAGAGGCGCCCAGCGCAGGCCGCCGCGA
GGCAGCCTAGGCCGGCAACTGNGGCTGCCAACGTCG------------------------
CCGGCACAGCCACGAGTCGCCGCACACCCGCGCCGGGCTCGGTGCAGGTGCGCCTACTGC
CGCCAAGAGACGGCACGGTATCCCGCAGTTCTCGCACGGGTTCGCAGTCCAGCGTCACCT
CGTCAGCGGGATCCATAATGCCGGTGCCCCGAAGGGCGCCAGTCGCGCCAGCGGCATCAT
TGGCGAGCAGCGTCCACAGCCATAGTGTGCGCAGCGCCCCTGCCATTCTGAGGGCCGCCA
GCACAGGTGCCAGAAGCGTGCGCAGCGTCCAGTCCGGCTTAACCGGGCACAGAGAGAACG
CTGTTAGCGTCGCCAGCTCGGTGAGACAGCCCAGTGGGCCGCCCAGCAGCGTGAGCACGC
CCGCCGCGCCTAGAGGGCTAACACGGGATCAGTTCGGCGCCGTGAGAGCTAGGGCCCGCA
GGGACCTAGAGTTGGAGGGATCGGAGCATGGCAGCCAGGCCAGTTTCCGTTCCGGCTCGC
TGGTGGTGGGGAGCACCGCTAGTAGCTACAGCCAACGTCCTGACGACCAGGACACGGGCT
CTGAGCCCTCAGGCCGCGGCGCCGCCGTGAGGACACGACGCAGAGGGCAACGGGACGGCC
CCGGAGGGTATATATTCTCTTCTGACCAAGGTACAGCTCATCTCAGCCAGCATAACACCC
AGACAAACAACACTACGGAGGTGTTGATGAGAACGTCGGTACTGCCAAGTAACGACCATG
GTACTCCAGATCTGCCTGCAGAGACGAAGAAGAGGCTGGCGTACCAGATGCGCCCTACTC
AAAAGAACAAGAGTCGCTACCTGTCCGCGAAGGTCCACAACATGAAACACAAGATCGTTC
AATGTTTGCAGCGAGGTGCCGGGCACTACCTGAGAGAGCAACATGCTCTGCCGCTGTGGA
AAAACACCTTCCCTAAGCCCAGGTACTCCGACGCCTGCGTGGTGAAGTTCGAGAGTGTCA
ACACAGCGATTGTTGCAGCCAACATGTTCATAGGGTGCAACTACCCCACTTTAAGCTCGT
TCGGAGTCACGGACAAGTACGATGCTTATTTGGACATGGTTGATGGGCTCAACTGCAACC
TCGACACCGTGACGTTTGACCCTGCTAAGGTGCGTTCTCTGCCGAAGAAATCAGAATACA
ACCAGCCGCTCATACAGTCCCAAGTGCCCGGTCCTATGGCATCTACTCTGCAAAGCATCC
TTATGGCCGCCACCAAACGCAACTGCAACGTCACGCAGATGAGAGAGCTCCCTACCATGG
ACTCAGCGGCAATGAACGTGGAAGCTTTTAAAAAATTCGCCTGTAAAGACACCGATCTGT
GGACTGAGTTCGCAGAAAAACCCGTAAGGTTGTCGCCCGGCCAAATTGAAGAGTACGTCT
TTCACTTACAAGGGGCTAAGGCCAATGTGATGCACAGCAGAGTCGAAGCCGTATGCCCTG
ACCTTTCGGAGGTGGCTATGGACAGATTCACACTGGACATGAAACGCGACGTTAAAGTGA
CGCCGGGCACGAAACATGTAGAGGAGAGACCTAAGGTTCAAGTGATTCAGGCGGCCGACC
CTATGGCCACCGCGTACTTGTGCGCTATCCATCGAGAGCTAGTCCGAAGATTGAAAGCCG
TCCTAAAACCATCCATACATGTGTTGTTCGACATGAGTTCCGAGGACTTNGACGCTATCG
TGGGCCACGGGATGAAGTTGGGCGACAAGGTGCTGGAAACGGACATCTCCTCATTCGACA
AGAGCCAGGACCAGGCCATGGCGGTTACGGCGTTGATGCTGCTGGAAGACTTGGGCGTAG
AGGAGGATCTCCTGACCCTCATCGAGGCGTCCTTCGGCGACATCACTTCTGTCCACCTGC
CTACAGGCACTAGATTCCAGTTTGGATCGATGATGAAGTCCGGGCTATTCCTGACGTTGT
TCGTGAATACGTTGCTTAACATCACCATAGCCGCCCGAGTCTTACGGGAGCAGCTGGCTG
ACACCAGGTGCGCCGCGTTTATTGGCGACGACAACGTCATAACCGGAGTAGTGTCCGATG
ACATGATGGTGGCCAGGTGTGCGTCCTGGCTGAACATGGAGGTGAAGATCATGGACATGG
AGATCGGCGATAGGAGTCCTTATTTTTGTGGCGGCTTCCTGTTACTCGACACGGTAACAG
GCACTGTAAGCCGAGTGTCGGACCCTGTAAAACGCCTGATGAANNNNNNNNNNNNNNNNN
NNNNNNNNNNNNNNNNNNNNNNNNNNNNNNNNNNNNNNNNNNNNNNNNNNNNNNNNNNNN
NNNNNNNNNNNNNNNNNNNNNNNNNNNNNNNNNNNNNNNNNNNNNNNNNNNNNNNNNNNN
NNNNNNNNNNNNNNNNNNNNNNNNNNNNNNNNNNNNNNNNNNNNNNNNNNNNNNNNNNNN
NNNNNNNNNNNNNNNNNNNNNNNNNNNNNNNNNNNNNNNNNNNNNNNNNNNNNNNNNNNN
NNNNNNNNNNNNNNNNNNNNNNNNNNNNNNNNNNNNNNNNNNNNNNNNNNNNNNNNNNNN
NNNNNNNNNNNNNNNNNNNNNNNNNNNNNNNNNNNNNNNNNNNNNNNNNNNNNNNNNNNN
NNNNNNNNNNNNNNNNNNNNNNNNNNNNNNNNNNNNNNNNNNNNNNNNNNNNNNNNNNNN
NNNNNNNNNNNNNNNNNNNNNNNNNNNNNNNNNNNNNNNNNNNNNNNNNNNNNNNNNNNN
NNNNNNNNNNNNNNNNNNNNNNNNNNNNNNNNNNNNNNNNNNNNNNNNNNNNNNNNNNNN
NNNNNNNNNNNNNNNNNNNNNNNNNNNNNNNNNNNNNNNNNNNNNNNNNNNNNNNNNNNN
NNNNNNNNNNNNNNNNNNNNNNNNNNNNNNNNNNNNNNNNNNNNNNNNNNNNNNNNNNNN
NNNNNNNNNNNNNNNNNNNNNNNNNNNNNNNNNNNNNNNNNNNNNNNNNNNNNNNNNNNN
NNNNNNNNNNNNNNNNNNNNNNNNNNNNNNNNNNNNNNNNNNNNNNNNNNNNNNNNNNNN
NNNNNNNNNNNNNNNNNNNNNNNNNNNNNNNNNNNNNNNNNNNNNNNNNNNNNNNNNNNN
NNNNNNNNNNNNNNNNNNNNNNNNNNNNNNNNNNNNNNNNNNNNNNNNNNNNNNNNNNNN
NNNNNNNNNNNNNNNNNNNNNNNNNNNNNNNNNNNNNNNNNNNNNNNNNNNNNNNNNNNN
NNNNNNNNNNNNNNNNNNNNNNNNNNNNNNNNNNNNNNNNNNNNNNNNNNNNNNNNNNNN
NNNNNNNNNNNNNNNNNNNNNNNNNNNNNNNNNNNNNNNNNNNNNNNNNNNNNNNNNNNN
NNNNNNNNNNNNNNNNNNNNNNNNNNNNNNNNNNNNNNNNNNNNNNNNNNNNNNNNNNNN
NNNNNNNNNNNNNNNNNNNNNNNNNNNNNNNNNNNNNNNNNNNNNNNNNNNNNNNNNNNN
NNNNNNNNNNNNNNNNNNNNNNNNNNNNNNNNNNNNNNNNNNNNNNNNNNNNNNNNNNNN
NNNNNNNNNNNNNNNNNNNNNNNNNNNNNNNNNNNNNNNNNNNNNNNNNNNNNNNNNNNN
NNNNNNNNNNNNNNNNNNNNNNNNNNNNNNNNNNNNNNNNNNNNNNNNNNNNNNNNNNNN
NNNNNNNNNNNNNNNNNNNNNNNNNNNNNNNNNNNNNNNNNNNNNNNNNNNNNNNNNNNN
NNNNNNNNNNNNNNNNNNNNNNNNNNNNNNNNNNNNNNNNNNNNNNNNNNNNNNNNNNNN
NNNNNNNNNNNNNNNNNNNNNNNNNNNNNNNNNNNNNNNNNNNNNNNNNNNNNNNNNNNN
NNNNNNNNNNNNNNNNNNNNNNNNNNNNNNNNNNNNNNNNNNNNNNNNNNNNNNNNNNNN
NNNNNNNNNNNNNNNNNNNNNNNNNNNNNNNNNNNNNNNNNNNNNNNNNNNNNNNNNNNN
NNNNNNNNNNNNNNNNNNNNNNNNNNNNNNNNNNNNNNNNNNNNNNNNNNNNNNNNNNNN
NNNNNNNNNNNNNAGAGAACGCAGCAAGGGCCACCACCTGTCCGATCTGACCAAGAAATG
CACCAGGTTTTCCACCACCCCGAAGAAATCCGCGCTCTATCTCGTGGATGTGTATGACGC
TCTGCCGATTTCTGTAGAGATCAGCACCGTGGTGACATGCAACGAAAGTCAGTGCACAGT
GAGGGTGCCACCCGGTACCACAGTGAAATTCGATAAGAAGTGCAAGAGCGCTGCCCAAGC
GACCGTCACCTTCACCAGCGACTCCCAGACGTTTACGTGCGAGGAGCCGGTCCTAACGGC
CGCCAGTATCACCCAGGGCAAGCCGCACCTTAGATCGTCAATGCTGCCCAGCGGAGGCAA
AGAGGTGAAAGCGAGGATTCCGTTCCCGTTCCCGCCAGAGACTGCGACCTGCAGAGTGAG
TGTCGCCCCACTGCCATCGATCACCTATGAGGAAAGCGATGTCCTGCTGGCCGGCACTGC
GAAATACCCCGTGCTGCTAACTACACGGAATCTTGGTTTCCATAGCAACGCCACATCCGA
ATGGATCCAGGGTAAGTACCTGCGCCGCATCCCGGTCACGCCCCAAGGGATCGAGCTAAT
GTGGGGAAACAACGCACCGCTGCACTTCTGGTCATCTGTCAGGTACGCATCTGGGGACGC
CGACGCGTACCCCTGGGAACTCCTGGTGCACCACACCAAGCACCACCCGGAGTATGCGTG
GGCGTTTGTAGGAGTTGCATGTGGCCTACTGGCCGTTGCAGCATGCATGTTTGCGTGCGC
ATGCAACAGGGTGCGGTACTCTCTGCTCGCCAACACGTTCAACCCGAACCCACCACCACT
GACCGCACTGACTGCAGCACTGTGCTGCATACCTGGGGCTCGCGCGGATCAACCCTACCT
GGACATCATTGCCTACTTGTGGACCAACAGCAAAGTGGCCTTCGGGCTGCAATGCGCGGC
GCCCGTGGCTTGTATGCTCATCGTCACATACGCCCTTAGACACTGCAGATTGTGCTGCAA
GTCTTTTTTAGGGGTAAGAGGGTGGTCGGCTCTGCTGGTCATCCTTGCGTATGTACAGAG
CTGCAAGAGCTACGAACACACCGTGGTGGTCCCAATGGATCCAAGAGCCCCGTCGTACGA
GGCGGTGATAAACCGGAATGGGTATGACCCCCTGAAGCTGACCATCGCAGTGAATTTCAC
CGTCATCTCACCAACTACGGCTCTGGAATACTGGACCTGTGCAGGAGTCCCTGTCGTCGA
GCCGCCCCATGTGGGCTGCTGCACGTCAGTGTCCTGCCCCACCGACCTCTCCACGCTGCA
CGCGTTCACCGGCAAAGCCGTCTCCGACGTGCACTGCGATGTGCACACAAACGTGTACCC
CTTGTTGTGGGGTGCGGCTCACTGCTTTTGTTCCACTGAAAACACGCAGGTCAGCGCTGT
GGCCGCCACCGTTTCTGAGTTCTGCGCTCAGGACTCAGAACGCGCCGAGGCGTTCAGCGT
TCACAGCAGCTCAGTCACTGCAGAGATCCTGGTGACGCTTGGTGAAGTGGTGACGGCAGT
CCACGTTTACGTGGACGGGGTAACATCAGCCAGGGGTACCGACCTCAAGATCGTGGCTGG
CCCAATAACAACTGACTACTCCCCGTTTGATCGCAAAGTAGTCCGTATCGGCGAAGAGGT
CTATAACTACGACTGGCCTCCTTACGGGGCTGGTCGACCAGGCACATTCGGAGACATTCA
AGCTAGGTCAACCAACTATGTCAAACCCAATGATCTGTACGGGGATATCGGGATTGAAGT
ACTGCAGCCGACTAATGACCACGTGCACGTGGCTTACACGTATACGACCTCCGGGTTACT
GCGTTGGTTGCAGGACGCTCCGAAACCACTCAGTGTCACAGCACCGCACGGTTGTAAGAT
CAGTGCTAACCCGCTCCTGGCCCTCGATTGTGGGGTTGGTGCCGTCCCCATGTCCATCAA
CATTCCGGACGCGAAGTTCACCCGCAAATTAAAGGATCCGAAACCATCGGCCCTGAAATG
CGTGGTGGACAGTTGCGAGTACGGGGTGGACTACGGGGGCGCCGCCACGATCACCTACGA
GGGCCACGAGGCTGGGAAGTGCGGGATCCATTCCCTGACCCCAGGAGTCCCTCTGAGAAC
ATCAGTGGTTGAAGTAGTTGCCGGCGCTAATACCGTCAAAACGACCTTCTCCTCACCCAC
GCCCGAGGTCACACTCGAGGTAGAGATCTGTTCGGCAATAGTGAAGTGCGCCAGTGAGTG
CACTCCACCGAAGGAACACGTAGTCGCAGCCAGGCCTCGCCATGGCAGCGACACTGGAGG
CTACATCTCCGGGCCCGCAATGCGCTGGGCCGGAGGGATTGTAGGGACCCTAGTGGTCCT
GTTCCTCATCCTTGCCGTCACCTACTGCGTGGTGAAGAAGTGCC
>BC36_FR18037877
AGACTGCGTTTCCAGGGTTCGAAGTGGTGGCCAGCAACCGGTCGTCCAACGACCATGCCG
CCGCCAGAGCTTTCTCCCACTTGGCTACCAAGTGGATTGAGCGCGACATCGATGGCCGTC
AGGTCATCGTTGCCGACATAGGGAGCGCACCAGCGAGAAGAGTCGGGGCACCCGATAATG
TCACATACCACAGTGTGTGTCCTCGCAAATGCGCTGAAGACCCTGAGAGGCTGGCTTCTT
ACGCCAGGAAACTTGTCAGGGCTGTGGAGAAAGGAGATGGACACCTCGTCAGTGACAGAA
TCACTGACTTGAAGGACGTCCTGGAGAACCCGGACACGTCACTGGAAACCACCAGTATCT
GCCTGAACGACGACGTGAGTTGTAAAGTGAAGGCCGATATTGCAGTGTACCAGGATGTGT
ACGCAGTTGATGCGCCGTCTACCATCTACGCTCAAGCCGACAAAGGCACGCGAGTGGTAT
ACTGGATCGGGTTCGAGCCGTTCGTGTTTCACACGGACGCTATGGCGGGCAGCTTCCCGC
TATATGACGCCAACTGGAGCGACTCGGCGGTACTGGCAGCAAAAAATCTGCCACTGTGCT
ACTCAGGGTTATCGGAGGACTCCATTAAATGGAGATTCCGTTTCCGTGACAAGCCACTGG
TACCGTCTGGAGAAATCCACTACTCGGTGGGTAGCACCCACTATGTTGAGGACCGAGACA
AGCTGAAAAGCTGGCACCTGCCTTCTACCTTCCACTTCGTGGCACCCAACAAGTACACAT
GCCGTTGTGATACGGTAGTGAGCTGTGGTGGCTACGTCGTGAAGAAGATCACGATTTGTG
AGGGCATTGTTGGTAGACCCGCGAATGAGGAATTGGCCACCTCGTACCACCGTGATGGAG
TGGTGGTGACCAAGTTCTCAGACACGATCAACCACGAACAGGTGTCGTTCCCAGTGGTGA
CCTACATCCCTGCCGTCATCTGCGACCAGATGACCGCCATGACGGCTAACCCCGTCAAAT
ATCCGGATGTCGTCAAACTGCTGGTAGGACTCAACCAGAGGATCGTGGTCAATGGGACCA
CCGTCCGGAACGTCAACTCCATGGATAACTCGCTGATTCCCGTATTTGCTCGCGCATTGT
GCAGCTGGGCAGACGAAGTTCGGCGGGACATGGAGGACGAACAGGACATGTACGGTGTCA
CGTCTGTCACCACATGGATCTGTATCTGCAGAGCGTATGATAAACGCCAGCAGCATACCT
TCTACCGCAGGCCCAAGCAGTCCTCAGGCATCTATGTGCCTGCTAAGTTCACAGGATCGC
TGAGAGCCTCCCTCTCCGCCACGTACCTCAACCTGCCTCTGAAGCAACTGCTGCTCAACA
CACTCAAACGTGCGATCAAACCTAGGGATCAGGCCATCGCAGATGAGACAGAAGCACGCG
CACACGATGCAGCTGAGGTGCACGAGCTGACAGAGGAAGAGGGTAGGCAACAGGCCGCCA
ACCCTAGTTACATCGCAGATGTGCTAGGTCAGGACGACGAAGAGGAAGTCGACGACGGAA
TGTCTAATGTGGACCTTGGCGAAGAAGACGGGGTGGGTTCTACCATCATCGACTGTCAAA
GAGGTACCGTGAAAGTGATCACGGCTTTCGGTGACAACACGATGGGAGAATACTTAGTAC
TATCCCCGGTAACTGTGTTGCGCACCAGGAAACTGGCCGTGCTGCTCGGACCGCTCGCAG
AAGAAGTGATGCAGTACGTCCACAAGGGCCGGACGGGACGTTACGCTATCGAGAAGAACA
ACCTGAAGGTACTCATCCCTACGGGAGTGTCCCTCAAGACGGCTCATTTTCAGGCCCTTA
CTGAAAGTGCTACCTTGACCTACAATGACTACCTGTTCACATGCCGTACGCTCGATCAGC
TGGCAACAAGAGGATCTGCGAAAAACACTGACGAAGTCTACTACAAGCTTGTTGACGCCG
CTAAGGCGAAGGATGAATACGTTTACGAATTGTCCTCCAAGCAATGCGTCAAGAAAGAAG
ATGCAACAGGCACAGTCCTTCAAGGGGACATATGCAATCCGCCTTACCACCAGTTTGCCT
TCGAGGCGCTGCGTAAAAGGCCGGCTCACACACACGACGTCCACACGATTGGCATCTACG
GGGTTCCGGGTGCAGGAAAAACCGCTATCATCACAACCGAAGTAACCACACGCGACTTGG
TCGCTAGTGGAAAAAAGGAGAATTGTGAGGACATCAAGCGGTGCGTGTTGGAGAGACGCG
GCTTAAAAATAGCCGCACGTACGGTTGACTCGCTGCTCTACGGTGCATACCGAGGAGCGG
TCGACACGCTGTACGTTGACGAGGCTTACGCCTGTCACTCGGGCACTCTGCTCGCCTTGA
TCGCTGCGGTAAGACCGACGGGAAAGGTGGTGCTTTGTGGTGACCCTAAACAAGTCGGAT
GTGTGAACCAGCTCCAAATGCGGATGCATTATAATCACGAGATCAGTGACCGCGTTCTGC
GGAAGAACATCTCCCGCCGTTGCACTCATACGCTTACGGCCATTGTTTCAAACCTCAACT
ACGAAGGTAGAATGAAGACTACGAACCCGTGCAAGAAGCCGGTACTGATTGATACAACCG
GGTCTACCAAGCCTGACAAAGAAGCGTTGGTATTGACGTGCTTCCGCGGGTGGGTTAAAG
ATTTAAAAATTCTCTACCCTCACAACGAGCTCATGACTGCGGCTGCCTCACAGGGTTTGA
CTCGTGAAAAAGTGTACGCCGTTCGTTGCCGCGTCACGTCGAACCCACTCTACGAGCCGA
CTTCTGAGCACATTACTGTCCTTTTGACGCGCACCAACGACGAACTGGTCTGGAAGACAC
TGCCAAACGATCCGCTGATCCCTATACTCTCCAAGCCCCCGAAAGGAGACTACTCCGCCA
CCATGGAGGACTGGGAGGATGAGCACAACGGTATCTTGGCGGCTCTCAGAGAAGCATGTG
TCCCACGGATGAACTTCGCGCACGGGAAGCGTAACACCTGTTGGGCAGTTACAAGCAGCC
GGGTGCTGCACGAGGCAGGCGTCCTGATAACGCCGGAGGACTTCAACCGCATCTTTCCGG
CGTTCCGAGAGGACAAACCGCACTCGGCTTTGGCAGCCTTGGATGCTGTCGCCGCTCTCG
TGTGGGGCCTGGATACATCCTCGGGCATCTTGAGTGGAAAAGGCAGTTTCATGCGTCTGG
AGAACAGCCATTGGAGCAATTCCAACAGAGGGTATGAGTATGGCCTCAACCTGGACGCAC
TGGAAGGCTACGAGATCGCCAACCCACGCATGATCAAAGCGCTTAAACAACGGCGCGGGC
GTGAATGTTACGACATTGAAACGGGCAAGTTGGTGCCTATGGATCCTGGTAGGGTCCAAG
TGCCGATCAACCGGGTTGTGCCCCACGTGCTGGTGGACACTTCCGCAGCGGCCAAACCAG
GTTTTCTGGAAAACAGGCTCACGGTTGACAGATGGGACCAAGTGCACAGCTTCAAAACAA
GAGCAGCAGTAAAGTTCGCAGAGCTGACGAAGCGCGTCTCATACAACTCAGTTCTCGACC
TTGGGGCCGCCCCGGGAGGAGTGACCGACTATTGCGTGAAGAAGGGTAAGACCGTTACAT
GTGTCTCCGAACAGTGGGACTCTAAGCCGAGAGGCGCTGTGGTCATTACAGCCGATATCA
ACGGCCCACTTAACAACCTAGGCATCTTCGACCTGGTGTTTTGTGACGCAGCCGGACCAC
GACGCTATCACCACTACGCGCAGTGCGAAGACCACGCCGTGCTATTCACATCAGCATGCA
AACACGGGGTGGAGCGCACAGCCAAGGGCGGGGTATTCATTGTGAAGGCGTACGGAATGG
CGGACCGCCGAACAGAGCGGGCAGTGGAATGCACAGCGAGGTATTTCAAGTCCGTCTCGG
TCGAAAAACCAGTCTCCTCCCGCATAACCAACGTGGAAGTCTTCTTCAAGTTTTCCGGAC
GCTGTCGCCCGCATGCTCGTTCCATTGCACACTTGGGCCCTCAACTGACCGACATCTATG
CTCGCACGAGGAAGGCGTACAAAATGCTGGCGAGAGGAAGTGTTGCTGACAAGGTGAAAG
TGGCAGAGATCCTCAACTCGATGGTGGGAGCCGCGCCGGGTTACAGAGTCCTCAACAGGA
ACATCATCACTGCCGAAGAAGAAGTCTTGGTTAATGCCGCCAACAGCAACGGCAGACCCG
GCGACGGTGTGTGTGGTGCGCTCTACGGCGCGTTCGGGGACGCTTTCCCCAACGGTGCGA
TCGGCGCGGGAAACGCGGTCCTGGTCCGAGGACTCGAGGCCACCATCATCCACGCAGCCG
GAGCTGACTTCAGAGAGGTCGATGAAGAAACTGGTGCGCGACAGCTGAGAGCAGCATACC
GCGCGGCGGCTACTTTAGTCACTGCTAACGGTATCACCAGCGCTGCCATCCCTCTGCTGA
GTACACACATCTTTTCCAACGGTCGAAACAGACTGGAACAGTCCTTCGGCGCATTAGTGG
AGGCGTTCGACACGACAGAGTGCGACGTCACCATCTACTGCCTGGCCAACAACATGGCCG
CGAGGATCCAGCAACTAATCGACGATCACGCTCGCGAAGAGTTCGACGAGGAAGTGGTTG
TGGAAGAAGAAGAGGAACATAAAGCTGATGCGATGAGTGACACGGAGACGCTGTCCAGCT
TCGGCGACGAAACGGTGTGGGTGCCCAAACATAGTACTCTGGCCGGAAGACCAGGATACA
GTGCCACTTACGGCGACCGCAGATCTCTTTTTGTCGGCACGAAGTTCCACCGTGCCGCAG
TTGCTATGTCGTCAATCGAAGCGGCTTGGCCTAGGACCAAAGAAGCCAATGCTAAACTCA
TTGAGTACATACGAGGGCAGCACCTCGTTGACGTCCTAAAAAGCTGTCCAGTCAACGACA
TACCGGTAGGTAGACCGCCTTCTAGCCTGCCCTGCGGTTGCATTTACGCCATGACCCCGG
AACGGGTCACAGTGCTGAAGCAAAGGCCGCAAGAAGGTTTTGTGGTATGCAGTGCATTCA
AACTACCGCTCACCAACATCCAAGATGTCACCAAAGTGGAGTGCACGGTGAGAGCACCTG
CAGAGGAACCTAGACCGGTGCGCTACTTGCAAGAGAGGCGCCCAGCGCAGGCCGCCGCGA
GGCAGCCTAGGCCGGCAACTGNGGCTGCCAACGTCG------------------------
CCAGCACAGCCACGAGTCGCCGCACACCCGCGCCGGGCTCGGTGCAGGTGCGCCTACTGC
CGCCAAGAGACGGCACGGTATCCCGCAGTTCTCGCACGGGTTCGCAGTCCAGCGTCACCT
CGTCAGCGGGATCCATAATGCCGGTGCCCCGAAGGGCGCCAGTCGCGCCAGCGGCATCAT
TGGCGAGCAGCGTCCACAGCCATAGTGTGCGCAGCGCCCCTGCCATTCTGAGGGCCGCCA
GCACAGGTGCCAGAAGCGTGCGCAGCGTCCAGTCCGGCTTAACCGGGCACAGAGAGAACG
CTGTTAGCGTCGCCAGCTCGGTGAGACAGCCCAGTGGGCCGCCCAGCAGCGTGAGCACGC
CCGCCGCGCCTAGAGGGCTAACACGGGATCAGTTCGGCGCCGTGAGAGCTAGGGCCCGCA
GGGACCTAGAGTTGGAGGGATCGGAGCATGGCAGCCAGGCCAGTTTCCGTTCCGGCTCGC
TGGTGGTGGGGAGCACCGCTAGTAGCTACAGCCAACGTCCTGACGACCAGGACACGGGCT
CTGAGCCCTCAGGCCGCGGCGCCGCCGTGAGGACACGACGCAGAGGGCAACGGGACGGCC
CCGGAGGGTATATATTCTCTTCTGACCAAGGTACAGCTCATCTCAGCCAGCATAACACCC
AGACAAACAACACTACGGAGGTGTTGATGAGAACGTCGGTACTGCCAAGTAACGACCATG
GTACTCCAGATCTGCCTGCAGAGACGAAGAAGAGGCTGGCGTACCAGATGCGCCCTACTC
AAAAGAACAAGAGTCGCTACCTGTCCGCGAAGGTCCACAACATGAAACACAAGATCGTTC
AATGTTTGCAGCGAGGTGCCGGGCACTACCTGAGAGAGCAACATGCTCTGCCGCTGTGGA
AAAACACCTTCCCTAAGCCCAGGTACTCCGACGCCTGCGTGGTGAAGTTCGAGAGTGTCA
ACACAGCGATTGTTGCAGCCAACATGTTCATAGGGTGCAACTACCCCACTTTAAGCTCGT
TCGGAGTCACGGACAAGTACGATGCTTATTTGGACATGGTTGATGGGCTCAACTGCAACC
TCGACACCGTGACGTTTGACCCTGCTAAGGTGCGTTCTCTGCCGAAGAAATCAGAATACA
ACCAGCCGCTCATACAGTCCCAAGTGCCCGGTCCTATGGCATCTACTCTGCAAAGCATCC
TTATGGCCGCCACCAAACGCAACTGCAACGTCACGCAGATGAGAGAGCTCCCTACCATGG
ACTCAGCGGCAATGAACGTGGAAGCTTTTAAAAAATTCGCCTGTAAAGACACCGATCTGT
GGACTGAGTTCGCAGAAAAACCCGTAAGGTTGTCGCCCGGCCAAATTGAAGAGTACGTCT
TTCACTTACAAGGGGCTAAGGCCAATGTGATGCACAGCAGAGTCGAAGCCGTATGCCCTG
ACCTTTCGGAGGTGGCTATGGACAGATTCACACTGGACATGAAACGCGACGTTAAAGTGA
CGCCGGGCACGAAACATGTAGAGGAGAGACCTAAGGTTCAAGTGATTCAGGCGGCCGACC
CTATGGCCACCGCGTACTTGTGCGCTATCCATCGAGAGCTAGTCCGAAGATTGAAAGCCG
TCCTAAAACCATCCATACATGTGTTGTTCGACATGAGTTCCGAGGACTTNGACGCTATCG
TGGGCCACGGGATGAAGTTGGGCGACAAGGTGCTGGAAACGGACATCTCCTCATTCGACA
AGAGCCAGGACCAGGCCATGGCGGTTACGGCGTTGATGCTGCTGGAAGACTTGGGCGTAG
AGGAGGATCTCCTGACCCTCATCGAGGCGTCCTTCGGCGACATCACTTCTGTCCACCTGC
CTACAGGCACTAGATTCCAGTTTGGATCGATGATGAAGTCCGGGCTATTCCTGACGTTGT
TCGTGAATACGTTGCTTAACATCACCATAGCCGCCCGAGTCTTACGGGAGCAGCTGGCTG
ACACCAGGTGCGCCGCGTTTATTGGCGACGACAACGTCATAACCGGAGTAGTGTCCGATG
ACATGATGGTGGCCAGGTGTGCGTCCTGGCTGAACATGGAGGTGAAGATCATGGACATGG
AGATCGGCGATAGGAGTCCTTATTTTTGTGGCGGCTTCCTGTTACTCGACACGGTAACAG
GCACTGTAAGCCGAGTGTCGGACCCTGTAAAACGCCTGATGAAGATGGGANNNNNNNNNN
NNNNNNNNNNNNNNNNNNNNNNNNNNNNNNNNNNNNNNNNNNNNNNNNNNNNNNNNNNNN
NNNNNNNNNNNNNNNNNNNNNNNNNNNNNNNNNNNNNNNNNNNNNNNNNNNNNNNNNNNN
NNNNNNNNNNNNNNNNNNNNNNNNNNNNNNNNNNNNNNNNNNNNNNNNNNNNNNNNNNNN
NNNNNNNNNNNNNNNNNNNNNNNNNNNNNNNNNNNNNNNNNNNNNNNNNNNNNNNNNNNN
NNNNNNNNNNNNNNNNNNNNNNNNNNNNNNNNNNNNNTCACCCTATCGCCAGATGGAGCC
CATGTTCGCACCGGCTTCTCGAGGACAAGTACAGCCGTATCGGCCGCGCACAAAGCGCCG
CCAAGAGCCGCAAGTCGGCAACGCTGCTATTGCTGCCCTCGCGAACCAGATGAGCGCGCT
CCAGCTGCAGGTGGCTGGACTTGCCGGCCAGGCAAGGGTGGACCGTCGTGGACCGAGACG
TGTTCAGAAGAACAAGCAGAAGAAGAAGAACTCTTCCAACGGAGAAAAACCCAAGGAGAA
GAAGAAGAAGCAAAAACAACAGGAGAAGAAAGGGAGCGGCGGTGAAAAAGTCAAGAAGCC
ACGGAACCGGCCCGGGAAGGAGGTAAGGATCTCCGTAAAGCGTGCCCGACAGAGCACCTT
CCCCGTGTACCATGACGGTGCCATATCCGGCTATGCGGTGCTGATTGGCTCCCGCGTGTT
TAAGCCAGCGCACGTGAAGGGTAAGATCGACCACCCCGAACTGGCGGACATCAAGTTCCA
GGTCGCCGAGGACATGGACCTCGAAGCAGCCGCATACCCCAAGAGCATGCGAGACCAAGC
GGCTGAACCAGCAACCATGACGGATGGAGTGTACAACTGGGAATACGGCACTATCAGAGT
GGAGGACAACGTCGTGATCGATGCGAGCGGCAGAGGCAAGCCGGGTGACAGTGGCAGGGC
CATCACCGACAACTCAGGAAAGGTTGTCGGTATCGTCCTCGGAGGAGGACCCGATGGTAG
GCGCACACGTCTCTCCGTGATAGGCTTCGACAAGAAGCTGAAGGCCAGAGAGATCGCCTA
CAGCGAGGCCATCCCTTGGACACGCGCACCAGCTCTCCTGCTGCTGCCCATGGTCATCGC
CTGTACCTACAACTCCAACACCTTTGACTGCTCCAAACCGTCCTGCCAGGACTGTTGCAT
TACTGCTGAACCAAAGAAGGCCATGACTATGCTGAAGGACAACCTGAATGACCCGAACTA
CTGGGACCTGCTTATTGCCGTCACCACCTGCAGTTCCGCCCGAAAAAAGAGGGCTGTGTC
TACGTCGCCTGCCGCCGTTTACGACACACAAATTCTCGCCGCCCACGCAGCTGCCTCCCC
GTATAGGGCGTACTGCCCCGATTGTGACGGAACTGCCTGCATCTCGCCGATAGCTATCGA
CGAGGTGGTAAGTAGCGGTAGTGACCACGTCCTTCGCATCCGGGTCGGTTCTCAATCGGG
AGTGACCGCTAAAGGCGGTGCGGCGGGTGAAACCTCTCTGCGATACCTGGGAAGGGACGG
TAAGGTTCACGCCGCGGACAACACGCGGCTCGTGGTGCGCACCACTGCAAAGTGCGACGT
GCTGCAGGCCACTGGCCACTACATTCTGGCCAACTGCCCAGTGGGGCAGAGTCTCACTGT
TGCGGCCACACTGGACGGCACCCGGCATCAATGTACCACGGTTTTCGAACATCAAGTAAC
GGAGAAGTTCACAAGAGAACGCAGCAAGGGCCACCACCTGTCCGATCTGACCAAGAAATG
CACCAGGTTTTCCACCACCCCGAAGAAATCCGCGCTCTATCTCGTGGATGTGTATGACGC
TCTGCCGATTTCTGTAGAGATCAGCACCGTGGTGACATGCAACGAAAGTCAGTGCACAGT
GAGGGTGCCACCCGGTACCACAGTGAAATTCGATAAGAAGTGCAAGAGCGCTGCCCAAGC
GACCGTCACCTTCACCAGCGACTCCCAGACGTTTACGTGCGAGGAGCCGGTCCTAACGGC
CGCCAGTATCACCCAGGGCAAGCCGCACCTTAGATCGTCAATGCTGCCCAGCGGAGGCAA
AGAGGTGAAAGCGAGGATTCCGTTCCCGTTCCCGCCAGAGACTGCGACCTGCAGAGTGAG
TGTCGCCCCACTGCCATCGATCACCTATGAGGAAAGCGATGTCCTGCTGGCCGGCACTGC
GAAATACCCCGTGCTGCTAACTACACGGAATCTTGGTTTCCATAGCAACGCCACATCCGA
ATGGATCCAGGGTAAGTACCTGCGCCGCATCCCGGTCACGCCCCAAGGGATCGAGCTAAT
GTGGGGAAACAACGCACCGCTGCACTTCTGGTCATCTGTCAGGTACGCATCTGGGGACGC
CGACGCGTACCCCTGGGAACTCCTGGTGCACCACACCAAGCACCACCCGGAGTATGCGTG
GGCGTTTGTAGGAGTTGCATGTGGCCTACTGGCCGTTGCAGCATGCATGTTTGCGTGCGC
ATGCAACAGGGTGCGGTACTCTCTGCTCGCCAACACGTTCAACCCGAACCCACCACCACT
GACCGCACTGACTGCAGCACTGTGCTGCATACCTGGGGCTCGCGCGGATCAACCCTACCT
GGACATCATTGCCTACTTGTGGACCAACAGCAAAGTGGCCTTCGGGCTGCAATGCGCGGC
GCCCGTGGCTTGTATGCTCATCGTCACATACGCCCTTAGACACTGCAGATTGTGCTGCAA
GTCTTTTTTAGGGGTAAGAGGGTGGTCGGCTCTGCTGGTCATCCTTGCGTATGTACAGAG
CTGCAAGAGCTACGAACACACCGTGGTGGTCCCAATGGATCCAAGAGCCCCGTCGTACGA
GGCGGTGATAAACCGGAATGGGTATGACCCCCTGAAGCTGACCATCGCAGTGAATTTCAC
CGTCATCTCACCAACTACGGCTCTGGAATACTGGACCTGTGCAGGAGTCCCTGTCGTCGA
GCCGCCCCATGTGGGCTGCTGCACGTCAGTGTCCTGCCCCACCGACCTCTCCACGCTGCA
CGCGTTCACCGGCAAAGCCGTCTCCGACGTGCACTGCGATGTGCACACAAACGTGTACCC
CTTGTTGTGGGGTGCGGCTCACTGCTTTTGTTCCACTGAAAACACGCAGGTCAGCGCTGT
GGCCGCCACCGTTTCTGAGTTCTGCGCTCAGGACTCAGAACGCGCCGAGGCGTTCAGCGT
TCACAGCAGCTCAGTCACTGCAGAGATCCTGGTGACGCTTGGTGAAGTGGTGACGGCAGT
CCACGTTTACGTGGACGGGGTAACATCAGCCAGGGGTACCGACCTCAAGATCGTGGCTGG
CCCAATAACAACTGACTACTCCCCGTTTGATCGCAAAGTAGTCCGTATCGGCGAAGAGGT
CTATAACTACGACTGGCCTCCTTACGGGGCTGGTCGACCAGGCACATTCGGAGACATTCA
AGCTAGGTCAACCAACTATGTCAAACCCAATGATCTGTACGGGGATATCGGGATTGAAGT
ACTGCAGCCGACTAATGACCACGTGCACGTGGCTTACACGTATACGACCTCCGGGTTACT
GCGTTGGTTGCAGGACGCTCCGAAACCACTCAGTGTCACAGCACCGCACGGTTGTAAGAT
CAGTGCTAACCCGCTCCTGGCCCTCGATTGTGGGGTTGGTGCCGTCCCCATGTCCATCAA
CATTCCGGACGCGAAGTTCACCCGCAAATTAAAGGATCCGAAACCATCGGCCCTGAAATG
CGTGGTGGACAGTTGCGAGTACGGGGTGGACTACGGGGGCGCCGCCACGATCACCTACGA
GGGCCACGAGGCTGGGAAGTGCGGGATCCATTCCCTGACACCAGGAGTCCCTCTGAGAAC
ATCAGTGGTTGAAGTAGTTGCCGGCGCTAATACCGTCAAAACGACCTTCTCCTCACCCAC
GCCCGAGGTCACACTCGAGGTAGAGATCTGTTCGGCAATAGTGAAGTGCGCCAGTGAGTG
CACTCCACCGAAGGAACACGTAGTCGCAGCCAGGCCTCGCCATGGCAGCGACACTGGAGG
CTACATCTCCGGGCCCGCAATGCGCTGGGCCGGAGGGATTGTAGGGACCCTAGTGGTCCT
GTTCCTCATCCTTGCCGTCACCTACTGCGTGGTGAAGAAGTGCC
>BC39_FR20805266
AGACTGCGTTTCCAGGGTTCGAAGTGGTGGCCAGCAACCGGTCGTCCAACGACCATGCCG
CCGCCAGAGCTTTCTCCCACTTGGCTACCAAGTGGATTGAGCGCGACATCGATGGCCGTC
AGGTCATCGTTGCCGACATAGGGAGCGCACCAGCGAGAAGAGTCGGGGCACCCGATAATG
TCACATACCACAGTGTGTGTCCTCGCAAATGCGCTGAAGACCCTGAGAGGCTGGCTTCTT
ACGCCAGGAAACTTGTCAGGGCTGTGGAGAAAGGAGATGGACACCTCGTCAGTGACAGAA
TCACTGACTTGAAGGACGTCCTGGAGAACCCGGACACGTCACTGGAAACCACCAGTATCT
GCCTGAACGACGACGTGAGTTGTAAAGTGAAGGCCGATATTGCAGTGTACCAGGATGTGT
ACGCAGTTGATGCGCCGTCTACCATCTACGCTCAAGCCGACAAAGGCACGCGAGTGGTAT
ACTGGATCGGGTTCGAGCCGTTCGTGTTTCACACGGACGCTATGGCGGGCAGCTTCCCGC
TATATGACGCCAACTGGAGCGACTCGGCGGTACTGGCAGCAAAAAATCTGCCACTGTGCT
ACTCAGGGTTATCGGAGGACTCCATTAAATGGAGATTCCGTTTCCGTGACAAGCCACTGG
TACCGTCTGGAGAAATCCACTACTCGGTGGGTAGCACCCACTATGTTGAGGACCGAGACA
AGCTGAAAAGCTGGCACCTGCCTTCTACCTTCCACTTCGTGGCACCCAACAAGTACACAT
GCCGTTGTGATACGGTAGTGAGCTGTGGTGGCTACGTCGTGAAGAAGATCACGATTTGTG
AGGGCATTGTTGGTAGACCCGCGAATGAGGAATTGGCCACCTCGTACCACCGTGATGGAG
TGGTGGTGACCAAGTTCTCAGACACGATCAACCACGAACAGGTGTCGTTCCCAGTGGTGA
CCTACATCCCTGCCGTCATCTGCGACCAGATGACCGCCATGACGGCTAACCCCGTCAAAT
ATCCGGATGTCGTCAAACTGCTGGTAGGACTCAACCAGAGGATCGTGGTCAATGGGACCA
CCGTCCGGAACGTCAACTCCATGGATAACTCGCTGATTCCCGTATTTGCTCGCGCATTGT
GCAGCTGGGCAGACGAAGTTCGGCGGGACATGGAGGACGAACAGGACATGTACGGTGTCA
CGTCTGTCACCACATGGATCTGTATCTGCAGAGCGTATGATAAACGCCAGCAGCATACCT
TCTACCGCAGGCCCAAGCAGTCCTCAGGCATCTATGTGCCTGCTAAGTTCACAGGATCGC
TGAGAGCCTCCCTCTCCGCCACGTACCTCAACCTGCCTCTGAAGCAACTGCTGCTCAACA
CACTCAAACGTGCGATCAAACCTAGGGATCAGGCCATCGCAGATGAGACAGAAGCACGCG
CACACGATGCAGCTGAGGTGCACGAGCTGACAGAGGAAGAGGGTAGGCAACAGGCCGCCA
ACCCTAGTTACATCGCAGATGTGCTAGGTCAGGACGACGAAGAGGAAGTCGACGACGGAA
TGTCTAATGTGGACCTTGGCGAAGAAGACGGGGTGGGTTCTACCATCATCGACTGTCAAA
GAGGTACCGTGAAAGTGATCACGGCTTTCGGTGACAACACGATGGGAGAATACTTAGTAC
TATCCCCGGTAACTGTGTTGCGCACCAGGAAACTGGCCGTGCTGCTCGGACCGCTCGCAG
AAGAAGTGATGCAGTACGTCCACAAGGGCCGGACGGGACGTTACGCTATCGAGAAGAACA
ACCTGAAGGTACTCATCCCTACGGGAGTGTCCCTCAAGACGGCTCATTTTCAGGCCCTTA
CTGAAAGTGCTACCTTGACCTACAATGACTACCTGTTCACATGCCGTACGCTCGATCAGC
TGGCAACAAGAGGATCTGCGAAAAACACTGACGAAGTCTACTACAAGCTTGTTGACGCCG
CTAAGGCGAAGGATGAATACGTTTACGAATTGTCCTCCAAGCAATGCGTCAAGAAAGAAG
ATGCAACAGGCACAGTCCTTCAAGGGGACATATGCAATCCGCCTTACCACCAGTTTGCCT
TCGAGGCGCTGCGTAAAAGGCCGGCTCACACACACGACGTCCACACGATTGGCATCTACG
GGGTTCCGGGTGCAGGAAAAACCGCTATCATCACAACCGAAGTAACCACACGCGACTTGG
TCGCTAGTGGAAAAAAGGAGAATTGTGAGGACATCAAGCGGTGCGTGTTGGAGAGACGCG
GCTTAAAAATAGCCGCACGTACGGTTGACTCGCTGCTCTACGGTGCATACCGAGGAGCGG
TCGACACGCTGTACGTTGACGAGGCTTACGCCTGTCACTCGGGCACTCTGCTCGCCTTGA
TCGCTGCGGTAAGACCGACGGGAAAGGTGGTGCTTTGTGGTGACCCTAAACAAGTCGGAT
GTGTGAACCAGCTCCAAATGCGGATGCATTATAATCACGAGATCAGTGACCGCGTTCTGC
GGAAGAACATCTCCCGCCGTTGCACTCATACGCTTACGGCCATTGTTTCAAACCTCAACT
ACGAAGGTAGAATGAAGACTACGAACCCGTGCAAGAAGCCGGTACTGATTGATACAACCG
GGTCTACCAAGCCTGACAAAGAAGCGTTGGTATTGACGTGCTTCCGCGGGTGGGTTAAAG
ATTTAAAAATTCTCTACCCTCACAACGAGCTCATGACTGCGGCTGCCTCACAGGGTTTGA
CTCGTGAAAAAGTGTACGCCGTTCGTTGCCGCGTCACGTCGAACCCACTCTACGAGCCGA
CTTCTGAGCACATTACTGTCCTTTTGACGCGCACCAACGACGAACTGGTCTGGAAGACAC
TGCCAAACGATCCGCTGATCCCTATACTCTCCAAGCCCCCGAAAGGAGACTACTCCGCCA
CCATGGAGGACTGGGAGGATGAGCACAACGGTATCTTGGCGGCTCTCAGAGAAGCATGTG
TCCCACGGATGAACTTCGCGCACGGGAAGCGTAACACCTGTTGGGCAGTTACAAGCAGCC
GGGTGCTGCACGAGGCAGGCGTCCTGATAACGCCGGAGGACTTCAACCGCATCTTTCCGG
CGTTCCGAGAGGACAAACCGCACTCGGCTTTGGCAGCCTTGGATGCTGTCGCCGCTCTCG
TGTGGGGCCTGGATACATCCTCGGGCATCTTGAGTGGAAAAGGCAGTTTCATGCGTCTGG
AGAACAGCCATTGGAGCAATTCCAACAGAGGGTATGAGTATGGCCTCAACCTGGACGCAC
TGGAAGGCTACGAGATCGCCAACCCACGCATGATCAAAGCGCTTAAACAACGGCGCGGGC
GTGAATGTTACGACATTGAAACGGGCAAGTTGGTGCCTATGGATCCTGGTAGGGTCCAAG
TGCCGATCAACCGGGTTGTGCCCCACGTGCTGGTGGACACTTCCGCAGCGGCCAAACCAG
GTTTTCTGGAAAACAGGCTCACGGTTGACAGATGGGACCAAGTGCACAGCTTCAAAACAA
GAGCAGCAGTAAAGTTCGCAGAGCTGACGAAGCGCGTCTCATACAACTCAGTTCTCGACC
TTGGGGCCGCCCCGGGAGGAGTGACCGACTATTGCGTGAAGAAGGGTAAGACCGTTACAT
GTGTCTCCGAACAGTGGGACTCTAAGCCGAGAGGCGCTGTGGTCATTACAGCCGATATCA
ACGGCCCACTTAACAACCTAGGCATCTTCGACCTGGTGTTTTGTGACGCAGCCGGACCAC
GACGCTATCACCACTACGCGCAGTGCGAAGACCACGCCGTGCTATTCACATCAGCATGCA
AACACGGGGTGGAGCGCACAGCCAAGGGCGGGGTATTCATTGTGAAGGCGTACGGAATGG
CGGACCGCCGAACAGAGCGGGCAGTGGAATGCACAGCGAGGTATTTCAAGTCCGTCTCGG
TCGAAAAACCAGTCTCCTCCCGCATAACCAACGTGGAAGTCTTCTTCAAGTTTTCCGGAC
GCTGTCGCCCGCATGCTCGTTCCATTGCACACTTGGGCCCTCAACTGACCGACATCTATG
CTCGCACGAGGAAGGCGTACAAAATGCTGGCGAGAGGAAGTGTTGCTGACAAGGTGAAAG
TGGCAGAGATCCTCAACTCGATGGTGGGAGCCGCGCCGGGTTACAGAGTCCTCAACAGGA
ACATCATCACTGCCGAAGAAGAAGTCTTGGTTAATGCCGCCAACAGCAACGGCAGACCCG
GCGACGGTGTGTGTGGTGCGCTCTACGGCGCGTTCGGGGACGCTTTCCCCAACGGTGCGA
TCGGCGCGGGAAACGCGGTCCTGGTCCGAGGACTCGAGGCCACCATCATCCACGCAGCCG
GAGCTGACTTCAGAGAGGTCGATGAAGAAACTGGTGCGCGACAGCTGAGAGCAGCATACC
GCGCGGCGGCTACTTTAGTCACTGCTAACGGTATCACCAGCGCTGCCATCCCTCTGCTGA
GTACACACATCTTTTCCAACGGTCGAAACAGACTGGAACAGTCCTTCGGCGCATTAGTGG
AGGCGTTCGACACGACAGAGTGCGACGTCACCATCTACTGCCTGGCCAACAACATGGCCG
CGAGGATCCAGCAACTAATCGACGATCACGCTCGCGAAGAGTTCGACGAGGAAGTGGTTG
TGGAAGAAGAAGAGGAACATAAAGCTGATGCGATGAGTGACACGGAGACGCTGTCCAGCT
TCGGCGACGAAACGGTGTGGGTGCCCAAACATAGTACTCTGGCCGGAAGACCAGGATACA
GTGCCACTTACGGCGACCGCAGATCTCTTTTTGTCGGCACGAAGTTCCACCGTGCCGCAG
TTGCTATGTCGTCAATCGAAGCGGCTTGGCCTAGGACCAAAGAAGCCAATGCTAAACTCA
TTGAGTACATACGAGGGCAGCACCTCGTTGACGTCCTAAAAAGCTGTCCAGTCAACGACA
TACCGGTAGGTAGACCGCCTTCTAGCCTGCCCTGCGGTTGCATTTACGCCATGACCCCGG
AACGGGTCACAGTGCTGAAGCAAAGGCCGCAAGAAGGTTTTGTGGTATGCAGTGCATTCA
AACTACCGCTCACCAACATCCAAGATGTCACCAAAGTGGAGTGCACGGTGAGAGCACCTG
CAGAGGAACCTAGACCGGTGCGCTACTTGCAAGAGAGGCGCCCAGCGCAGGCCGCCGCGA
GGCAGCCTAGGCCGGCAACTGNGGCTGCCAACGTCG------------------------
CCAGCACAGCCACGAGTCGCCGCACACCCGCGCCGGGCTCGGTGCAGGTGCGCCTACTGC
CGCCAAGAGACGGCACGGTATCCCGCAGTTCTCGCACGGGTTCGCAGTCCAGCGTCACCT
CGTCAGCGGGATCCATAATGCCGGTGCCCCGAAGGGCGCCAGTCGCGCCAGCGGCATCAT
TGGCGAGCAGCGTCCACAGCCATAGTGTGCGCAGCGCCCCTGCCATTCTGAGGGCCGCCA
GCACAGGTGCCAGAAGCGTGCGCAGCGTCCAGTCCGGCTTAACCGGGCACAGAGAGAACG
CTGTTAGCGTCGCCAGCTCGGTGAGACAGCCCAGTGGGCCGCCCAGCAGCGTGAGCACGC
CCGCCGCGCCTAGAGGGCTAACACGGGATCAGTTCGGCGCCGTGAGAGCTAGGGCCCGCA
GGGACCTAGAGTTGGAGGGATCGGAGCATGGCAGCCAGGCCAGTTTCCGTTCCGGCTCGC
TGGTGGTGGGGAGCACCGCTAGTAGCTACAGCCAACGTCCTGACGACCAGGACACGGGCT
CTGAGCCCTCAGGCCGCGGCGCCGCCGTGAGGACACGACGCAGAGGGCAACGGGACGGCC
CCGGAGGGTATATATTCTCTTCTGACCAAGGTACAGCTCATCTCAGCCAGCATAACACCC
AGACAAACAACACTACGGAGGTGTTGATGAGAACGTCGGTACTGCCAAGTAACGACCATG
GTACTCCAGATCTGCCTGCAGAGACGAAGAAGAGGCTGGCGTACCAGATGCGCCCTACTC
AAAAGAACAAGAGTCGCTACCTGTCCGCGAAGGTCCACAACATGAAACACAAGATCGTTC
AATGTTTGCAGCGAGGTGCCGGGCACTACCTGAGAGAGCAACATGCTCTGCCGCTGTGGA
AAAACACCTTCCCTAAGCCCAGGTACTCCGACGCCTGCGTGGTGAAGTTCGAGAGTGTCA
ACACAGCGATTGTTGCAGCCAACATGTTCATAGGGTGCAACTACCCCACTTTAAGCTCGT
TCGGAGTCACGGACAAGTACGATGCTTATTTGGACATGGTTGATGGGCTCAACTGCAACC
TCGACACCGTGACGTTTGACCCTGCTAAGGTGCGTTCTCTGCCGAAGAAATCAGAATACA
ACCAGCCGCTCATACAGTCCCAAGTGCCCGGTCCTATGGCATCTACTCTGCAAAGCATCC
TTATGGCCGCCACCAAACGCAACTGCAACGTCACGCAGATGAGAGAGCTCCCTACCATGG
ACTCAGCGGCAATGAACGTGGAAGCTTTTAAAAAATTCGCCTGTAAAGACACCGATCTGT
GGACTGAGTTCGCAGAAAAACCCGTAAGGTTGTCGCCCGGCCAAATTGAAGAGTACGTCT
TTCACTTACAAGGGGCTAAGGCCAATGTGATGCACAGCAGAGTCGAAGCCGTATGCCCTG
ACCTTTCGGAGGTGGCTATGGACAGATTCACACTGGACATGAAACGCGACGTTAAAGTGA
CGCCGGGCACGAAACATGTAGAGGAGAGACCTAAGGTTCAAGTGATTCAGGCGGCCGACC
CTATGGCCACCGCGTACTTGTGCGCTATCCATCGAGAGCTAGTCCGAAGATTGAAAGCCG
TCCTAAAACCATCCATACATGTGTTGTTCGACATGAGTTCCGAGGACTTNGACGCTATCG
TGGGCCACGGGATGAAGTTGGGCGACAAGGTGCTGGAAACGGACATCTCCTCATTCGACA
AGAGCCAGGACCAGGCCATGGCGGTTACGGCGTTGATGCTGCTGGAAGACTTGGGCGTAG
AGGAGGATCTCCTGACCCTCATCGAGGCGTCCTTCGGCGACATCACTTCTGTCCACCTGC
CTACAGGCACTAGATTCCAGTTTGGATCGATGATGAAGTCCGGGCTATTCCTGACGTTGT
TCGTGAATACGTTGCTTAACATCACCATAGCCGCCCGAGTCTTACGGGAGCAGCTGGCTG
ACACCAGGTGCGCCGCGTTTATTGGCGACGACAACGTCATAACCGGAGTAGTGTCCGATG
ACATGATGGTGGCCAGGTGTGCGTCCTGGCTGAACATGGAGGTGAAGATCATGGACATGG
AGATCGGCGATAGGAGTCCTTATTTTTGTGGCGGCTTCCTGTTACTCGACACGGTAACAG
GCACTGTAAGCCGAGTGTCGGACCCTGTAAAACGCCTGATGAAGATGGGAAAACNNNNNN
NNNNNNNNNNNNNNNNNNNNNNNNNNNNNNNNNNNNNNNNNNNNNNNNNNNNNNNNNNNN
NNNNNNNNNNNNNNNNNNNNNNNNNNNNNNNNNNNNNNNNNNNNNNNNNNNNNNNNNNNN
NNNNNNNNNNNNNNNNNNNNNNNNNNNNNNNNNNNNNNNNNNNNNNNNNNNNNNNNNNNN
NNNNNNNNNNNNNNNNNNNNNNNNNNNNNNNNNNNNNNNNNNNNNNNNNNNNNNNNNNNN
NNNNNNNNNNNNNNNNNNNNNNNNNNNNNNNNNNNNNNNNNNNNNNNNNNNNNNNNNNNN
NNNNNNNNNNNNNNNNNNNNNNNNNNNNNNNNNNNNNNNNNNNNNNNNNNNNNNNNNNNN
NNNNNNNNNNNNNNNNNNNNNNNNNNNNNNNNNNNNNNNNNNNNNNNNNNNNNNNNNNNN
NNNNNNNNNNNNNNNNNNNNNNNNNNNNNNNNNNNNNNNNNNNNNNNNNNNNNNNNNNNN
NNNNNNNNNNNNNNNNNNNNNNNNNNNNNNNNNNNNNNNNNNNNNNNNNNNNNNNNNNNN
NNNNNNNNNNNNNNNNNNNNNNNNNNNNNNNNNNNNNNNNNNNNNNNNNNNNNNNNNNNN
NNNNNNNNNNNNNNNNNNNNNNNNNNNNNNNNNNNNNNNNNNNNNNNNNNNNNNNNNNNN
NNNNNNNNNNNNNNNNNNNNNNNNNNNNNNNNNNNNNNNNNNNNNNNNNNNNNNNNNNNN
NNNNNNNNNNNNNNNNNNNNNNNNNNNNNNNNNNNNNNNNNNNNNNNNNNNNNNNNNNNN
NNNNNNNNNNNNNNNNNNNNNNNNNNNNNNNNNNNNNNNNNNNNNNNNNNNNNNNNNNNN
NNNNNNNNNNNNNNNNNNNNNNNNNNNNNNNNNNNNNNNNNNNNNNNNNNNNNNNNNNNN
NNNNNNNNNNNNNNNNNNNNNNNNNNNNNNNNNNNNNNNNNNNNNNNNNNNNNNNNNNNN
NNNNNNNNNNNNNNNNNNNNNNNNNNNNNNNNNNNNNNNNNNNNNNNNNNNNNNNNNNNN
NNNNNNNNNNNNNNNNNNNNNNNNNNNNNNNNNNNNNNNNNNNNNNNNNNNNNNNNNNNN
NNNNNNNNNNNNNNNNNNNNNNNNNNNNNNNNNNNNNNNNNNNNNNNNNNNNNNNNNNNN
NNNNNNNNNNNNNNNNNNNNNNNNNNNNNNNNNNNNNNNNNNNNNNNNNNNNNNNNNNNN
NNNNNNNNNNNNNNNNNNNNNNNNNNNNNNNNNNNNNNNNNNNNNNNNNNNNNNNNNNNN
NNNNNNNNNNNNNNNNNNNNNNNNNNNNNNNNNNNNNNNNNNNNNNNNNNNNNNNNNNNN
NNNNNNNNNNNNNNNNNNNNNNNNNNNNNNNNNNNNNNNNNNNNNNNNNNNNNNNNNNNN
NNNNNNNNNNNNNNNNNNNNNNNNNNNNNNNNNNNNNNNNNNNNNNNNNNNNNNNNNNNN
NNNNNNNNNNNNNNNNNNNNNNNNNNNNNNNNNNNNNNNNNNNNNNNNNNNNNNNNNNNN
NNNNNNNNNNNNNNNNNNNNNNNNNNNNNNNNNNNNNNNNNNNNNNNNNNNNNNNNNNNN
NNNNNNNNNNNNNNNNNNNNNNNNNNNNNNNNNNNNNNNNNNNNNNNNNNNNNNNNNNNN
NNNNNNNNNNNNNNNNNNNNNNNNNNNNNNNNNNNNNNNNNNNNNNNNNNNNNNNNNNNN
NNNNNNNNNNNNNNNNNNNNNNNNNNNNNNNNNNNNNNNNNNNNNNNNNNNNNNNNNNNN
NNNNNNNNNNNNNAGAGAACGCAGCAAGGGCCACCACCTGTCCGATCTGACCAAGAAATG
CACCAGGTTTTCCACCACCCCGAAGAAATCCGCGCTCTATCTCGTGGATGTGTATGACGC
TCTGCCGATTTCTGTAGAGATCAGCACCGTGGTGACATGCAACGAAAGTCAGTGCACAGT
GAGGGTGCCACCCGGTACCACAGTGAAATTCGATAAGAAGTGCAAGAGCGCTGCCCAAGC
GACCGTCACCTTCACCAGCGACTCCCAGACGTTTACGTGCGAGGAGCCGGTCCTAACGGC
CGCCAGTATCACCCAGGGCAAGCCGCACCTTAGATCGTCAATGCTGCCCAGCGGAGGCAA
AGAGGTGAAAGCGAGGATTCCGTTCCCGTTCCCGCCAGAGACTGCGACCTGCAGAGTGAG
TGTCGCCCCACTGCCATCGATCACCTATGAGGAAAGCGATGTCCTGCTGGCCGGCACTGC
GAAATACCCCGTGCTGCTAACTACACGGAATCTTGGTTTCCATAGCAACGCCACATCCGA
ATGGATCCAGGGTAAGTACCTGCGCCGCATCCCGGTCACGCCCCAAGGGATCGAGCTAAT
GTGGGGAAACAACGCACCGCTGCACTTCTGGTCATCTGTCAGGTACGCATCTGGGGACGC
CGACGCGTACCCCTGGGAACTCCTGGTGCACCACACCAAGCACCACCCGGAGTATGCGTG
GGCGTTTGTAGGAGTTGCATGTGGCCTACTGGCCGTTGCAGCATGCATGTTTGCGTGCGC
ATGCAACAGGGTGCGGTACTCTCTGCTCGCCAACACGTTCAACCCGAACCCACCACCACT
GACCGCACTGACTGCAGCACTGTGCTGCATACCTGGGGCTCGCGCGGATCAACCCTACCT
GGACATCATTGCCTACTTGTGGACCAACAGCAAAGTGGCCTTCGGGCTGCAATGCGCGGC
GCCCGTGGCTTGTATGCTCATCGTCACATACGCCCTTAGACACTGCAGATTGTGCTGCAA
GTCTTTTTTAGGGGTAAGAGGGTGGTCGGCTCTGCTGGTCATCCTTGCGTATGTACAGAG
CTGCAAGAGCTACGAACACACCGTGGTGGTCCCAATGGATCCAAGAGCCCCGTCGTACGA
GGCGGTGATAAACCGGAATGGGTATGACCCCCTGAAGCTGACCATCGCAGTGAATTTCAC
CGTCATCTCACCAACTACGGCTCTGGAATACTGGACCTGTGCAGGAGTCCCTGTCGTCGA
GCCGCCCCATGTGGGCTGCTGCACGTCAGTGTCCTGCCCCACCGACCTCTCCACGCTGCA
CGCGTTCACCGGCAAAGCCGTCTCCGACGTGCACTGCGATGTGCACACAAACGTGTACCC
CTTGTTGTGGGGTGCGGCTCACTGCTTTTGTTCCACTGAAAACACGCAGGTCAGCGCTGT
GGCCGCCACCGTTTCTGAGTTCTGCGCTCAGGACTCAGAACGCGCCGAGGCGTTCAGCGT
TCACAGCAGCTCAGTCACTGCAGAGATCCTGGTGACGCTTGGTGAAGTGGTGACGGCAGT
CCACGTTTACGTGGACGGGGTAACATCAGCCAGGGGTACCGACCTCAAGATCGTGGCTGG
CCCAATAACAACTGACTACTCCCCGTTTGATCGCAAAGTAGTCCGTATCGGCGAAGAGGT
CTATAACTACGACTGGCCTCCTTACGGGGCTGGTCGACCAGGCACATTCGGAGACATTCA
AGCTAGGTCAACCAACTATGTCAAACCCAATGATCTGTACGGGGATATCGGGATTGAAGT
ACTGCAGCCGACTAATGACCACGTGCACGTGGCTTACACGTATACGACCTCCGGGTTACT
GCGTTGGTTGCAGGACGCTCCGAAACCACTCAGTGTCACAGCACCGCACGGTTGTAAGAT
CAGTGCTAACCCGCTCCTGGCCCTCGATTGTGGGGTTGGTGCCGTCCCCATGTCCATCAA
CATTCCGGACGCGAAGTTCACCCGCAAATTAAAGGATCCGAAACCATCGGCCCTGAAATG
CGTGGTGGACAGTTGCGAGTACGGGGTGGACTACGGGGGCGCCGCCACGATCACCTACGA
GGGCCACGAGGCTGGGAAGTGCGGGATCCATTCCCTGACACCAGGAGTCCCTCTGAGAAC
ATCAGTGGTTGAAGTAGTTGCCGGCGCTAATACCGTCAAAACGACCTTCTCCTCACCCAC
GCCCGAGGTCACACTCGAGGTAGAGATCTGTTCGGCAATAGTGAAGTGCGCCAGTGAGTG
CACTCCACCGAAGGAACACGTAGTCGCAGCCAGGCCTCGCCATGGCAGCGACACTGGAGG
CTACATCTCCGGGCCCGCAATGCGCTGGGCCGGAGGGATTGTAGGGACCCTAGTGGTCCT
GTTCCTCATCCTTGCCGTCACCTACTGCGTGGTGAAGAAGTGCC
>BC40_FR19344393
AGACTGCGTTTCCAGGGTTCGAAGTGGTGGCCAGCAACCGGTCGTCCAACGACCATGCCG
CCGCCAGAGCTTTCTCCCACTTGGCTACCAAGTGGATTGAGCGCGACATCGATGGCCGTC
AGGTCATCGTTGCCGACATAGGGAGCGCACCAGCGAGAAGAGTCGGGGCACCCGATAATG
TCACATACCACAGTGTGTGTCCTCGCAAATGCGCTGAAGACCCTGAGAGGCTGGCTTCTT
ACGCCAGGAAACTTGTCAGGGCTGTGGAGAAAGGAGATGGACACCTCGTCAGTGACAGAA
TCACTGACTTGAAGGACGTCCTGGAGAACCCGGACACGTCACTGGAAACCACCAGTATCT
GCCTGAACGACGACGTGAGTTGTAAAGTGAAGGCCGATATTGCAGTGTACCAGGATGTGT
ACGCAGTTGATGCGCCGTCTACCATCTACGCTCAAGCCGACAAAGGCACGCGAGTGGTAT
ACTGGATCGGGTTCGAGCCGTTCGTGTTTCACACGGACGCTATGGCGGGCAGCTTCCCGC
TATATGACGCCAACTGGAGCGACTCGGCGGTACTGGCAGCAAAAAATCTGCCACTGTGCT
ACTCAGGGTTATCGGAGGACTCCATTAAATGGAGATTCCGTTTCCGTGACAAGCCACTGG
TACCGTCTGGAGAAATCCACTACTCGGTGGGTAGCACCCACTATGTTGAGGACCGAGACA
AGCTGAAAAGCTGGCACCTGCCTTCTACCTTCCACTTCGTGGCACCCAACAAGTACACAT
GCCGTTGTGATACGGTAGTGAGCTGTGGTGGCTACGTCGTGAAGAAGATCACGATTTGTG
AGGGCATTGTTGGTAGACCCGCGAATGAGGAATTGGCCACCTCGTACCACCGTGATGGAG
TGGTGGTGACCAAGTTCTCAGACACGATCAACCACGAACAGGTGTCGTTCCCAGTGGTGA
CCTACATCCCTGCCGTCATCTGCGACCAGATGACCGCCATGACGGCTAACCCCGTCAAAT
ATCCGGATGTCGTCAAACTGCTGGTAGGACTCAACCAGAGGATCGTGGTCAATGGGACCA
CCGTCCGGAACGTCAACTCCATGGATAACTCGCTGATTCCCGTATTTGCTCGCGCATTGT
GCAGCTGGGCAGACGAAGTTCGGCGGGACATGGAGGACGAACAGGACATGTACGGTGTCA
CGTCTGTCACCACATGGATCTGTATCTGCAGAGCGTATGATAAACGCCAGCAGCATACCT
TCTACCGCAGGCCCAAGCAGTCCTCAGGCATCTATGTGCCTGCTAAGTTCACAGGATCGC
TGAGAGCCTCCCTCTCCGCCACGTACCTCAACCTGCCTCTGAAGCAACTGCTGCTCAACA
CACTCAAACGTGCGATCAAACCTAGGGATCAGGCCATCGCAGATGAGACAGAAGCACGCG
CACACGATGCAGCTGAGGTGCACGAGCTGACAGAGGAAGAGGGTAGGCAACAGGCCGCCA
ACCCTAGTTACATCGCAGATGTGCTAGGTCAGGACGACGAAGAGGAAGTCGACGACGGAA
TGTCTAATGTGGACCTTGGCGAAGAAGACGGGGTGGGTTCTACCATCATCGACTGTCAAA
GAGGTACCGTGAAAGTGATCACGGCTTTCGGTGACAACACGATGGGAGAATACTTAGTAC
TATCCCCGGTAACTGTGTTGCGCACCAGGAAACTGGCCGTGCTGCTCGGACCGCTCGCAG
AAGAAGTGATGCAGTACGTCCACAAGGGCCGGACGGGACGTTACGCTATCGAGAAGAACA
ACCTGAAGGTACTCATCCCTACGGGAGTGTCCCTCAAGACGGCTCATTTTCAGGCCCTTA
CTGAAAGTGCTACCTTGACCTACAATGACTACCTGTTCACATGCCGTACGCTCGATCAGC
TGGCAACAAGAGGATCTGCGAAAAACACTGACGAAGTCTACTACAAGCTTGTTGACGCCG
CTAAGGCGAAGGATGAATACGTTTACGAATTGTCCTCCAAGCAATGCGTCAAGAAAGAAG
ATGCAACAGGCACAGTCCTTCAAGGGGACATATGCAATCCGCCTTACCACCAGTTTGCCT
TCGAGGCGCTGCGTAAAAGGCCGGCTCACACACACGACGTCCACACGATTGGCATCTACG
GGGTTCCGGGTGCAGGAAAAACCGCTATCATCACAACCGAAGTAACCACACGCGACTTGG
TCGCTAGTGGAAAAAAGGAGAATTGTGAGGACATCAAGCGGTGCGTGTTGGAGAGACGCG
GCTTAAAAATAGCCGCACGTACGGTTGACTCGCTGCTCTACGGTGCATACCGAGGAGCGG
TCGACACGCTGTACGTTGACGAGGCTTACGCCTGTCACTCGGGCACTCTGCTCGCCTTGA
TCGCTGCGGTAAGACCGACGGGAAAGGTGGTGCTTTGTGGTGACCCTAAACAAGTCGGAT
GTGTGAACCAGCTCCAAATGCGGATGCATTATAATCACGAGATCAGTGACCGCGTTCTGC
GGAAGAACATCTCCCGCCGTTGCACTCATACGCTTACGGCCATTGTTTCAAACCTCAACT
ACGAAGGTAGAATGAAGACTACGAACCCGTGCAAGAAGCCGGTACTGATTGATACAACCG
GGTCTACCAAGCCTGACAAAGAAGCGTTGGTATTGACGTGCTTCCGCGGGTGGGTTAAAG
ATTTAAAAATTCTCTACCCTCACAACGAGCTCATGACTGCGGCTGCCTCACAGGGTTTGA
CTCGTGAAAAAGTGTACGCCGTTCGTTGCCGCGTCACGTCGAACCCACTCTACGAGCCGA
CTTCTGAGCACATTACTGTCCTTTTGACGCGCACCAACGACGAACTGGTCTGGAAGACAC
TGCCAAACGATCCGCTGATCCCTATACTCTCCAAGCCCCCGAAAGGAGACTACTCCGCCA
CCATGGAGGACTGGGAGGATGAGCACAACGGTATCTTGGCGGCTCTCAGAGAAGCATGTG
TCCCACGGATGAACTTCGCGCACGGGAAGCGTAACACCTGTTGGGCAGTTACAAGCAGCC
GGGTGCTGCACGAGGCAGGCGTCCTGATAACGCCGGAGGACTTCAACCGCATCTTTCCGG
CGTTCCGAGAGGACAAACCGCACTCGGCTTTGGCAGCCTTGGATGCTGTCGCCGCTCTCG
TGTGGGGCCTGGATACATCCTCGGGCATCTTGAGTGGAAAAGGCAGTTTCATGCGTCTGG
AGAACAGCCATTGGAGCAATTCCAACAGAGGGTATGAGTATGGCCTCAACCTGGACGCAC
TGGAAGGCTACGAGATCGCCAACCCACGCATGATCAAAGCGCTTAAACAACGGCGCGGGC
GTGAATGTTACGACATTGAAACGGGCAAGTTGGTGCCTATGGATCCTGGTAGGGTCCAAG
TGCCGATCAACCGGGTTGTGCCCCACGTGCTGGTGGACACTTCCGCAGCGGCCAAACCAG
GTTTTCTGGAAAACAGGCTCACGGTTGACAGATGGGACCAAGTGCACAGCTTCAAAACAA
GAGCAGCAGTAAAGTTCGCAGAGCTGACGAAGCGCGTCTCATACAACTCAGTTCTCGACC
TTGGGGCCGCCCCGGGAGGAGTGACCGACTATTGCGTGAAGAAGGGTAAGACCGTTACAT
GTGTCTCCGAACAGTGGGACTCTAAGCCGAGAGGCGCTGTGGTCATTACAGCCGATATTA
ACGGCCCACTTAACAACCTAGGCATCTTCGACCTGGTGTTTTGTGACGCAGCCGGACCAC
GACGCTATCACCACTACGCGCAGTGCGAAGACCACGCCGTGCTATTCACATCAGCATGCA
AACACGGGGTGGAGCGCACAGCCAAGGGCGGGGTATTCATTGTGAAGGCGTACGGAATGG
CGGACCGCCGAACAGAGCGGGCAGTGGAATGCACAGCGAGGTATTTCAAGTCCGTCTCGG
TCGAAAAACCAGTCTCCTCCCGCATAACCAACGTGGAAGTCTTCTTCAAGTTTTCCGGAC
GCTGTCGCCCGCATGCTCGTTCCATTGCACACTTGGGCCCTCAACTGACCGACATCTATG
CTCGCACGAGGAAGGCGTACAAAATGCTGGCGAGAGGAAGTGTTGCTGACAAGGTGAAAG
TGGCAGAGATCCTCAACTCGATGGTGGGAGCCGCGCCGGGTTACAGAGTCCTCAACAGGA
ACATCATCACTGCCGAAGAAGAAGTCTTGGTTAATGCCGCCAACAGCAACGGCAGACCCG
GCGACGGTGTGTGTGGTGCGCTCTACGGCGCGTTCGGGGACGCTTTCCCCAACGGTGCGA
TCGGCGCGGGAAACGCGGTCCTGGTCCGAGGACTCGAGGCCACCATCATCCACGCAGCCG
GAGCTGACTTCAGAGAGGTCGATGAAGAAACTGGTGCGCGACAGCTGAGAGCAGCATACC
GCGCGGCGGCTACTTTAGTCACTGCTAACGGTATCACCAGCGCTGCCATCCCTCTGCTGA
GTACACACATCTTTTCCAACGGTCGAAACAGACTGGAACAGTCCTTCGGCGCATTAGTGG
AGGCGTTCGACACGACAGAGTGCGACGTCACCATCTACTGCCTGGCCAACAACATGGCCG
CGAGGATCCAGCAACTAATCGACGATCACGCTCGCGAAGAGTTCGACGAGGAAGTGGTTG
TGGAAGAAGAAGAGGAACATAAAGCTGATGCGATGAGTGACACGGAGACGCTGTCCAGCT
TCGGCGACGAAACGGTGTGGGTGCCCAAACATAGTACTCTGGCCGGAAGACCAGGATACA
GTGCCACTTACGGCGACCGCAGATCTCTTTTTGTCGGCACGAAGTTCCACCGTGCCGCAG
TTGCTATGTCGTCAATCGAAGCGGCTTGGCCTAGGACCAAAGAAGCCAATGCTAAACTCA
TTGAGTACATACGAGGGCAGCACCTCGTTGACGTCCTAAAAAGCTGTCCAGTCAACGACA
TACCGGTAGGTAGACCGCCTTCTAGCCTGCCCTGCGGTTGCATTTACGCCATGACCCCGG
AACGGGTCACAGTGCTGAAGCAAAGGCCGCAAGAAGGTTTTGTGGTATGCAGTGCATTCA
AACTACCGCTCACCAACATCCAAGATGTCACCAAAGTGGAGTGCACGGTGAGAGCACCTG
CAGAGGAACCTAGACCGGTGCGCTACTTGCAAGAGAGGCGCCCAGCGCAGGCCGCCGCGA
GGCAGCCTAGGCCGGCAACTGNGGCTGCCAACGTCG------------------------
CCAGCACAGCCACGAGTCGCCGCACACCCGCGCCGGGCTCGGTGCAGGTGCGCCTACTGC
CGCCAAGAGACGGCACGGTATCCCGCAGTTCTCGCACGGGTTCGCAGTCCAGCGTCACCT
CGTCAGCGGGATCCATAATGCCGGTGCCCCGAAGGGCGCCAGTCGCGCCAGCGGCATCAT
TGGCGAGCAGCGTCCACAGCCATAGTGTGCGCAGCGCCCCTGCCATTCTGAGGGCCGCCA
GCACAGGTGCCAGAAGCGTGCGCAGCGTCCAGTCCGGCTTAACCGGGCACAGAGAGAACG
CTGTTAGCGTCGCCAGCTCGGTGAGACAGCCCAGTGGGCCGCCCAGCAGCGTGAGCACGC
CCGCCGCGCCTAGAGGGCTAACACGGGATCAGTTCGGCGCCATGAGAGCTAGGGCCCGCA
GGGACCTAGAGTTGGAGGGATCGGAGCATGGCAGCCAGGCCAGTTTCCGTTCCGGCTCGC
TGGTGGTGGGGAGCACCGCTAGTAGCTACAGCCAACGTCCTGACGACCAGGACACGGGCT
CTGAGCCCTCAGGCCGCGGCGCCGCCGTGAGGACACGACGCAGAGGGCAACGGGACGGCC
CCGGAGGGTATATATTCTCTTCTGACCAAGGTACAGCTCATCTCAGCCAGCATAACACCC
AGACAAACAACACTACGGAGGTGTTGATGAGAACGTCGGTACTGCCAAGTAACGACCATG
GTACTCCAGATCTGCCTGCAGAGACGAAGAAGAGGCTGGCGTACCAGATGCGCCCTACTC
AAAAGAACAAGAGTCGCTACCTGTCCGCGAAGGTCCACAACATGAAACACAAGATCGTTC
AATGTTTGCAGCGAGGTGCCGGGCACTACCTGAGAGAGCAACATGCTCTGCCGCTGTGGA
AAAACACCTTCCCTAAGCCCAGGTACTCCGACGCCTGCGTGGTGAAGTTCGAGAGTGTCA
ACACAGCGATTGTTGCAGCCAACATGTTCATAGGGTGCAACTACCCCACTTTAAGCTCGT
TCGGAGTCACGGACAAGTACGATGCTTATTTGGACATGGTTGATGGGCTCAACTGCAACC
TCGACACCGTGACGTTTGACCCTGCTAAGGTGCGTTCTCTGCCGAAGAAATCAGAATACA
ACCAGCCGCTCATACAGTCCCAAGTGCCCGGTCCTATGGCATCTACTCTGCAAAGCATCC
TTATGGCCGCCACCAAACGCAACTGCAACGTCACGCAGATGAGAGAGCTCCCTACCATGG
ACTCAGCGGCAATGAACGTGGAAGCTTTTAAAAAATTCGCCTGTAAAGACACCGATCTGT
GGACTGAGTTCGCAGAAAAACCCGTAAGGTTGTCGCCCGGCCAAATTGAAGAGTACGTCT
TTCACTTACAAGGGGCTAAGGCCAATGTGATGCACAGCAGAGTCGAAGCCGTATGCCCTG
ACCTTTCGGAGGTGGCTATGGACAGATTCACACTGGACATGAAACGCGACGTTAAAGTGA
CGCCGGGCACGAAACATGTAGAGGAGAGACCTAAGGTTCAAGTGATTCAGGCGGCCGACC
CTATGGCCACCGCGTACTTGTGCGCTATCCATCGAGAGCTAGTCCGAAGATTGAAAGCCG
TCCTAAAACCATCCATACATGTGTTGTTCGACATGAGTTCCGAGGACTTNGACGCTATCG
TGGGCCACGGGATGAAGTTGGGCGACAAGGTGCTGGAAACGGACATCTCCTCATTCGACA
AGAGCCAGGACCAGGCCATGGCGGTTACGGCGTTGATGCTGCTGGAAGACTTGGGCGTAG
AGGAGGATCTCCTGACCCTCATCGAGGCGTCCTTCGGCGACATCACTTCTGTCCACCTGC
CTACAGGCACTAGATTCCAGTTTGGATCGATGATGAAGTCCGGGCTATTCCTGACGTTGT
TCGTGAATACGTTGCTTAACATCACCATAGCCGCCCGAGTCTTACGGGAGCAGCTGGCTG
ACACCAGGTGCGCCGCGTTTATTGGCGACGACAACGTCATAACCGGAGTAGTGTCCGATG
ACATGATGGTGGCCAGGTGTGCGTCCTGGCTGAACATGGAGGTGAAGATCATGGACATGG
AGATCGGCGATAGGAGTCCTTATTTTTGTGGCGGCTTCCTGTTACTCGACACGGTAACAG
GCACTGTAAGCCGAGTGTCGGACCCTGTAAAACGCCTGATGAAGATGGGAAAACCGGCCT
NNNNNNNNNNNNNNNNNNNNNNNNNNNNNNNNNNNNNNNNNNNNNNNNNNNNNNNNNNNN
NNNNNNNNNNNNNNNNNNNNNNNNNNNNNNNNNNNNNNNNNNNNNNNNNNNNNNNNNNNN
NNNNNNNNNNNNNNNNNNNNNNNNNNNNNNNNNNNNNNNNNNNNNNNNNNNNNNNNNNNN
NNNNNNNNNNNNNNNNNNNNNNNNNNNNNNNNNNNNNNNNNNNNNNNNNNNNNNNNNNNN
NNNNNNNNNNNNNNNNNNNNNCATGCAATTCACCAACTCACCCTATCGCCAGATGGAGCC
CATGTTCGCACCGGCTTCTCGAGGACAAGTACAGCCGTATCGGCCGCGCACAAAGCGCCG
CCAAGAGCCGCAAGTCGGCAACGCTGCTATTGCTGCCCTCGCGAACCAGATGAGCGCGCT
CCAGCTGCAGGTGGCTGGACTTGCCGGCCAGGCAAGGGTGGACCGTCGTGGACCGAGACG
TGTTCAGAAGAACAAGCAGAAGAAGAAGAACTCTTCCAACGGAGAAAAACCCAAGGAGAA
GAAGAAGAAGCAAAAACAACAGGAGAAGAAAGGGAGCGGCGGTGAAAAAGTCAAGAAGCC
ACGGAACCGGCCCGGGAAGGAGGTAAGGATCTCCGTAAAGCGTGCCCGACAGAGCACCTT
CCCCGTGTACCATGACGGTGCCATATCCGGCTATGCGGTGCTGATTGGCTCCCGCGTGTT
TAAGCCAGCGCACGTGAAGGGTAAGATCGACCACCCCGAACTGGCGGACATCAAGTTCCA
GGTCGCCGAGGACATGGACCTCGAAGCAGCCGCATACCCCAAGAGCATGCGAGACCAAGC
GGCTGAACCAGCAACCATGACGGATGGAGTGTACAACTGGGAATACGGCACTATCAGAGT
GGAGGACAACGTCGTGATCGATGCGAGCGGCAGAGGCAAGCCGGGTGACAGTGGCAGGGC
CATCACCGACAACTCAGGAAAGGTTGTCGGTATCGTCCTCGGAGGAGGACCCGATGGTAG
GCGCACACGTCTCTCCGTGATAGGCTTCGACAAGAAGCTGAAGGCCAGAGAGATCGCCTA
CAGCGAGGCCATCCCTTGGACACGCGCACCAGCTCTCCTGCTGCTGCCCATGGTCATCGC
CTGTACCTACAACTCCAACACCTTTGACTGCTCCAAACCGTCCTGCCAGGACTGTTGCAT
TACTGCTGAACCAAAGAAGGCCATGACTATGCTGAAGGACAACCTGAATGACCCGAACTA
CTGGGACCTGCTTATTGCCGTCACCACCTGCAGTTCCGCCCGAAAAAAGAGGGCTGTGTC
TACGTCGCCTGCCGCCGTTTACGACACACAAATTCTCGCCGCCCACGCAGCTGCCTCCCC
GTATAGGGCGTACTGCCCCGATTGTGACGGAACTGCCTGCATCTCGCCGATAGCTATCGA
CGAGGTGGTAAGTAGCGGTAGTGACCACGTCCTTCGCATCCGGGTCGGTTCTCAATCGGG
AGTGACCGCTAAAGGCGGTGCGGCGGGTGAAACCTCTCTGCGATACCTGGGAAGGGACGG
TAAGGTTCACGCCGCGGACAACACGCGGCTCGTGGTGCGCACCACTGCAAAGTGCGACGT
GCTGCAGGCCACTGGCCACTACATTCTGGCCAACTGCCCAGTGGGGCAGAGTCTCACTGT
TGCGGCCACACTGGACGGCACCCGGCATCAATGTACCACGGTTTTCGAACATCAAGTAAC
GGAGAAGTTCACAAGAGAACGCAGCAAGGGCCACCACCTGTCCGATCTGACCAAGAAATG
CACCAGGTTTTCCACCACCCCGAAGAAATCCGCGCTCTATCTCGTGGATGTGTATGACGC
TCTGCCGATTTCTGTAGAGATCAGCACCGTGGTGACATGCAACGAAAGTCAGTGCACAGT
GAGGGTGCCACCCGGTACCACAGTGAAATTCGATAAGAAGTGCAAGAGCGCTGCCCAAGC
GACCGTCACCTTCACCAGCGACTCCCAGACGTTTACGTGCGAGGAGCCGGTCCTAACGGC
CGCCAGTATCACCCAGGGCAAGCCGCACCTTAGATCGTCAATGCTGCCCAGCGGAGGCAA
AGAGGTGAAAGCGAGGATTCCGTTCCCGTTCCCGCCAGAGACTGCGACCTGCAGAGTGAG
TGTCGCCCCACTGCCATCGATCACCTATGAGGAAAGCGATGTCCTGCTGGCCGGCACTGC
GAAATACCCCGTGCTGCTAACTACACGGAATCTTGGTTTCCATAGCAACGCCACATCCGA
ATGGATCCAGGGTAAGTACCTGCGCCGCATCCCGGTCACGCCCCAAGGGATCGAGCTAAT
GTGGGGAAACAACGCACCGCTGCACTTCTGGTCATCTGTCAGGTACGCATCTGGGGACGC
CGACGCGTACCCCTGGGAACTCCTGGTGCACCACACCAAGCACCACCCGGAGTATGCGTG
GGCGTTTGTAGGAGTTGCATGTGGCCTACTGGCCGTTGCAGCATGCATGTTTGCGTGCGC
ATGCAACAGGGTGCGGTACTCTCTGCTCGCCAACACGTTCAACCCGAACCCACCACCACT
GACCGCACTGACTGCAGCACTGTGCTGCATACCTGGGGCTCGCGCGGATCAACCCTACCT
GGACATCATTGCCTACTTGTGGACCAACAGCAAAGTGGCCTTCGGGCTGCAATGCGCGGC
GCCCGTGGCTTGTATGCTCATCGTCACATACGCCCTTAGACACTGCAGATTGTGCTGCAA
GTCTTTTTTAGGGGTAAGAGGGTGGTCGGCTCTGCTGGTCATCCTTGCGTATGTACAGAG
CTGCAAGAGCTACGAACACACCGTGGTGGTCCCAATGGATCCAAGAGCCCCGTCGTACGA
GGCGGTGATAAACCGGAATGGGTATGACCCCCTGAAGCTGACCATCGCAGTGAATTTCAC
CGTCATCTCACCAACTACGGCTCTGGAATACTGGACCTGTGCAGGAGTCCCTGTCGTCGA
GCCGCCCCATGTGGGCTGCTGCACGTCAGTGTCCTGCCCCACCGACCTCTCCACGCTGCA
CGCGTTCACCGGCAAAGCCGTCTCCGACGTGCACTGCGATGTGCACACAAACGTGTACCC
CTTGTTGTGGGGTGCGGCTCACTGCTTTTGTTCCACTGAAAACACGCAGGTCAGCGCTGT
GGCCGCCACCGTTTCTGAGTTCTGCGCTCAGGACTCAGAACGCGCCGAGGCGTTCAGCGT
TCACAGCAGCTCAGTCACTGCAGAGATCCTGGTGACGCTTGGTGAAGTGGTGACGGCAGT
CCACGTTTACGTGGACGGGGTAACATCAGCCAGGGGTACCGACCTCAAGATCGTGGCTGG
CCCAATAACAACTGACTACTCCCCGTTTGATCGCAAAGTAGTCCGTATCGGCGAAGAGGT
CTATAACTACGACTGGCCTCCTTACGGGGCTGGTCGACCAGGCACATTCGGAGACATTCA
AGCTAGGTCAACCAACTATGTCAAACCCAATGATCTGTACGGGGATATCGGGATTGAAGT
ACTGCAGCCGACTAATGACCACGTGCACGTGGCTTACACGTATACGACCTCCGGGTTACT
GCGTTGGTTGCAGGACGCTCCGAAACCACTCAGTGTCACAGCACCGCACGGTTGTAAGAT
CAGTGCTAACCCGCTCCTGGCCCTCGATTGTGGGGTTGGTGCCGTCCCCATGTCCATCAA
CATTCCGGACGCGAAGTTCACCCGCAAATTAAAGGATCCGAAACCATCGGCCCTGAAATG
CGTGGTGGACAGTTGCGAGTACGGGGTGGACTACGGGGGCGCCGCCACGATCACCTACGA
GGGCCACGAGGCTGGGAAGTGCGGGATCCATTCCCTGACACCAGGAGTCCCTCTGAGAAC
ATCAGTGGTTGAAGTAGTTGCCGGCGCTAATACCGTCAAAACGACCTTCTCCTCACCCAC
GCCCGAGGTCACACTCGAGGTAGAGATCTGTTCGGCAATAGTGAAGTGCGCCAGTGAGTG
CACTCCACCGAAGGAACACGTAGTCGCAGCCAGGCCTCGCCATGGCAGCGACACTGGAGG
CTACATCTCCGGGCCCGCAATGCGCTGGGCCGGAGGGATTGTAGGGACCCTAGTGGTCCT
GTTCCTCATCCTTGCCGTCACCTACTGCGTGGTGAAGAAGTGCC
>BC41_FR19344402
AGACTGCGTTTCCAGGGTTCGAAGTGGTGGCCAGCAACCGGTCGTCCAACGACCATGCCG
CCGCCAGAGCTTTCTCCCACTTGGCTACCAAGTGGATTGAGCGCGACATCGATGGCCGTC
AGGTCATCGTTGCCGACATAGGGAGCGCACCAGCGAGAAGAGTCGGGGCACCCGATAATG
TCACATACCACAGTGTGTGTCCTCGCAAATGCGCTGAAGACCCTGAGAGGCTGGCTTCTT
ACGCCAGGAAACTTGTCAGGGCTGTGGAGAAAGGAGATGGACACCTCGTCAGTGACAGAA
TCACTGACTTGAAGGACGTCCTGGAGAACCCGGACACGTCACTGGAAACCACCAGTATCT
GCCTGAACGACGACGTGAGTTGTAAAGTGAAGGCCGATATTGCAGTGTACCAGGATGTGT
ACGCAGTTGATGCGCCGTCTACCATCTACGCTCAAGCCGACAAAGGCACGCGAGTGGTAT
ACTGGATCGGGTTCGAGCCGTTCGTGTTTCACACGGACGCTATGGCGGGCAGCTTCCCGC
TATATGACGCCAACTGGAGCGACTCGGCGGTACTGGCAGCAAAAAATCTGCCACTGTGCT
ACTCAGGGTTATCGGAGGACTCCATTAAATGGAGATTCCGTTTCCGTGACAAGCCACTGG
TACCGTCTGGAGAAATCCACTACTCGGTGGGTAGCACCCACTATGTTGAGGACCGAGACA
AGCTGAAAAGCTGGCACCTGCCTTCTACCTTCCACTTCGTGGCACCCAACAAGTACACAT
GCCGTTGTGATACGGTAGTGAGCTGTGGTGGCTACGTCGTGAAGAAGATCACGATTTGTG
AGGGCATTGTTGGTAGACCCGCGAATGAGGAATTGGCCACCTCGTACCACCGTGATGGAG
TGGTGGTGACCAAGTTCTCAGACACGATCAACCACGAACAGGTGTCGTTCCCAGTGGTGA
CCTACATCCCTGCCGTCATCTGCGACCAGATGACCGCCATGACGGCTAACCCCGTCAAAT
ATCCGGATGTCGTCAAACTGCTGGTAGGACTCAACCAGAGGATCGTGGTCAATGGGACCA
CCGTCCGGAACGTCAACTCCATGGATAACTCGCTGATTCCCGTATTTGCTCGCGCATTGT
GCAGCTGGGCAGACGAAGTTCGGCGGGACATGGAGGACGAACAGGACATGTACGGTGTCA
CGTCTGTCACCACATGGATCTGTATCTGCAGAGCGTATGATAAACGCCAGCAGCATACCT
TCTACCGCAGGCCCAAGCAGTCCTCAGGCATCTATGTGCCTGCTAAGTTCACAGGATCGC
TGAGAGCCTCCCTCTCCGCCACGTACCTCAACCTGCCTCTGAAGCAACTGCTGCTCAACA
CACTCAAACGTGCGATCAAACCTAGGGATCAGGCCATCGCAGATGAGACAGAAGCACGCG
CACACGATGCAGCTGAGGTGCACGAGCTGACAGAGGAAGAGGGTAGGCAACAGGCCGCCA
ACCCTAGTTACATCGCAGATGTGCTAGGTCAGGACGACGAAGAGGAAGTCGACGACGGAA
TGTCTAATGTGGACCTTGGCGAAGAAGACGGGGTGGGTTCTACCATCATCGACTGTCAAA
GAGGTACCGTGAAAGTGATCACGGCTTTCGGTGACAACACGATGGGAGAATACTTAGTAC
TATCCCCGGTAACTGTGTTGCGCACCAGGAAACTGGCCGTGCTGCTCGGACCGCTCGCAG
AAGAAGTGATGCAGTACGTCCACAAGGGCCGGACGGGACGTTACGCTATCGAGAAGAACA
ACCTGAAGGTACTCATCCCTACGGGAGTGTCCCTCAAGACGGCTCATTTTCAGGCCCTTA
CTGAAAGTGCTACCTTGACCTACAATGACTACCTGTTCACATGCCGTACGCTCGATCAGC
TGGCAACAAGAGGATCTGCGAAAAACACTGACGAAGTCTACTACAAGCTTGTTGACGCCG
CTAAGGCGAAGGATGAATACGTTTACGAATTGTCCTCCAAGCAATGCGTCAAGAAAGAAG
ATGCAACAGGCACAGTCCTTCAAGGGGACATATGCAATCCGCCTTACCACCAGTTTGCCT
TCGAGGCGCTGCGTAAAAGGCCGGCTCACACACACGACGTCCACACGATTGGCATCTACG
GGGTTCCGGGTGCAGGAAAAACCGCTATCATCACAACCGAAGTAACCACACGCGACTTGG
TCGCTAGTGGAAAAAAGGAGAATTGTGAGGACATCAAGCGGTGCGTGTTGGAGAGACGCG
GCTTAAAAATAGCCGCACGTACGGTTGACTCGCTGCTCTACGGTGCATACCGAGGAGCGG
TCGACACGCTGTACGTTGACGAGGCTTACGCCTGTCACTCGGGCACTCTGCTCGCCTTGA
TCGCTGCGGTAAGACCGACGGGAAAGGTGGTGCTTTGTGGTGACCCTAAACAAGTCGGAT
GTGTGAACCAGCTCCAAATGCGGATGCATTATAATCACGAGATCAGTGACCGCGTTCTGC
GGAAGAACATCTCCCGCCGTTGCACTCATACGCTTACGGCCATTGTTTCAAACCTCAACT
ACGAAGGTAGAATGAAGACTACGAACCCGTGCAAGAAGCCGGTACTGATTGATACAACCG
GGTCTACCAAGCCTGACAAAGAAGCGTTGGTATTGACGTGCTTCCGCGGGTGGGTTAAAG
ATTTAAAAATTCTCTACCCTCACAACGAGCTCATGACTGCGGCTGCCTCACAGGGTTTGA
CTCGTGAAAAAGTGTACGCCGTTCGTTGCCGCGTCACGTCGAACCCACTCTACGAGCCGA
CTTCTGAGCACATTACTGTCCTTTTGACGCGCACCAACGACGAACTGGTCTGGAAGACAC
TGCCAAACGATCCGCTGATCCCTATACTCTCCAAGCCCCCGAAAGGAGACTACTCCGCCA
CCATGGAGGACTGGGAGGATGAGCACAACGGTATCTTGGCGGCTCTCAGAGAAGCATGTG
TCCCACGGATGAACTTCGCGCACGGGAAGCGTAACACCTGTTGGGCAGTTACAAGCAGCC
GGGTGCTGCACGAGGCAGGCGTCCTGATAACGCCGGAGGACTTCAACCGCATCTTTCCGG
CGTTCCGAGAGGACAAACCGCACTCGGCTTTGGCAGCCTTGGATGCTGTCGCCGCTCTCG
TGTGGGGCCTGGATACATCCTCGGGCATCTTGAGTGGAAAAGGCAGTTTCATGCGTCTGG
AGAACAGCCATTGGAGCAATTCCAACAGAGGGTATGAGTATGGCCTCAACCTGGACGCAC
TGGAAGGCTACGAGATCGCCAACCCACGCATGATCAAAGCGCTTAAACAACGGCGCGGGC
GTGAATGTTACGACATTGAAACGGGCAAGTTGGTGCCTATGGATCCTGGTAGGGTCCAAG
TGCCGATCAACCGGGTTGTGCCCCACGTGCTGGTGGACACTTCCGCAGCGGCCAAACCAG
GTTTTCTGGAAAACAGGCTCACGGTTGACAGATGGGACCAAGTGCACAGCTTCAAAACAA
GAGCAGCAGTAAAGTTCGCAGAGCTGACGAAGCGCGTCTCATACAACTCAGTTCTCGACC
TTGGGGCCGCCCCGGGAGGAGTGACCGACTATTGCGTGAAGAAGGGTAAGACCGTTACAT
GTGTCTCCGAACAGTGGGACTCTAAGCCGAGAGGCGCTGTGGTCATTACAGCCGATATCA
ACGGCCCACTTAACAACCTAGGCATCTTCGACCTGGTGTTTTGTGACGCAGCCGGACCAC
GACGCTATCACCACTACGCGCAGTGCGAAGACCACGCCGTGCTATTCACATCAGCATGCA
AACACGGGGTGGAGCGCACAGCCAAGGGCGGGGTATTCATTGTGAAGGCGTACGGAATGG
CGGACCGCCGAACAGAGCGGGCAGTGGAATGCACAGCGAGGTATTTCAAGTCCGTCTCGG
TCGAAAAACCAGTCTCCTCCCGCATAACCAACGTGGAAGTCTTCTTCAAGTTTTCCGGAC
GCTGTCGCCCGCATGCTCGTTCCATTGCACACTTGGGCCCTCAACTGACCGACATCTATG
CTCGCACGAGGAAGGCGTACAAAATGCTGGCGAGAGGAAGTGTTGCTGACAAGGTGAAAG
TGGCAGAGATCCTCAACTCGATGGTGGGAGCCGCGCCGGGTTACAGAGTCCTCAACAGGA
ACATCATCACTGCCGAAGAAGAAGTCTTGGTTAATGCCGCCAACAGCAACGGCAGACCCG
GCGACGGTGTGTGTGGTGCGCTCTACGGCGCGTTCGGGGACGCTTTCCCCAACGGTGCGA
TCGGCGCGGGAAACGCGGTCCTGGTCCGAGGACTCGAGGCCACCATCATCCACGCAGCCG
GAGCTGACTTCAGAGAGGTCGATGAAGAAACTGGTGCGCGACAGCTGAGAGCAGCATACC
GCGCGGCGGCTACTTTAGTCACTGCTAACGGTATCACCAGCGCTGCCATCCCTCTGCTGA
GTACACACATCTTTTCCAACGGTCGAAACAGACTGGAACAGTCCTTCGGCGCATTAGTGG
AGGCGTTCGACACGACAGAGTGCGACGTCACCATCTACTGCCTGGCCAACAACATGGCCG
CGAGGATCCAGCAACTAATCGACGATCACGCTCGCGAAGAGTTCGACGAGGAAGTGGTTG
TGGAAGAAGAAGAGGAACATAAAGCTGATGCGATGAGTGACACGGAGACGCTGTCCAGCT
TCGGCGACGAAACGGTGTGGGTGCCCAAACATAGTACTCTGGCCGGAAGACCAGGATACA
GTGCCACTTACGGCGACCGCAGATCTCTTTTTGTCGGCACGAAGTTCCACCGTGCCGCAG
TTGCTATGTCGTCAATCGAAGCGGCTTGGCCTAGGACCAAAGAAGCCAATGCTAAACTCA
TTGAGTACATACGAGGGCAGCACCTCGTTGACGTCCTAAAAAGCTGTCCAGTCAACGACA
TACCGGTAGGTAGACCGCCTTCTAGCCTGCCCTGCGGTTGCATTTACGCCATGACCCCGG
AACGGGTCACAGTGCTGAAGCAAAGGCCGCAAGAAGGTTTTGTGGTATGCAGTGCATTCA
AACTACCGCTCACCAACATCCAAGATGTCACCAAAGTGGAGTGCACGGTGAGAGCACCTG
CAGAGGAACCTAGACCGGTGCGCTACTTGCAAGAGAGGCGCCCAGCGCAGGCCGCCGCGA
GGCAGCCTAGGCCGGCAACTGNGGCTGCCAACGTCG------------------------
CCAGCACAGCCACGAGTCGCCGCACACCCGCGCCGGGCTCGGTGCAGGTGCGCCTACTGC
CGCCAAGAGACGGCACGGTATCCCGCAGTTCTCGCACGGGTTCGCAGTCCAGCGTCACCT
CGTCAGCGGGATCCATAATGCCGGTGCCCCGAAGGGCGCCAGTCGCGCCAGCGGCATCAT
TGGCGAGCAGCGTCCACAGCCATAGTGTGCGCAGCGCCCCTGCCATTCTGAGGGCCGCCA
GCACAGGTGCCAGAAGCGTGCGCAGCGTCCAGTCCGGCTTAACCGGGCACAGAGAGAACG
CTGTTAGCGTCGCCAGCTCGGTGAGACAGCCCAGTGGGCCGCCCAGCAGCGTGAGCACGC
CCGCCGCGCCTAGAGGGCTAACACGGGATCAGTTCGGCGCCGTGAGAGCTAGGGCCCGCA
GGGACCTAGAGTTGGAGGGATCGGAGCATGGCAGCCAGGCCAGTTTCCGTTCCGGCTCGC
TGGTGGTGGGGAGCACCGCTAGTAGCTACAGCCAACGTCCTGACGACCAGGACACGGGCT
CTGAGCCCTCAGGCCGCGGCGCCGCCGTGAGGACACGACGCAGAGGGCAACGGGACGGCC
CCGGAGGGTATATATTCTCTTCTGACCAAGGTACAGCTCATCTCAGCCAGCATAACACCC
AGACAAACAACACTACGGAGGTGTTGATGAGAACGTCGGTACTGCCAAGTAACGACCATG
GTACTCCAGATCTGCCTGCAGAGACGAAGAAGAGGCTGGCGTACCAGATGCGCCCTACTC
AAAAGAACAAGAGTCGCTACCTGTCCGCGAAGGTCCACAACATGAAACACAAGATCGTTC
AATGTTTGCAGCGAGGTGCCGGGCACTACCTGAGAGAGCAACATGCTCTGCCGCTGTGGA
AAAACACCTTCCCTAAGCCCAGGTACTCCGACGCCTGCGTGGTGAAGNNNNNNNNNNNNN
NNNNNNNNNNNNNNNNNNNNNNNNNNNNNNNNNNNNNNNNNNNNNNNNNNNNNNNNNNNN
NNNNNNNNNNNNNNNNNNNNNNNNNNNNNNNNNNNNNNNNNNNNNNNNNNNNNNNNNNNN
NNNNNNNNNNNNNNNNNNNNNNNNNNNNNNNNNNNNNNNNNNNNNNNNNNNNNNNNNNNN
NNNNNNNNNNNNNNNNNNNNNNNNNNNNNNNNNNNNNNNNNNNNNNNNNNNNNNNNNNNN
NNNNNNNNNNNNNNNNNNNNNNNNNNNNNNNNNNNNNNNNNNNNNNNNNNNNNNNNNNNN
NNNNNNNNNNNNNNNNNNNNNNNNNNNNNNNNNNNNNNNNNNNNNNNNNNNNNNNNNNNN
NNNNNNNNNNNNNNNNNNNNNNNNNNNNNNNNNNNNNNNNNNNNNNNNNNNNNNNNNNNN
NNNNNNNNNNNNNNNNNNNNNNNNNNNNNNNNNNNNNNNNNNNNNNNNNNNNNNNNNNNN
NNNNNNNNNNNNNNNNNNNNNNNNNNNNNNNNNNNNNNNNNNNNNNNNNNNNNNNNNNNN
NNNNNNNNNNNNNNNNNNNNNNNNNNNNNNNNNNNNNNNNNNNNNNNNNNNNNNNNNNNN
NNNNNNNNNNNNNNNNNNNNNNNNNNNNNNNNNNNNNNNNNNNNNNNNNNNNNNNNNNNN
NNNNNNNNNNNNNNNNNNNNNNNNNNNNNNNNNNNNNNNNNNNNNNNNNNNNNNNNNNNN
NNNNNNNNNNNNNNNNNNNNNNNNNNNNNNNNNNNNNNNNNNNNNNNNNNNNNNNNNNNN
NNNNNNNNNNNNNNNNNNNNNNNNNNNNNNNNNNNNNNNNNNNNNNNNNNNNNNNNNNNN
NNNNNNNNNNNNNNNNNNNNNNNNNNNNNNNNNNNNNNNNNNNNNNNNNNNNNNNNNNNN
NNNNNNNNNNNNNNNNNNNNNNNNNNNNNNNNNNNNNNNNNNNNNNNNNNNNNNNNNNNN
NNNNNNNNNNNNNNNNNNNNNNNNNNNNNNNNNNNNNNNNNNNNNNNNNNNNNNNNNNNN
NNNNNNNNNNNNNNNNNNNNNNNNNNNNNNNNNNNNNNNNNNNNNNNNNNNNNNNNNNNN
NNNNNNNNNNNNNNNNNNNNNNNNNNNNNNNNNNNNNNNNNNNNNNNNNNNNNNNNNNNN
NNNNNNNNNNNNNNNNNNNNNNNNNNNNNNNNNNNNNNNNNNNNNNNNNNNNNNNNNNNN
NNNNNNNNNNNNNNNNNNNNNNNNNNNNNNNNNNNNNNNNNNNNNNNNNNNNNNNNNNNN
NNNNNNNNNNNNNNNNNNNNNNNNNNNNNNNNNNNNNNNNNNNNNNNNNNNNNNNNNNNN
NNNNNNNNNNNNNNNNNNNNNNNNNNNNNNNNNNNNNNNNNNNNNNNNNNNNNNNNNNNN
NNNNNNNNNNNNNNNNNNNNNNNNNNNNNNNNNNNNNNNNNNNNNNNNNNNNNNNNNNNN
NNNNNNNNNNNNNNNNNNNNNNNNNNNNNNNNNNNNNNNNNNNNNNNNNNNNNNNNNNNN
NNNNNNNNNNNNNNNNNNNNNNNNNNNNNNNNNNNNNTCACCCTATCGCCAGATGGAGCC
CATGTTCGCACCGGCTTCTCGAGGACAAGTACAGCCGTATCGGCCGCGCACAAAGCGCCG
CCAAGAGCCGCAAGTCGGCAACGCTGCTATTGCTGCCCTCGCGAACCAGATGAGCGCGCT
CCAGCTGCAGGTGGCTGGACTTGCCGGCCAGGCAAGGGTGGACCGTCGTGGACCGAGACG
TGTTCAGAAGAACAAGCAGAAGAAGAAGAACTCTTCCAACGGAGAAAAACCCAAGGAGAA
GAAGAAGAAGCAAAAACAACAGGAGAAGAAAGGGAGCGGCGGTGAAAAAGTCAAGAAGCC
ACGGAACCGGCCCGGGAAGGAGGTAAGGATCTCCGTAAAGCGTGCCCGACAGAGCACCTT
CCCCGTGTACCATGACGGTGCCATATCCGGCTATGCGGTGCTGATTGGCTCCCGCGTGTT
TAAGCCAGCGCACGTGAAGGGTAAGATCGACCACCCCGAACTGGCGGACATCAAGTTCCA
GGTCGCCGAGGACATGGACCTCGAAGCAGCCGCATACCCCAAGAGCATGCGAGACCAAGC
GGCTGAACCAGCAACCATGACGGATGGAGTGTACAACTGGGAATACGGCACTATCAGAGT
GGAGGACAACGTCGTGATCGATGCGAGCGGCAGAGGCAAGCCGGGTGACAGTGGCAGGGC
CATCACCGACAACTCAGGAAAGGTTGTCGGTATCGTCCTCGGAGGAGGACCCGATGGTAG
GCGCACACGTCTCTCCGTGATAGGCTTCGACAAGAAGCTGAAGGCCAGAGAGATCGCCTA
CAGCGAGGCCATCCCTTGGACACGCGCACCAGCTCTCCTGCTGCTGCCCATGGTCATCGC
CTGTACCTACAACTCCAACACCTTTGACTGCTCCAAACCGTCCTGCCAGGACTGTTGCAT
TACTGCTGAACCAAAGAAGGCCATGACTATGCTGAAGGACAACCTGAATGACCCGAACTA
CTGGGACCTGCTTATTGCCGTCACCACCTGCAGTTCCGCCCGAAAAAAGAGGGCTGTGTC
TACGTCGCCTGCCGCCGTTTACGACACACAAATTCTCGCCGCCCACGCAGCTGCCTCCCC
GTATAGGGCGTACTGCCCCGATTGTGACGGAACTGCCTGCATCTCGCCGATAGCTATCGA
CGAGGTGGTAAGTAGCGGTAGTGACCACGTCCTTCGCATCCGGGTCGGTTCTCAATCGGG
AGTGACCGCTAAAGGCGGTGCGGCGGGTGAAACCTCTCTGCGATACCTGGGAAGGGACGG
TAAGGTTCACGCCGCGGACAACACGCGGCTCGTGGTGCGCACCACTGCAAAGTGCGACGT
GCTGCAGGCCACTGGCCACTACATTCTGGCCAACTGCCCAGTGGGGCAGAGTCTCACTGT
TGCGGCCACACTGGACGGCACCCGGCATCAATGTACCACGGTTTTCGAACATCAAGTAAC
GGAGAAGTTCACAAGAGAACGCAGCAAGGGCCACCACCTGTCCGATCTGACCAAGAAATG
CACCAGGTTTTCCACCACCCCGAAGAAATCCGCGCTCTATCTCGTGGATGTGTATGACGC
TCTGCCGATTTCTGTAGAGATCAGCACCGTGGTGACATGCAACGAAAGTCAGTGCACAGT
GAGGGTGCCACCCGGTACCACAGTGAAATTCGATAAGAAGTGCAAGAGCGCTGCCCAAGC
GACCGTCACCTTCACCAGCGACTCCCAGACGTTTACGTGCGAGGAGCCGGTCCTAACGGC
CGCCAGTATCACCCAGGGCAAGCCGCACCTTAGATCGTCAATGCTGCCCAGCGGAGGCAA
AGAGGTGAAAGCGAGGATTCCGTTCCCGTTCCCGCCAGAGACTGCGACCTGCAGAGTGAG
TGTCGCCCCACTGCCATCGATCACCTATGAGGAAAGCGATGTCCTGCTGGCCGGCACTGC
GAAATACCCCGTGCTGCTAACTACACGGAATCTTGGTTTCCATAGCAACGCCACATCCGA
ATGGATCCAGGGTAAGTACCTGCGCCGCATCCCGGTCACGCCCCAAGGGATCGAGCTAAT
GTGGGGAAACAACGCACCGCTGCACTTCTGGTCATCTGTCAGGTACGCATCTGGGGACGC
CGACGCGTACCCCTGGGAACTCCTGGTGCACCACACCAAGCACCACCCGGAGTATGCGTG
GGCGTTTGTAGGAGTTGCATGTGGCCTACTGGCCGTTGCAGCATGCATGTTTGCGTGCGC
ATGCAACAGGGTGCGGTACTCTCTGCTCGCCAACACGTTCAACCCGAACCCACCACCACT
GACCGCACTGACTGCAGCACTGTGCTGCATACCTGGGGCTCGCGCGGATCAACCCTACCT
GGACATCATTGCCTACTTGTGGACCAACAGCAAAGTGGCCTTCGGGCTGCAATGCGCGGC
GCCCGTGGCTTGTATGCTCATCGTCACATACGCCCTTAGACACTGCAGATTGTGCTGCAA
GTCTTTTTTAGGGGTAAGAGGGTGGTCGGCTCTGCTGGTCATCCTTGCGTATGTACAGAG
CTGCAAGAGCTACGAACACACCGTGGTGGTCCCAATGGATCCAAGAGCCCCGTCGTACGA
GGCGGTGATAAACCGGAATGGGTATGACCCCCTGAAGCTGACCATCGCAGTGAATTTCAC
CGTCATCTCACCAACTACGGCTCTGGAATACTGGACCTGTGCAGGAGTCCCTGTCGTCGA
GCCGCCCCATGTGGGCTGCTGCACGTCAGTGTCCTGCCCCACCGACCTCTCCACGCTGCA
CGCGTTCACCGGCAAAGCCGTCTCCGACGTGCACTGCGATGTGCACACAAACGTGTACCC
CTTGTTGTGGGGTGCGGCTCACTGCTTTTGTTCCACTGAAAACACGCAGGTCAGCGCTGT
GGCCGCCACCGTTTCTGAGTTCTGCGCTCAGGACTCAGAACGCGCCGAGGCGTTCAGCGT
TCACAGCAGCTCAGTCACTGCAGAGATCCTGGTGACGCTTGGTGAAGTGGTGACGGCAGT
CCACGTTTACGTGGACGGGGTAACATCAGCCAGGGGTACCGACCTCAAGATCGTGGCTGG
CCCAATAACAACTGACTACTCCCCGTTTGATCGCAAAGTAGTCCGTATCGGCGAAGAGGT
CTATAACTACGACTGGCCTCCTTACGGGGCTGGTCGACCAGGCACATTCGGAGACATTCA
AGCTAGGTCAACCAACTATGTCAAACCCAATGATCTGTACGGGGATATCGGGATTGAAGT
ACTGCAGCCGACTAATGACCACGTGCACGTGGCTTACACGTATACGACCTCCGGGTTACT
GCGTTGGTTGCAGGACGCTCCGAAACCACTCAGTGTCACAGCACCGCACGGTTGTAAGAT
CAGTGCTAACCCGCTCCTGGCCCTCGATTGTGGGGTTGGTGCCGTCCCCATGTCCATCAA
CATTCCGGACGCGAAGTTCACCCGCAAATTAAAGGATCCGAAACCATCGGCCCTGAAATG
CGTGGTGGACAGTTGCGAGTACGGGGTGGACTACGGGGGCGCCGCCACGATCACCTACGA
GGGCCACGAGGCTGGGAAGTGCGGGATCCATTCCCTGACACCAGGAGTCCCTCTGAGAAC
ATCAGTGGTTGAAGTAGTTGCCGGCGCTAATACCGTCAAAACGACCTTCTCCTCACCCAC
GCCCGAGGTCACACTCGAGGTAGAGATCTGTTCGGCAATAGTGAAGTGCGCCAGTGAGTG
CACTCCACCGAAGGAACACGTAGTCGCAGCCAGGCCTCGCCATGGCAGCGACACTGGAGG
CTACATCTCCGGGCCCGCAATGCGCTGGGCCGGAGGGATTGTAGGGACCCTAGTGGTCCT
GTTCCTCATCCTTGCCGTCACCTACTGCGTGGTGAAGAAGTGCC
>BC42_FR19344412
AGACTGCGTTTCCAGGGTTCGAAGTGGTGGCCAGCAACCGGTCGTCCAACGACCATGCCG
CCGCCAGAGCTTTCTCCCACTTGGCTACCAAGTGGATTGAGCGCGACATCGATGGCCGTC
AGGTCATCGTTGCCGACATAGGGAGCGCACCAGCGAGAAGAGTCGGGGCACCCGATAATG
TCACATACCACAGTGTGTGTCCTCGCAAATGCGCTGAAGACCCTGAGAGGCTGGCTTCTT
ACGCCAGGAAACTTGTCAGGGCTGTGGAGAAAGGAGATGGACACCTCGTCAGTGACAGAA
TCACTGACTTGAAGGACGTCCTGGAGAACCCGGACACGTCACTGGAAACCACCAGTATCT
GCCTGAACGACGACGTGAGTTGTAAAGTGAAGGCCGATATTGCAGTGTACCAGGATGTGT
ACGCAGTTGATGCGCCGTCTACCATCTACGCTCAAGCCGACAAAGGCACGCGAGTGGTAT
ACTGGATCGGGTTCGAGCCGTTCGTGTTTCACACGGACGCTATGGCGGGCAGCTTCCCGC
TATATGACGCCAACTGGAGCGACTCGGCGGTACTGGCAGCAAAAAATCTGCCACTGTGCT
ACTCAGGGTTATCGGAGGACTCCATTAAATGGAGATTCCGTTTCCGTGACAAGCCACTGG
TACCGTCTGGAGAAATCCACTACTCGGTGGGTAGCACCCACTATGTTGAGGACCGAGACA
AGCTGAAAAGCTGGCACCTGCCTTCTACCTTCCACTTCGTGGCACCCAACAAGTACACAT
GCCGTTGTGATACGGTAGTGAGCTGTGGTGGCTACGTCGTGAAGAAGATCACGATTTGTG
AGGGCATTGTTGGTAGACCCGCGAATGAGGAATTGGCCACCTCGTACCACCGTGATGGAG
TGGTGGTGACCAAGTTCTCAGACACGATCAACCACGAACAGGTGTCGTTCCCAGTGGTGA
CCTACATCCCTGCCGTCATCTGCGACCAGATGACCGCCATGACGGCTAACCCCGTCAAAT
ATCCGGATGTCGTCAAACTGCTGGTAGGACTCAACCAGAGGATCGTGGTCAATGGGACCA
CCGTCCGGAACGTCAACTCCATGGATAACTCGCTGATTCCCGTATTTGCTCGCGCATTGT
GCAGCTGGGCAGACGAAGTTCGGCGGGACATGGAGGACGAACAGGACATGTACGGTGTCA
CGTCTGTCACCACATGGATCTGTATCTGCAGAGCGTATGATAAACGCCAGCAGCATACCT
TCTACCGCAGGCCCAAGCAGTCCTCAGGCATCTATGTGCCTGCTAAGTTCACAGGATCGC
TGAGAGCCTCCCTCTCCGCCACGTACCTCAACCTGCCTCTGAAGCAACTGCTGCTCAACA
CACTCAAACGTGCGATCAAACCTAGGGATCAGGCCATCGCAGATGAGACAGAAGCACGCG
CACACGATGCAGCTGAGGTGCACGAGCTGACAGAGGAAGAGGGTAGGCAACAGGCCGCCA
ACCCTAGTTACATCGCAGATGTGCTAGGTCAGGACGACGAAGAGGAAGTCGACGACGGAA
TGTCTAATGTGGACCTTGGCGAAGAAGACGGGGTGGGTTCTACCATCATCGACTGTCAAA
GAGGTACCGTGAAAGTGATCACGGCTTTCGGTGACAACACGATGGGAGAATACTTAGTAC
TATCCCCGGTAACTGTGTTGCGCACCAGGAAACTGGCCGTGCTGCTCGGACCGCTCGCAG
AAGAAGTGATGCAGTACGTCCACAAGGGCCGGACGGGACGTTACGCTATCGAGAAGAACA
ACCTGAAGGTACTCATCCCTACGGGAGTGTCCCTCAAGACGGCTCATTTTCAGGCCCTTA
CTGAAAGTGCTACCTTGACCTACAATGACTACCTGTTCACATGCCGTACGCTCGATCAGC
TGGCAACAAGAGGATCTGCGAAAAACACTGACGAAGTCTACTACAAGCTTGTTGACGCCG
CTAAGGCGAAGGATGAATACGTTTACGAATTGTCCTCCAAGCAATGCGTCAAGAAAGAAG
ATGCAACAGGCACAGTCCTTCAAGGGGACATATGCAATCCGCCTTACCACCAGTTTGCCT
TCGAGGCGCTGCGTAAAAGGCCGGCTCACACACACGACGTCCACACGATTGGCATCTACG
GGGTTCCGGGTGCAGGAAAAACCGCTATCATCACAACCGAAGTAACCACACGCGACTTGG
TCGCTAGTGGAAAAAAGGAGAATTGTGAGGACATCAAGCGGTGCGTGTTGGAGAGACGCG
GCTTAAAAATAGCCGCACGTACGGTTGACTCGCTGCTCTACGGTGCATACCGAGGAGCGG
TCGACACGCTGTACGTTGACGAGGCTTACGCCTGTCACTCGGGCACTCTGCTCGCCTTGA
TCGCTGCGGTAAGACCGACGGGAAAGGTGGTGCTTTGTGGTGACCCTAAACAAGTCGGAT
GTGTGAACCAGCTCCAAATGCGGATGCATTATAATCACGAGATCAGTGACCGCGTTCTGC
GGAAGAACATCTCCCGCCGTTGCACTCATACGCTTACGGCCATTGTTTCAAACCTCAACT
ACGAAGGTAGAATGAAGACTACGAACCCGTGCAAGAAGCCGGTACTGATTGATACAACCG
GGTCTACCAAGCCTGACAAAGAAGCGTTGGTATTGACGTGCTTCCGCGGGTGGGTTAAAG
ATTTAAAAATTCTCTACCCTCACAACGAGCTCATGACTGCGGCTGCCTCACAGGGTTTGA
CTCGTGAAAAAGTGTACGCCGTTCGTTGCCGCGTCACGTCGAACCCACTCTACGAGCCGA
CTTCTGAGCACATTACTGTCCTTTTGACGCGCACCAACGACGAACTGGTCTGGAAGACAC
TGCCAAACGATCCGCTGATCCCTATACTCTCCAAGCCCCCGAAAGGAGACTACTCCGCCA
CCATGGAGGACTGGGAGGATGAGCACAACGGTATCTTGGCGGCTCTCAGAGAAGCATGTG
TCCCACGGATGAACTTCGCGCACGGGAAGCGTAACACCTGTTGGGCAGTTACAAGCAGCC
GGGTGCTGCACGAGGCAGGCGTCCTGATAACGCCGGAGGACTTCAACCGCATCTTTCCGG
CGTTCCGAGAGGACAAACCGCACTCGGCTTTGGCAGCCTTGGATGCTGTCGCCGCTCTCG
TGTGGGGCCTGGATACATCCTCGGGCATCTTGAGTGGAAAAGGCAGTTTCATGCGTCTGG
AGAACAGCCATTGGAGCAATTCCAACAGAGGGTATGAGTATGGCCTCAACCTGGACGCAC
TGGAAGGCTACGAGATCGCCAACCCACGCATGATCAAAGCGCTTAAACAACGGCGCGGGC
GTGAATGTTACGACATTGAAACGGGCAAGTTGGTGCCTATGGATCCTGGTAGGGTCCAAG
TGCCGATCAACCGGGTTGTGCCCCACGTGCTGGTGGACACTTCCGCAGCGGCCAAACCAG
GTTTTCTGGAAAACAGGCTCACGGTTGACAGATGGGACCAAGTGCACAGCTTCAAAACAA
GAGCAGCAGTAAAGTTCGCAGAGCTGACGAAGCGCGTCTCATACAACTCAGTTCTCGACC
TTGGGGCCGCCCCGGGAGGAGTGACCGACTATTGCGTGAAGAAGGGTAAGACCGTTACAT
GTGTCTCCGAACAGTGGGACTCTAAGCCGAGAGGCGCTGTGGTCATTACAGCCGATATCA
ACGGCCCACTTAACAACCTAGGCATCTTCGACCTGGTGTTTTGTGACGCAGCCGGACCAC
GACGCTATCACCACTACGCGCAGTGCGAAGACCACGCCGTGCTATTCACATCAGCATGCA
AACACGGGGTGGAGCGCACAGCCAAGGGCGGGGTATTCATTGTGAAGGCGTACGGAATGG
CGGACCGCCGAACAGAGCGGGCAGTGGAATGCACAGCGAGGTATTTCAAGTCCGTCTCGG
TCGAAAAACCAGTCTCCTCCCGCATAACCAACGTGGAAGTCTTCTTCAAGTTTTCCGGAC
GCTGTCGCCCGCATGCTCGTTCCATTGCACACTTGGGCCCTCAACTGACCGACATCTATG
CTCGCACGAGGAAGGCGTACAAAATGCTGGCGAGAGGAAGTGTTGCTGACAAGGTGAAAG
TGGCAGAGATCCTCAACTCGATGGTGGGAGCCGCGCCGGGTTACAGAGTCCTCAACAGGA
ACATCATCACTGCCGAAGAAGAAGTCTTGGTTAATGCCGCCAACAGCAACGGCAGACCCG
GCGACGGTGTGTGTGGTGCGCTCTACGGCGCGTTCGGGGACGCTTTCCCCAACGGTGCGA
TCGGCGCGGGAAACGCGGTCCTGGTCCGAGGACTCGAGGCCACCATCATCCACGCAGCCG
GAGCTGACTTCAGAGAGGTCGATGAAGAAACTGGTGCGCGACAGCTGAGAGCAGCATACC
GCGCGGCGGCTACTTTAGTCACTGCTAACGGTATCACCAGCGCTGCCATCCCTCTGCTGA
GTACACACATCTTTTCCAACGGTCGAAACAGACTGGAACAGTCCTTCGGCGCATTAGTGG
AGGCGTTCGACACGACAGAGTGCGACGTCACCATCTACTGCCTGGCCAACAACATGGCCG
CGAGGATCCAGCAACTAATCGACGATCACGCTCGCGAAGAGTTCGACGAGGAAGTGGTTG
TGGAAGAAGAAGAGGAACATAAAGCTGATGCGATGAGTGACACGGAGACGCTGTCCAGCT
TCGGCGACGAAACGGTGTGGGTGCCCAAACATAGTACTCTGGCCGGAAGACCAGGATACA
GTGCCACTTACGGCGACCGCAGATCTCTTTTTGTCGGCACGAAGTTCCACCGTGCCGCAG
TTGCTATGTCGTCAATCGAAGCGGCTTGGCCTAGGACCAAAGAAGCCAATGCTAAACTCA
TTGAGTACATACGAGGGCAGCACCTCGTTGACGTCCTAAAAAGCTGTCCAGTCAACGACA
TACCGGTAGGTAGACCGCCTTCTAGCCTGCCCTGCGGTTGCATTTACGCCATGACCCCGG
AACGGGTCACAGTGCTGAAGCAAAGGCCGCAAGAAGGTTTTGTGGTATGCAGTGCATTCA
AACTACCGCTCACCAACATCCAAGATGTCACCAAAGTGGAGTGCACGGTGAGAGCACCTG
CAGAGGAACCTAGACCGGTGCGCTACTTGCAAGAGAGGCGCCCAGCGCAGGCCGCCGCGA
GGCAGCCTAGGCCGGCAACTGNGGCTGCCAACGTCG------------------------
CCAGCACAGCCACGAGTCGCCGCACACCCGCGCCGGGCTCGGTGCAGGTGCGCCTACTGC
CGCCAAGAGACGGCACGGTATCCCGCAGTTCTCGCACGGGTTCGCAGTCCAGCGTCACCT
CGTCAGCGGGATCCATAATGCCGGTGCCCCGAAGGGCGCCAGTCGCGCCAGCGGCATCAT
TGGCGAGCAGCGTCCACAGCCATAGTGTGCGCAGCGCCCCTGCCATTCTGAGGGCCGCCA
GCACAGGTGCCAGAAGCGTGCGCAGCGTCCAGTCCGGCTTAACCGGGCACAGAGAGAACG
CTGTTAGCGTCGCCAGCTCGGTGAGACAGCCCAGTGGGCCGCCCAGCAGCGTGAGCACGC
CCGCCGCGCCTAGAGGGCTAACACGGGATCAGTTCGGCGCCGTGAGAGCTAGGGCCCGCA
GGGACCTAGAGTTGGAGGGATCGGAGCATGGCAGCCAGGCCAGTTTCCGTTCCGGCTCGC
TGGTGGTGGGGAGCACCGCTAGTAGCTACAGCCAACGTCCTGACGACCAGGACACGGGCT
CTGAGCCCTCAGGCCGCGGCGCCGCCGTGAGGACACGACGCAGAGGGCAACGGGACGGCC
CCGGAGGGTATATATTCTCTTCTGACCAAGGTACAGCTCATCTCAGCCAGCATAACACCC
AGACAAACAACACTACGGAGGTGTTGATGAGAACGTCGGTACTGCCAAGTAACGACCATG
GTACTCCAGATCTGCCTGCAGAGACGAAGAAGAGGCTGGCGTACCAGATGCGCCCTACTC
AAAAGAACAAGAGTCGCTACCTGTCCGCGAAGGTCCACAACATGAAACACAAGATCGTTC
AATGTTTGCAGCGAGGTGCCGGGCACTACCTGAGAGAGCAACATGCTCTGCCGCTGTGGA
AAAACACCTTCCCTAAGCCCAGGTACTCCGACGCCTGCGTGGTGAAGTTCGAGAGTGTCA
ACACAGCGATTGTTGCAGCCAACATGTTCATAGGGTGCAACTACCCCACTTTAAGCTCGT
TCGGAGTCACGGACAAGTACGATGCTTATTTGGACATGGTTGATGGGCTCAACTGCAACC
TCGACACCGTGACGTTTGACCCTGCTAAGGTGCGTTCTCTGCCGAAGAAATCAGAATACA
ACCAGCCGCTCATACAGTCCCAAGTGCCCGGTCCTATGGCATCTACTCTGCAAAGCATCC
TTATGGCCGCCACCAAACGCAACTGCAACGTCACGCAGATGAGAGAGCTCCCTACCATGG
ACTCAGCGGCAATGAACGTGGAAGCTTTTAAAAAATTCGCCTGTAAAGACACCGATCTGT
GGACTGAGTTCGCAGAAAAACCCGTAAGGTTGTCGCCCGGCCAAATTGAAGAGTACGTCT
TTCACTTACAAGGGGCTAAGGCCAATGTGATGCACAGCAGAGTCGAAGCCGTATGCCCTG
ACCTTTCGGAGGTGGCTATGGACAGATTCACACTGGACATGAAACGCGACGTTAAAGTGA
CGCCGGGCACGAAACATGTAGAGGAGAGACCTAAGGTTCAAGTGATTCAGGCGGCCGACC
CTATGGCCACCGCGTACTTGTGCGCTATCCATCGAGAGCTAGTCCGAAGATTGAAAGCCG
TCCTAAAACCATCCATACATGTGTTGTTCGACATGAGTTCCGAGGACTTNGACGCTATCG
TGGGCCACGGGATGAAGTTGGGCGACAAGGTGCTGGAAACGGACATCTCCTCATTCGACA
AGAGCCAGGACCAGGCCATGGCGGTTACGGCGTTGATGCTGCTGGAAGACTTGGGCGTAG
AGGAGGATCTCCTGACCCTCATCGAGGCGTCCTTCGGCGACATCACTTCTGTCCACCTGC
CTACAGGCACTAGATTCCAGTTTGGATCGATGATGAAGTCCGGGCTATTCCTGACGTTGT
TCGTGAATACGTTGCTTAACATCACCATAGCCGCCCGAGTCTTACGGGAGCAGCTGGCTG
ACACCAGGTGCGCCGCGTTTATTGGCGACGACAACGTCATAACCGGAGTAGTGTCCGATG
ACATGATGGTGGCCAGGTGTGCGTCCTGGCTGAACATGGAGGTGAAGATCATGGACATGG
AGATCGGCGATAGGAGTCCTTATTTTTGTGGCGGCTTCCTGTTACTCGACACGGTAACAG
GCACTGTAAGCCGAGTGTCGGACCCTGTAAAACGCCTGATGAAGATGGGAAAACCNNNNN
NNNNNNNNNNNNNNNNNNNNNNNNNNNNNNNNNNNNNNNNNNNNNNNNNNNNNNNNNNNN
NNNNNNNNNNNNNNNNNNNNNNNNNNNNNNNNNNNNNNNNNNNNNNNNNNNNNNNNNNNN
NNNNNNNNNNNNNNNNNNNNNNNNNNNNNNNNNNNNNNNNNNNNNNNNNNNNNNNNNNNN
NNNNNNNNNNNNNNNNNNNNNNNNNNNNNNNNNNNNNNNNNNNNNNNNNNNNNNNNNNNN
NNNNNNNNNNNNNNNNNNNNNNNNNNNNNNCACCAACTCACCCTATCGCCAGATGGAGCC
CATGTTCGCACCGGCTTCTCGAGGACAAGTACAGCCGTATCGGCCGCGCACAAAGCGCCG
CCAAGAGCCGCAAGTCGGCAACGCTGCTATTGCTGCCCTCGCGAACCAGATGAGCGCGCT
CCAGCTGCAGGTGGCTGGACTTGCCGGCCAGGCAAGGGTGGACCGTCGTGGACCGAGACG
TGTTCAGAAGAACAAGCAGAAGAAGAAGAACTCTTCCAACGGAGAAAAACCCAAGGAGAA
GAAGAAGAAGCAAAAACAACAGGAGAAGAAAGGGAGCGGCGGTGAAAAAGTCAAGAAGCC
ACGGAACCGGCCCGGGAAGGAGGTAAGGATCTCCGTAAAGCGTGCCCGACAGAGCACCTT
CCCCGTGTACCATGACGGTGCCATATCCGGCTATGCGGTGCTGATTGGCTCCCGCGTGTT
TAAGCCAGCGCACGTGAAGGGTAAGATCGACCACCCCGAACTGGCGGACATCAAGTTCCA
GGTCGCCGAGGACATGGACCTCGAAGCAGCCGCATACCCCAAGAGCATGCGAGACCAAGC
GGCTGAACCAGCAACCATGACGGATGGAGTGTACAACTGGGAATACGGCACTATCAGAGT
GGAGGACAACGTCGTGATCGATGCGAGCGGCAGAGGCAAGCCGGGTGACAGTGGCAGGGC
CATCACCGACAACTCAGGAAAGGTTGTCGGTATCGTCCTCGGAGGAGGACCCGATGGTAG
GCGCACACGTCTCTCCGTGATAGGCTTCGACAAGAAGCTGAAGGCCAGAGAGATCGCCTA
CAGCGAGGCCATCCCTTGGACACGCGCACCAGCTCTCCTGCTGCTGCCCATGGTCATCGC
CTGTACCTACAACTCCAACACCTTTGACTGCTCCAAACCGTCCTGCCAGGACTGTTGCAT
TACTGCTGAACCAAAGAAGGCCATGACTATGCTGAAGGACAACCTGAATGACCCGAACTA
CTGGGACCTGCTTATTGCCGTCACCACCTGCAGTTCCGCCCGAAAAAAGAGGGCTGTGTC
TACGTCGCCTGCCGCCGTTTACGACACACAAATTCTCGCCGCCCACGCAGCTGCCTCCCC
GTATAGGGCGTACTGCCCCGATTGTGACGGAACTGCCTGCATCTCGCCGATAGCTATCGA
CGAGGTGGTAAGTAGCGGTAGTGACCACGTCCTTCGCATCCGGGTCGGTTCTCAATCGGG
AGTGACCGCTAAAGGCGGTGCGGCGGGTGAAACCTCTCTGCGATACCTGGGAAGGGACGG
TAAGGTTCACGCCGCGGACAACACGCGGCTCGTGGTGCGCACCACTGCAAAGTGCGACGT
GCTGCAGGCCACTGGCCACTACATTCTGGCCAACTGCCCAGTGGGGCAGAGTCTCACTGT
TGCGGCCACACTGGACGGCACCCGGCATCAATGTACCACGGTTTTCGAACATCAAGTAAC
GGAGAAGTTCACAAGAGAACGCAGCAAGGGCCACCACCTGTCCGATCTGACCAAGAAATG
CACCAGGTTTTCCACCACCCCGAAGAAATCCGCGCTCTATCTCGTGGATGTGTATGACGC
TCTGCCGATTTCTGTAGAGATCAGCACCGTGGTGACATGCAACGAAAGTCAGTGCACAGT
GAGGGTGCCACCCGGTACCACAGTGAAATTCGATAAGAAGTGCAAGAGCGCTGCCCAAGC
GACCGTCACCTTCACCAGCGACTCCCAGACGTTTACGTGCGAGGAGCCGGTCCTAACGGC
CGCCAGTATCACCCAGGGCAAGCCGCACCTTAGATCGTCAATGCTGCCCAGCGGAGGCAA
AGAGGTGAAAGCGAGGATTCCGTTCCCGTTCCCGCCAGAGACTGCGACCTGCAGAGTGAG
TGTCGCCCCACTGCCATCGATCACCTATGAGGAAAGCGATGTCCTGCTGGCCGGCACTGC
GAAATACCCCGTGCTGCTAACTACACGGAATCTTGGTTTCCATAGCAACGCCACATCCGA
ATGGATCCAGGGTAAGTACCTGCGCCGCATCCCGGTCACGCCCCAAGGGATCGAGCTAAT
GTGGGGAAACAACGCACCGCTGCACTTCTGGTCATCTGTCAGGTACGCATCTGGGGACGC
CGACGCGTACCCCTGGGAACTCCTGGTGCACCACACCAAGCACCACCCGGAGTATGCGTG
GGCGTTTGTAGGAGTTGCATGTGGCCTACTGGCCGTTGCAGCATGCATGTTTGCGTGCGC
ATGCAACAGGGTGCGGTACTCTCTGCTCGCCAACACGTTCAACCCGAACCCACCACCACT
GACCGCACTGACTGCAGCACTGTGCTGCATACCTGGGGCTCGCGCGGATCAACCCTACCT
GGACATCATTGCCTACTTGTGGACCAACAGCAAAGTGGCCTTCGGGCTGCAATGCGCGGC
GCCCGTGGCTTGTATGCTCATCGTCACATACGCCCTTAGACACTGCAGATTGTGCTGCAA
GTCTTTTTTAGGGGTAAGAGGGTGGTCGGCTCTGCTGGTCATCCTTGCGTATGTACAGAG
CTGCAAGAGCTACGAACACACCGTGGTGGTCCCAATGGATCCAAGAGCCCCGTCGTACGA
GGCGGTGATAAACCGGAATGGGTATGACCCCCTGAAGCTGACCATCGCAGTGAATTTCAC
CGTCATCTCACCAACTACGGCTCTGGAATACTGGACCTGTGCAGGAGTCCCTGTCGTCGA
GCCGCCCCATGTGGGCTGCTGCACGTCAGTGTCCTGCCCCACCGACCTCTCCACGCTGCA
CGCGTTCACCGGCAAAGCCGTCTCCGACGTGCACTGCGATGTGCACACAAACGTGTACCC
CTTGTTGTGGGGTGCGGCTCACTGCTTTTGTTCCACTGAAAACACGCAGGTCAGCGCTGT
GGCCGCCACCGTTTCTGAGTTCTGCGCTCAGGACTCAGAACGCGCCGAGGCGTTCAGCGT
TCACAGCAGCTCAGTCACTGCAGAGATCCTGGTGACGCTTGGTGAAGTGGTGACGGCAGT
CCACGTTTACGTGGACGGGGTAACATCAGCCAGGGGTACCGACCTCAAGATCGTGGCTGG
CCCAATAACAACTGACTACTCCCCGTTTGATCGCAAAGTAGTCCGTATCGGCGAAGAGGT
CTATAACTACGACTGGCCTCCTTACGGGGCTGGTCGACCAGGCACATTCGGAGACATTCA
AGCTAGGTCAACCAACTATGTCAAACCCAATGATCTGTACGGGGATATCGGGATTGAAGT
ACTGCAGCCGACTAATGACCACGTGCACGTGGCTTACACGTATACGACCTCCGGGTTACT
GCGTTGGTTGCAGGACGCTCCGAAACCACTCAGTGTCACAGCACCGCACGGTTGTAAGAT
CAGTGCTAACCCGCTCCTGGCCCTCGATTGTGGGGTTGGTGCCGTCCCCATGTCCATCAA
CATTCCGGACGCGAAGTTCACCCGCAAATTAAAGGATCCGAAACCATCGGCCCTGAAATG
CGTGGTGGACAGTTGCGAGTACGGGGTGGACTACGGGGGCGCCGCCACGATCACCTACGA
GGGCCACGAGGCTGGGAAGTGCGGGATCCATTCCCTGACACCAGGAGTCCCTCTGAGAAC
ATCAGTGGTTGAAGTAGTTGCCGGCGCTAATACCGTCAAAACGACCTTCTCCTCACCCAC
GCCCGAGGTCACACTCGAGGTAGAGATCTGTTCGGCAATAGTGAAGTGCGCCAGTGAGTG
CACTCCACCGAAGGAACACGTAGTCGCAGCCAGGCCTCGCCATGGCAGCGACACTGGAGG
CTACATCTCCGGGCCCGCAATGCGCTGGGCCGGAGGGATTGTAGGGACCCTAGTGGTCCT
GTTCCTCATCCTTGCCGTCACCTACTGCGTGGTGAAGAAGTGCC
>BC43_FR19344415
AGACTGCGTTTCCAGGGTTCGAAGTGGTGGCCAGCAACCGGTCGTCCAACGACCATGCCG
CCGCCAGAGCTTTCTCCCACTTGGCTACCAAGTGGATTGAGCGCGACATCGATGGCCGTC
AGGTCATCGTTGCCGACATAGGGAGCGCACCAGCGAGAAGAGTCGGGGCACCCGATAATG
TCACATACCACAGTGTGTGTCCTCGCAAATGCGCTGAAGACCCTGAGAGGCTGGCTTCTT
ACGCCAGGAAACTTGTCAGGGCTGTGGAGAAAGGAGATGGACACCTCGTCAGTGACAGAA
TCACTGACTTGAAGGACGTCCTGGAGAACCCGGACACGTCACTGGAAACCACCAGTATCT
GCCTGAACGACGACGTGAGTTGTAAAGTGAAGGCCGATATTGCAGTGTACCAGGATGTGT
ACGCAGTTGATGCGCCGTCTACCATCTACGCTCAAGCCGACAAAGGCACGCGAGTGGTAT
ACTGGATCGGGTTCGAGCCGTTCGTGTTTCACACGGACGCTATGGCGGGCAGCTTCCCGC
TATATGACGCCAACTGGAGCGACTCGGCGGTACTGGCAGCAAAAAATCTGCCACTGTGCT
ACTCAGGGTTATCGGAGGACTCCATTAAATGGAGATTCCGTTTCCGTGACAAGCCACTGG
TACCGTCTGGAGAAATCCACTACTCGGTGGGTAGCACCCACTATGTTGAGGACCGAGACA
AGCTGAAAAGCTGGCACCTGCCTTCTACCTTCCACTTCGTGGCACCCAACAAGTACACAT
GCCGTTGTGATACGGTAGTGAGCTGTGGTGGCTACGTCGTGAAGAAGATCACGATTTGTG
AGGGCATTGTTGGTAGACCCGCGAATGAGGAATTGGCCACCTCGTACCACCGTGATGGAG
TGGTGGTGACCAAGTTCTCAGACACGATCAACCACGAACAGGTGTCGTTCCCAGTGGTGA
CCTACATCCCTGCCGTCATCTGCGACCAGATGACCGCCATGACGGCTAACCCCGTCAAAT
ATCCGGATGTCGTCAAACTGCTGGTAGGACTCAACCAGAGGATCGTGGTCAATGGGACCA
CCGTCCGGAACGTCAACTCCATGGATAACTCGCTGATTCCCGTATTTGCTCGCGCATTGT
GCAGCTGGGCAGACGAAGTTCGGCGGGACATGGAGGACGAACAGGACATGTACGGTGTCA
CGTCTGTCACCACATGGATCTGTATCTGCAGAGCGTATGATAAACGCCAGCAGCATACCT
TCTACCGCAGGCCCAAGCAGTCCTCAGGCATCTATGTGCCTGCTAAGTTCACAGGATCGC
TGAGAGCCTCCCTCTCCGCCACGTACCTCAACCTGCCTCTGAAGCAACTGCTGCTCAACA
CACTCAAACGTGCGATCAAACCTAGGGATCAGGCCATCGCAGATGAGACAGAAGCACGCG
CACACGATGCAGCTGAGGTGCACGAGCTGACAGAGGAAGAGGGTAGGCAACAGGCCGCCA
ACCCTAGTTACATCGCAGATGTGCTAGGTCAGGACGACGAAGAGGAAGTCGACGACGGAA
TGTCTAATGTGGACCTTGGCGAAGAAGACGGGGTGGGTTCTACCATCATCGACTGTCAAA
GAGGTACCGTGAAAGTGATCACGGCTTTCGGTGACAACACGATGGGAGAATACTTAGTAC
TATCCCCGGTAACTGTGTTGCGCACCAGGAAACTGGCCGTGCTGCTCGGACCGCTCGCAG
AAGAAGTGATGCAGTACGTCCACAAGGGCCGGACGGGACGTTACGCTATCGAGAAGAACA
ACCTGAAGGTACTCATCCCTACGGGAGTGTCCCTCAAGACGGCTCATTTTCAGGCCCTTA
CTGAAAGTGCTACCTTGACCTACAATGACTACCTGTTCACATGCCGTACGCTCGATCAGC
TGGCAACAAGAGGATCTGCGAAAAACACTGACGAAGTCTACTACAAGCTTGTTGACGCCG
CTAAGGCGAAGGATGAATACGTTTACGAATTGTCCTCCAAGCAATGCGTCAAGAAAGAAG
ATGCAACAGGCACAGTCCTTCAAGGGGACATATGCAATCCGCCTTACCACCAGTTTGCCT
TCGAGGCGCTGCGTAAAAGGCCGGCTCACACACACGACGTCCACACGATTGGCATCTACG
GGGTTCCGGGTGCAGGAAAAACCGCTATCATCACAACCGAAGTAACCACACGCGACTTGG
TCGCTAGTGGAAAAAAGGAGAATTGTGAGGACATCAAGCGGTGCGTGTTGGAGAGACGCG
GCTTAAAAATAGCCGCACGTACGGTTGACTCGCTGCTCTACGGTGCATACCGAGGAGCGG
TCGACACGCTGTACGTTGACGAGGCTTACGCCTGTCACTCGGGCACTCTGCTCGCCTTGA
TCGCTGCGGTAAGACCGACGGGAAAGGTGGTGCTTTGTGGTGACCCTAAACAAGTCGGAT
GTGTGAACCAGCTCCAAATGCGGATGCATTATAATCACGAGATCAGTGACCGCGTTCTGC
GGAAGAACATCTCCCGCCGTTGCACTCATACGCTTACGGCCATTGTTTCAAACCTCAACT
ACGAAGGTAGAATGAAGACTACGAACCCGTGCAAGAAGCCGGTACTGATTGATACAACCG
GGTCTACCAAGCCTGACAAAGAAGCGTTGGTATTGACGTGCTTCCGCGGGTGGGTTAAAG
ATTTAAAAATTCTCTACCCTCACAACGAGCTCATGACTGCGGCTGCCTCACAGGGTTTGA
CTCGTGAAAAAGTGTACGCCGTTCGTTGCCGCGTCACGTCGAACCCACTCTACGAGCCGA
CTTCTGAGCACATTACTGTCCTTTTGACGCGCACCAACGACGAACTGGTCTGGAAGACAC
TGCCAAACGATCCGCTGATCCCTATACTCTCCAAGCCCCCGAAAGGAGACTACTCCGCCA
CCATGGAGGACTGGGAGGATGAGCACAACGGTATCTTGGCGGCTCTCAGAGAAGCATGTG
TCCCACGGATGAACTTCGCGCACGGGAAGCGTAACACCTGTTGGGCAGTTACAAGCAGCC
GGGTGCTGCACGAGGCAGGCGTCCTGATAACGCCGGAGGACTTCAACCGCATCTTTCCGG
CGTTCCGAGAGGACAAACCGCACTCGGCTTTGGCAGCCTTGGATGCTGTCGCCGCTCTCG
TGTGGGGCCTGGATACATCCTCGGGCATCTTGAGTGGAAAAGGCAGTTTCATGCGTCTGG
AGAACAGCCATTGGAGCAATTCCAACAGAGGGTATGAGTATGGCCTCAACCTGGACGCAC
TGGAAGGCTACGAGATCGCCAACCCACGCATGATCAAAGCGCTTAAACAACGGCGCGGGC
GTGAATGTTACGACATTGAAACGGGCAAGTTGGTGCCTATGGATCCTGGTAGGGTCCAAG
TGCCGATCAACCGGGTTGTGCCCCACGTGCTGGTGGACACTTCCGCAGCGGCCAAACCAG
GTTTTCTGGAAAACAGGCTCACGGTTGACAGATGGGACCAAGTGCACAGCTTCAAAACAA
GAGCAGCAGTAAAGTTCGCAGAGCTGACGAAGCGCGTCTCATACAACTCAGTTCTCGACC
TTGGGGCCGCCCCGGGAGGAGTGACCGACTATTGCGTGAAGAAGGGTAAGACCGTTACAT
GTGTCTCCGAACAGTGGGACTCTAAGCCGAGAGGCGCTGTGGTCATTACAGCCGATATCA
ACGGCCCACTTAACAACCTAGGCATCTTCGACCTGGTGTTTTGTGACGCAGCCGGACCAC
GACGCTATCACCACTACGCGCAGTGCGAAGACCACGCCGTGCTATTCACATCAGCATGCA
AACACGGGGTGGAGCGCACAGCCAAGGGCGGGGTATTCATTGTGAAGGCGTACGGAATGG
CGGACCGCCGAACAGAGCGGGCAGTGGAATGCACAGCGAGGTATTTCAAGTCCGTCTCGG
TCGAAAAACCAGTCTCCTCCCGCATAACCAACGTGGAAGTCTTCTTCAAGTTTTCCGGAC
GCTGTCGCCCGCATGCTCGTTCCATTGCACACTTGGGCCCTCAACTGACCGACATCTATG
CTCGCACGAGGAAGGCGTACAAAATGCTGGCGAGAGGAAGTGTTGCTGACAAGGTGAAAG
TGGCAGAGATCCTCAACTCGATGGTGGGAGCCGCGCCGGGTTACAGAGTCCTCAACAGGA
ACATCATCACTGCCGAAGAAGAAGTCTTGGTTAATGCCGCCAACAGCAACGGCAGACCCG
GCGACGGTGTGTGTGGTGCGCTCTACGGCGCGTTCGGGGACGCTTTCCCCAACGGTGCGA
TCGGCGCGGGAAACGCGGTCCTGGTCCGAGGACTCGAGGCCACCATCATCCACGCAGCCG
GAGCTGACTTCAGAGAGGTCGATGAAGAAACTGGTGCGCGACAGCTGAGAGCAGCATACC
GCGCGGCGGCTACTTTAGTCACTGCTAACGGTATCACCAGCGCTGCCATCCCTCTGCTGA
GTACACACATCTTTTCCAACGGTCGAAACAGACTGGAACAGTCCTTCGGCGCATTAGTGG
AGGCGTTCGACACGACAGAGTGCGACGTCACCATCTACTGCCTGGCCAACAACATGGCCG
CGAGGATCCAGCAACTAATCGACGATCACGCTCGCGAAGAGTTCGACGAGGAAGTGGTTG
TGGAAGAAGAAGAGGAACATAAAGCTGATGCGATGAGTGACACGGAGACGCTGTCCAGCT
TCGGCGACGAAACGGTGTGGGTGCCCAAACATAGTACTCTGGCCGGAAGACCAGGATACA
GTGCCACTTACGGCGACCGCAGATCTCTTTTTGTCGGCACGAAGTTCCACCGTGCCGCAG
TTGCTATGTCGTCAATCGAAGCGGCTTGGCCTAGGACCAAAGAAGCCAATGCTAAACTCA
TTGAGTACATACGAGGGCAGCACCTCGTTGACGTCCTAAAAAGCTGTCCAGTCAACGACA
TACCGGTAGGTAGACCGCCTTCTAGCCTGCCCTGCGGTTGCATTTACGCCATGACCCCGG
AACGGGTCACAGTGCTGAAGCAAAGGCCGCAAGAAGGTTTTGTGGTATGCAGTGCATTCA
AACTACCGCTCACCAACATCCAAGATGTCACCAAAGTGGAGTGCACGGTGAGAGCACCTG
CAGAGGAACCTAGACCGGTGCGCTACTTGCAAGAGAGGCGCCCAGCGCAGGCCGCCGCGA
GGCAGCCTAGGCCGGCAACTGNGGCTGCCAACGTCG------------------------
CCAGCACAGCCACGAGTCGCCGCACACCCGCGCCGGGCTCGGTGCAGGTGCGCCTACTGC
CGCCAAGAGACGGCACGGTATCCCGCAGTTCTCGCACGGGTTCGCAGTCCAGCGTCACCT
CGTCAGCGGGATCCATAATGCCGGTGCCCCGAAGGGCGCCAGTCGCGCCAGCGGCATCAT
TGGCGAGCAGCGTCCACAGCCATAGTGTGCGCAGCGCCCCTGCCATTCTGAGGGCCGCCA
GCACAGGTGCCAGAAGCGTGCGCAGCGTCCAGTCCGGCTTAACCGGGCACAGAGAGAACG
CTGTTAGCGTCGCCAGCTCGGTGAGACAGCCCAGTGGGCCGCCCAGCAGCGTGAGCACGC
CCGCCGCGCCTAGAGGGCTAACACGGGATCAGTTCGGCGCCGTGAGAGCTAGGGCCCGCA
GGGACCTAGAGTTGGAGGGATCGGAGCATGGCAGCCAGGCCAGTTTCCGTTCCGGCTCGC
TGGTGGTGGGGAGCACCGCTAGTAGCTACAGCCAACGTCCTGACGACCAGGACACGGGCT
CTGAGCCCTCAGGCCGCGGCGCCGCCGTGAGGACACGACGCAGAGGGCAACGGGACGGCC
CCGGAGGGTATATATTCTCTTCTGACCAAGGTACAGCTCATCTCAGCCAGCATAACACCC
AGACAAACAACACTACGGAGGTGTTGATGAGAACGTCGGTACTGCCAAGTAACGACCATG
GTACTCCAGATCTGCCTGCAGAGACGAAGAAGAGGCTGGCGTACCAGATGCGCCCTACTC
AAAAGAACAAGAGTCGCTACCTGTCCGCGAAGGTCCACAACATGAAACACAAGATCGTTC
AATGTTTGCAGCGAGGTGCCGGGCACTACCTGAGAGAGCAACATGCTCTGCCGCTGTGGA
AAAACACCTTCCCTAAGCCCAGGTACTCCGACGCCTGCGTGGTGAAGTTCGAGAGTGTCA
ACACAGCGATTGTTGCAGCCAACATGTTCATAGGGTGCAACTACCCCACTTTAAGCTCGT
TCGGAGTCACGGACAAGTACGATGCTTATTTGGACATGGTTGATGGGCTCAACTGCAACC
TCGACACCGTGACGTTTGACCCTGCTAAGGTGCGTTCTCTGCCGAAGAAATCAGAATACA
ACCAGCCGCTCATACAGTCCCAAGTGCCCGGTCCTATGGCATCTACTCTGCAAAGCATCC
TTATGGCCGCCACCAAACGCAACTGCAACGTCACGCAGATGAGAGAGCTCCCTACCATGG
ACTCAGCGGCAATGAACGTGGAAGCTTTTAAAAAATTCGCCTGTAAAGACACCGATCTGT
GGACTGAGTTCGCAGAAAAACCCGTAAGGTTGTCGCCCGGCCAAATTGAAGAGTACGTCT
TTCACTTACAAGGGGCTAAGGCCAATGTGATGCACAGCAGAGTCGAAGCCGTATGCCCTG
ACCTTTCGGAGGTGGCTATGGACAGATTCACACTGGACATGAAACGCGACGTTAAAGTGA
CGCCGGGCACGAAACATGTAGAGGAGAGACCTAAGGTTCAAGTGATTCAGGCGGCCGACC
CTATGGCCACCGCGTACTTGTGCGCTATCCATCGAGAGCTAGTCCGAAGATTGAAAGCCG
TCCTAAAACCATCCATACATGTGTTGTTCGACATGAGTTCCGAGGACTTNGACGCTATCG
TGGGCCACGGGATGAAGTTGGGCGACAAGGTGCTGGAAACGGACATCTCCTCATTCGACA
AGAGCCAGGACCAGGCCATGGCGGTTACGGCGTTGATGCTGCTGGAAGACTTGGGCGTAG
AGGAGGATCTCCTGACCCTCATCGAGGCGTCCTTCGGCGACATCACTTCTGTCCACCTGC
CTACAGGCACTAGATTCCAGTTTGGATCGATGATGAAGTCCGGGCTATTCCTGACGTTGT
TCGTGAATACGTTGCTTAACATCACCATAGCCGCCCGAGTCTTACGGGAGCAGCTGGCTG
ACACCAGGTGCGCCGCGTTTATTGGCGACGACAACGTCATAACCGGAGTAGTGTCCGATG
ACATGATGGTGGCCAGGTGTGCGTCCTGGCTGAACATGGAGGTGAAGATCATGGACATGG
AGATCGGCGATAGGAGTCCTTATTTTTGTGGCGGCTTCCTGTTACTCGACACGGTAACAG
GCACTGTAAGCCGAGTGTCGGACCCTGTAAAACGCCTGATGAAGATGGNNNNNNNNNNNN
NNNNNNNNNNNNNNNNNNNNNNNNNNNNNNNNNNNNNNNNNNNNNNNNNNNNNNNNNNNN
NNNNNNNNNNNNNNNNNNNNNNNNNNNNNNNNNNNNNNNNNNNNNNNNNNNNNNNNNNNN
NNNNNNNNNNNNNNNNNNNNNNNNNNNNNNNNNNNNNNNNNNNNNNNNNNNNNNNNNNNN
NNNNNNNNNNNNNNNNNNNNNNNNNNNNNNNNNNNNNNNNNNNNNNNNNNNNNNNNNNNN
NNNNNNNNNNNNNNNNNNNNNNNNNNNNNNNNNNNNNNNNNNNNNNNNNNNNNNNNNNNN
NNNNNNNNNNNNNNNNNNNNNNNNNNNNNNNNNNNNNNNNNNNNNNNNNNNNNNNNNNNN
NNNNNNNNNNNNNNNNNNNNNNNNNNNNNNNNNNNNNNNNNNNNNNNNNNNNNNNNNNNN
NNNNNNNNNNNNNNNNNNNNNNNNNNNNNNNNNNNNNNNNNNNNNNNNNNNNNNNNNNNN
NNNNNNNNNNNNNNNNNNNNNNNNNNNNNNNNNNNNNNNNNNNNNNNNNNNNNNNNNNNN
NNNNNNNNNNNNNNNNNNNNNNNNNNNNNNNNNNNNNNNNNNNNNNNNNNNNNNNNNNNN
NNNNNNNNNNNNNNNNNNNNNNNNNNNNNNNNNNNNNNNNNNNNNNNNNNNNNNNNNNNN
NNNNNNNNNNNNNNNNNNNNNNNNNNNNNNNNNNNNNNNNNNNNNNNNNNNNNNNNNNNN
NNNNNNNNNNNNNNNNNNNNNNNNNNNNNNNNNNNNNNNNNNNNNNNNNNNNNNNNNNNN
NNNNNNNNNNNNNNNNNNNNNNNNNNNNNNNNNNNNNNNNNNNNNNNNNNNNNNNNNNNN
NNNNNNNNNNNNNNNNNNNNNNNNNNNNNNNNNNNNNNNNNNNNNNNNNNNNNNNNNNNN
NNNNNNNNNNNNNNNNNNNNNNNNNNNNNNNNNNNNNNNNNNNNNNNNNNNNNNNNNNNN
NNNNNNNNNNNNNNNNNNNNNNNNNNNNNNNNNNNNNNNNNNNNNNNNNNNNNNNNNNNN
NNNNNNNNNNNNNNNNNNNNNNNNNNNNNNNNNNNNNNNNNNNNNNNNNNNNNNNNNNNN
NNNNNNNNNNNNNNNNNNNNNNNNNNNNNNNNNNNNNNNNNNNNNNNNNNNNNNNNNNNN
NNNNNNNNNNNNNNNNNNNNNNNNNNNNNNNNNNNNNNNNNNNNNNNNNNNNNNNNNNNN
NNNNNNNNNNNNNNNNNNNNNNNNNNNNNNNNNNNNNNNNNNNNNNNNNNNNNNNNNNNN
NNNNNNNNNNNNNNNNNNNNNNNNNNNNNNNNNNNNNNNNNNNNNNNNNNNNNNNNNNNN
NNNNNNNNNNNNNNNNNNNNNNNNNNNNNNNNNNNNNNNNNNNNNNNNNNNNNNNNNNNN
NNNNNNNNNNNNNNNNNNNNNNNNNNNNNNNNNNNNNNNNNNNNNNNNNNNNNNNNNNNN
NNNNNNNNNNNNNNNNNNNNNNNNNNNNNNNNNNNNNNNNNNNNNNNNNNNNNNNNNNNN
NNNNNNNNNNNNNNNNNNNNNNNNNNNNNNNNNNNNNNNNNNNNNNNNNNNNNNNNNNNN
NNNNNNNNNNNNNNNNNNNNNNNNNNNNNNNNNNNNNNNNNNNNNNNNNNNNNNNNNNNN
NNNNNNNNNNNNNNNNNNNNNNNNNNNNNNNNNNNNNNNNNNNNNNNNNNNNNNNNNNNN
NNNNNNNNNNNNNNNNNNNNNNNNNNNNNNNNNNNNNNNNNNNNNNNNNNNNNNNNNNNN
NNNNNNNNNNNNNAGAGAACGCAGCAAGGGCCACCACCTGTCCGATCTGACCAAGAAATG
CACCAGGTTTTCCACCACCCCGAAGAAATCCGCGCTCTATCTCGTGGATGTGTATGACGC
TCTGCCGATTTCTGTAGAGATCAGCACCGTGGTGACATGCAACGAAAGTCAGTGCACAGT
GAGGGTGCCACCCGGTACCACAGTGAAATTCGATAAGAAGTGCAAGAGCGCTGCCCAAGC
GACCGTCACCTTCACCAGCGACTCCCAGACGTTTACGTGCGAGGAGCCGGTCCTAACGGC
CGCCAGTATCACCCAGGGCAAGCCGCACCTTAGATCGTCAATGCTGCCCAGCGGAGGCAA
AGAGGTGAAAGCGAGGATTCCGTTCCCGTTCCCGCCAGAGACTGCGACCTGCAGAGTGAG
TGTCGCCCCACTGCCATCGATCACCTATGAGGAAAGCGATGTCCTGCTGGCCGGCACTGC
GAAATACCCCGTGCTGCTAACTACACGGAATCTTGGTTTCCATAGCAACGCCACATCCGA
ATGGATCCAGGGTAAGTACCTGCGCCGCATCCCGGTCACGCCCCAAGGGATCGAGCTAAT
GTGGGGAAACAACGCACCGCTGCACTTCTGGTCATCTGTCAGGTACGCATCTGGGGACGC
CGACGCGTACCCCTGGGAACTCCTGGTGCACCACACCAAGCACCACCCGGAGTATGCGTG
GGCGTTTGTAGGAGTTGCATGTGGCCTACTGGCCGTTGCAGCATGCATGTTTGCGTGCGC
ATGCAACAGGGTGCGGTACTCTCTGCTCGCCAACACGTTCAACCCGAACCCACCACCACT
GACCGCACTGACTGCAGCACTGTGCTGCATACCTGGGGCTCGCGCGGATCAACCCTACCT
GGACATCATTGCCTACTTGTGGACCAACAGCAAAGTGGCCTTCGGGCTGCAATGCGCGGC
GCCCGTGGCTTGTATGCTCATCGTCACATACGCCCTTAGACACTGCAGATTGTGCTGCAA
GTCTTTTTTAGGGGTAAGAGGGTGGTCGGCTCTGCTGGTCATCCTTGCGTATGTACAGAG
CTGCAAGAGCTACGAACACACCGTGGTGGTCCCAATGGATCCAAGAGCCCCGTCGTACGA
GGCGGTGATAAACCGGAATGGGTATGACCCCCTGAAGCTGACCATCGCAGTGAATTTCAC
CGTCATCTCACCAACTACGGCTCTGGAATACTGGACCTGTGCAGGAGTCCCTGTCGTCGA
GCCGCCCCATGTGGGCTGCTGCACGTCAGTGTCCTGCCCCACCGACCTCTCCACGCTGCA
CGCGTTCACCGGCAAAGCCGTCTCCGACGTGCACTGCGATGTGCACACAAACGTGTACCC
CTTGTTGTGGGGTGCGGCTCACTGCTTTTGTTCCACTGAAAACACGCAGGTCAGCGCTGT
GGCCGCCACCGTTTCTGAGTTCTGCGCTCAGGACTCAGAACGCGCCGAGGCGTTCAGCGT
TCACAGCAGCTCAGTCACTGCAGAGATCCTGGTGACGCTTGGTGAAGTGGTGACGGCAGT
CCACGTTTACGTGGACGGGGTAACATCAGCCAGGGGTACCGACCTCAAGATCGTGGCTGG
CCCAATAACAACTGACTACTCCCCGTTTGATCGCAAAGTAGTCCGTATCGGCGAAGAGGT
CTATAACTACGACTGGCCTCCTTACGGGGCTGGTCGACCAGGCACATTCGGAGACATTCA
AGCTAGGTCAACCAACTATGTCAAACCCAATGATCTGTACGGGGATATCGGGATTGAAGT
ACTGCAGCCGACTAATGACCACGTGCACGTGGCTTACACGTATACGACCTCCGGGTTACT
GCGTTGGTTGCAGGACGCTCCGAAACCACTCAGTGTCACAGCACCGCACGGTTGTAAGAT
CAGTGCTAACCCGCTCCTGGCCCTCGATTGTGGGGTTGGTGCCGTCCCCATGTCCATCAA
CATTCCGGACGCGAAGTTCACCCGCAAATTAAAGGATCCGAAACCATCGGCCCTGAAATG
CGTGGTGGACAGTTGCGAGTACGGGGTGGACTACGGGGGCGCCGCCACGATCACCTACGA
GGGCCACGAGGCTGGGAAGTGCGGGATCCATTCCCTGACACCAGGAGTCCCTCTGAGAAC
ATCAGTGGTTGAAGTAGTTGCCGGCGCTAATACCGTCAAAACGACCTTCTCCTCACCCAC
GCCCGAGGTCACACTCGAGGTAGAGATCTGTTCGGCAATAGTGAAGTGCGCCAGTGAGTG
CACTCCACCGAAGGAACACGTAGTCGCAGCCAGGCCTCGCCATGGCAGCGACACTGGAGG
CTACATCTCCGGGCCCGCAATGCGCTGGGCCGGAGGGATTGTAGGGACCCTAGTGGTCCT
GTTCCTCATCCTTGCCGTCACCTACTGCGTGGTGAAGAAGTGCC
>BC44_FR19854024
AGACTGCGTTTCCAGGGTTCGAAGTGGTGGCCAGCAACCGGTCGTCCAACGACCATGCCG
CCGCCAGAGCTTTCTCCCACTTGGCTACCAAGTGGATTGAGCGCGACATCGATGGCCGTC
AGGTCATCGTTGCCGACATAGGGAGCGCACCAGCGAGAAGAGTCGGGGCACCCGATAATG
TCACATACCACAGTGTGTGTCCTCGCAAATGCGCTGAAGACCCTGAGAGGCTGGCTTCTT
ACGCCAGGAAACTTGTCAGGGCTGTGGAGAAAGGAGATGGACACCTCGTCAGTGACAGAA
TCACTGACTTGAAGGACGTCCTGGAGAACCCGGACACGTCACTGGAAACCACCAGTATCT
GCCTGAACGACGACGTGAGTTGTAAAGTGAAGGCCGATATTGCAGTGTACCAGGATGTGT
ACGCAGTTGATGCGCCGTCTACCATCTACGCTCAAGCCGACAAAGGCACGCGAGTGGTAT
ACTGGATCGGGTTCGAGCCGTTCGTGTTTCACACGGACGCTATGGCGGGCAGCTTCCCGC
TATATGACGCCAACTGGAGCGACTCGGCGGTACTGGCAGCAAAAAATCTGCCACTGTGCT
ACTCAGGGTTATCGGAGGACTCCATTAAATGGAGATTCCGTTTCCGTGACAAGCCACTGG
TACCGTCTGGAGAAATCCACTACTCGGTGGGTAGCACCCACTATGTTGAGGACCGAGACA
AGCTGAAAAGCTGGCACCTGCCTTCTACCTTCCACTTCGTGGCACCCAACAAGTACACAT
GCCGTTGTGATACGGTAGTGAGCTGTGGTGGCTACGTCGTGAAGAAGATCACGATTTGTG
AGGGCATTGTTGGTAGACCCGCGAATGAGGAATTGGCCACCTCGTACCACCGTGATGGAG
TGGTGGTGACCAAGTTCTCAGACACGATCAACCACGAACAGGTGTCGTTCCCAGTGGTGA
CCTACATCCCTGCCGTCATCTGCGACCAGATGACCGCCATGACGGCTAACCCCGTCAAAT
ATCCGGATGTCGTCAAACTGCTGGTAGGACTCAACCAGAGGATCGTGGTCAATGGGACCA
CCGTCCGGAACGTCAACTCCATGGATAACTCGCTGATTCCCGTATTTGCTCGCGCATTGT
GCAGCTGGGCAGACGAAGTTCGGCGGGACATGGAGGACGAACAGGACATGTACGGTGTCA
CGTCTGTCACCACATGGATCTGTATCTGCAGAGCGTATGATAAACGCCAGCAGCATACCT
TCTACCGCAGGCCCAAGCAGTCCTCAGGCATCTATGTGCCTGCTAAGTTCACAGGATCGC
TGAGAGCCTCCCTCTCCGCCACGTACCTCAACCTGCCTCTGAAGCAACTGCTGCTCAACA
CACTCAAACGTGCGATCAAACCTAGGGATCAGGCCATCGCAGATGAGACAGAAGCACGCG
CACACGATGCAGCTGAGGTGCACGAGCTGACAGAGGAAGAGGGTAGGCAACAGGCCGCCA
ACCCTAGTTACATCGCAGATGTGCTAGGTCAGGACGACGAAGAGGAAGTCGACGACGGAA
TGTCTAATGTGGACCTTGGCGAAGAAGACGGGGTGGGTTCTACCATCATCGACTGTCAAA
GAGGTACCGTGAAAGTGATCACGGCTTTCGGTGACAACACGATGGGAGAATACTTAGTAC
TATCCCCGGTAACTGTGTTGCGCACCAGGAAACTGGCCGTGCTGCTCGGACCGCTCGCAG
AAGAAGTGATGCAGTACGTCCACAAGGGCCGGACGGGACGTTACGCTATCGAGAAGAACA
ACCTGAAGGTACTCATCCCTACGGGAGTGTCCCTCAAGACGGCTCATTTTCAGGCCCTTA
CTGAAAGTGCTACCTTGACCTACAATGACTACCTGTTCACATGCCGTACGCTCGATCAGC
TGGCAACAAGAGGATCTGCGAAAAACACTGACGAAGTCTACTACAAGCTTGTTGACGCCG
CTAAGGCGAAGGATGAATACGTTTACGAATTGTCCTCCAAGCAATGCGTCAAGAAAGAAG
ATGCAACAGGCACAGTCCTTCAAGGGGACATATGCAATCCGCCTTACCACCAGTTTGCCT
TCGAGGCGCTGCGTAAAAGGCCGGCTCACACACACGACGTCCACACGATTGGCATCTACG
GGGTTCCGGGTGCAGGAAAAACCGCTATCATCACAACCGAAGTAACCACACGCGACTTGG
TCGCTAGTGGAAAAAAGGAGAATTGTGAGGACATCAAGCGGTGCGTGTTGGAGAGACGCG
GCTTAAAAATAGCCGCACGTACGGTTGACTCGCTGCTCTACGGTGCATACCGAGGAGCGG
TCGACACGCTGTACGTTGACGAGGCTTACGCCTGTCACTCGGGCACTCTGCTCGCCTTGA
TCGCTGCGGTAAGACCGACGGGAAAGGTGGTGCTTTGTGGTGACCCTAAACAAGTCGGAT
GTGTGAACCAGCTCCAAATGCGGATGCATTATAATCACGAGATCAGTGACCGCGTTCTGC
GGAAGAACATCTCCCGCCGTTGCACTCATACGCTTACGGCCATTGTTTCAAACCTCAACT
ACGAAGGTAGAATGAAGACTACGAACCCGTGCAAGAAGCCGGTACTGATTGATACAACCG
GGTCTACCAAGCCTGACAAAGAAGCGTTGGTATTGACGTGCTTCCGCGGGTGGGTTAAAG
ATTTAAAAATTCTCTACCCTCACAACGAGCTCATGACTGCGGCTGCCTCACAGGGTTTGA
CTCGTGAAAAAGTGTACGCCGTTCGTTGCCGCGTCACGTCGAACCCACTCTACGAGCCGA
CTTCTGAGCACATTACTGTCCTTTTGACGCGCACCAACGACGAACTGGTCTGGAAGACAC
TGCCAAACGATCCGCTGATCCCTATACTCTCCAAGCCCCCGAAAGGAGACTACTCCGCCA
CCATGGAGGACTGGGAGGATGAGCACAACGGTATCTTGGCGGCTCTCAGAGAAGCATGTG
TCCCACGGATGAACTTCGCGCACGGGAAGCGTAACACCTGTTGGGCAGTTACAAGCAGCC
GGGTGCTGCACGAGGCAGGCGTCCTGATAACGCCGGAGGACTTCAACCGCATCTTTCCGG
CGTTCCGAGAGGACAAACCGCACTCGGCTTTGGCAGCCTTGGATGCTGTCGCCGCTCTCG
TGTGGGGCCTGGATACATCCTCGGGCATCTTGAGTGGAAAAGGCAGTTTCATGCGTCTGG
AGAACAGCCATTGGAGCAATTCCAACAGAGGGTATGAGTATGGCCTCAACCTGGACGCAC
TGGAAGGCTACGAGATCGCCAACCCACGCATGATCAAAGCGCTTAAACAACGGCGCGGGC
GTGAATGTTACGACATTGAAACGGGCAAGTTGGTGCCTATGGATCCTGGTAGGGTCCAAG
TGCCGATCAACCGGGTTGTGCCCCACGTGCTGGTGGACACTTCCGCAGCGGCCAAACCAG
GTTTTCTGGAAAACAGGCTCACGGTTGACAGATGGGACCAAGTGCACAGCTTCAAAACAA
GAGCAGCAGTAAAGTTCGCAGAGCTGACGAAGCGCGTCTCATACAACTCAGTTCTCGACC
TTGGGGCCGCCCCGGGAGGAGTGACCGACTATTGCGTGAAGAAGGGTAAGACCGTTACAT
GTGTCTCCGAACAGTGGGACTCTAAGCCGAGAGGCGCTGTGGTCATTACAGCCGATATCA
ACGGCCCACTTAACAACCTAGGCATCTTCGACCTGGTGTTTTGTGACGCAGCCGGACCAC
GACGCTATCACCACTACGCGCAGTGCGAAGACCACGCCGTGCTATTCACATCAGCATGCA
AACACGGGGTGGAGCGCACAGCCAAGGGCGGGGTATTCATTGTGAAGGCGTACGGAATGG
CGGACCGCCGAACAGAGCGGGCAGTGGAATGCACAGCGAGGTATTTCAAGTCCGTCTCGG
TCGAAAAACCAGTCTCCTCCCGCATAACCAACGTGGAAGTCTTCTTCAAGTTTTCCGGAC
GCTGTCGCCCGCATGCTCGTTCCATTGCACACTTGGGCCCTCAACTGACCGACATCTATG
CTCGCACGAGGAAGGCGTACAAAATGCTGGCGAGAGGAAGTGTTGCTGACAAGGTGAAAG
TGGCAGAGATCCTCAACTCGATGGTGGGAGCCGCGCCGGGTTACAGAGTCCTCAACAGGA
ACATCATCACTGCCGAAGAAGAAGTCTTGGTTAATGCCGCCAACAGCAACGGCAGACCCG
GCGACGGTGTGTGTGGTGCGCTCTACGGCGCGTTCGGGGACGCTTTCCCCAACGGTGCGA
TCGGCGCGGGAAACGCGGTCCTGGTCCGAGGACTCGAGGCCACCATCATCCACGCAGCCG
GAGCTGACTTCAGAGAGGTCGATGAAGAAACTGGTGCGCGACAGCTGAGAGCAGCATACC
GCGCGGCGGCTACTTTAGTCACTGCTAACGGTATCACCAGCGCTGCCATCCCTCTGCTGA
GTACACACATCTTTTCCAACGGTCGAAACAGACTGGAACAGTCCTTCGGCGCATTAGTGG
AGGCGTTCGACACGACAGAGTGCGACGTCACCATCTACTGCCTGGCCAACAACATGGCCG
CGAGGATCCAGCAACTAATCGACGATCACGCTCGCGAAGAGTTCGACGAGGAAGTGGTTG
TGGAAGAAGAAGAGGAACATAAAGCTGATGCGATGAGTGACACGGAGACGCTGTCCAGCT
TCGGCGACGAAACGGTGTGGGTGCCCAAACATAGTACTCTGGCCGGAAGACCAGGATACA
GTGCCACTTACGGCGACCGCAGATCTCTTTTTGTCGGCACGAAGTTCCACCGTGCCGCAG
TTGCTATGTCGTCAATCGAAGCGGCTTGGCCTAGGACCAAAGAAGCCAATGCTAAACTCA
TTGAGTACATACGAGGGCAGCACCTCGTTGACGTCCTAAAAAGCTGTCCAGTCAACGACA
TACCGGTAGGTAGACCGCCTTCTAGCCTGCCCTGCGGTTGCATTTACGCCATGACCCCGG
AACGGGTCACAGTGCTGAAGCAAAGGCCGCAAGAAGGTTTTGTGGTATGCAGTGCATTCA
AACTACCGCTCACCAACATCCAAGATGTCACCAAAGTGGAGTGCACGGTGAGAGCACCTG
CAGAGGAACCTAGACCGGTGCGCTACTTGCAAGAGAGGCGCCCAGCGCAGGCCGCCGCGA
GGCAGCCTAGGCCGGCAACTGNGGCTGCCAACGTCG------------------------
CCAGCACAGCCACGAGTCGCCGCACACCCGCGCCGGGCTCGGTGCAGGTGCGCCTACTGC
CGCCAAGAGACGGCACGGTATCCCGCAGTTCTCGCACGGGTTCGCAGTCCAGCGTCACCT
CGTCAGCGGGATCCATAATGCCGGTGCCCCGAAGGGCGCCAGTCGCGCCAGCGGCATCAT
TGGCGAGCAGCGTCCACAGCCATAGTGTGCGCAGCGCCCCTGCCATTCTGAGGGCCGCCA
GCACAGGTGCCAGAAGCGTGCGCAGCGTCCAGTCCGGCTTAACCGGGCACAGAGAGAACG
CTGTTAGCGTCGCCAGCTCGGTGAGACAGCCCAGTGGGCCGCCCAGCAGCGTGAGCACGC
CCGCCGCGCCTAGAGGGCTAACACGGGATCAGTTCGGCGCCGTGAGAGCTAGGGCCCGCA
GGGACCTAGAGTTGGAGGGATCGGAGCATGGCAGCCAGGCCAGTTTCCGTTCCGGCTCGC
TGGTGGTGGGGAGCACCGCTAGTAGCTACAGCCAACGTCCTGACGACCAGGACACGGGCT
CTGAGCCCTCAGGCCGCGGCGCCGCCGTGAGGACACGACGCAGAGGGCAACGGGACGGCC
CCGGAGGGTATATATTCTCTTCTGACCAAGGTACAGCTCATCTCAGCCAGCATAACACCC
AGACAAACAACACTACGGAGGTGTTGATGAGAACGTCGGTACTGCCAAGTAACGACCATG
GTACTCCAGATCTGCCTGCAGAGACGAAGAAGAGGCTGGCGTACCAGATGCGCCCTACTC
AAAAGAACAAGAGTCGCTACCTGTCCGCGAAGGTCCACAACATGAAACACAAGATCGTTC
AATGTTTGCAGCGAGGTGCCGGGCACTACCTGAGAGAGCAACATGCTCTGCCGCTGTGGA
AAAACACCTTCCCTAAGCCCAGGTACTCCGACGCCTGCGTGGTGAAGTTCGAGAGTGTCA
ACACAGCGATTGTTGCAGCCAACATGTTCATAGGGTGCAACTACCCCACTTTAAGCTCGT
TCGGAGTCACGGACAAGTACGATGCTTATTTGGACATGGTTGATGGGCTCAACTGCAACC
TCGACACCGTGACGTTTGACCCTGCTAAGGTGCGTTCTCTGCCGAAGAAATCAGAATACA
ACCAGCCGCTCATACAGTCCCAAGTGCCCGGTCCTATGGCATCTACTCTGCAAAGCATCC
TTATGGCCGCCACCAAACGCAACTGCAACGTCACGCAGATGAGAGAGCTCCCTACCATGG
ACTCAGCGGCAATGAACGTGGAAGCTTTTAAAAAATTCGCCTGTAAAGACACCGATCTGT
GGACTGAGTTCGCAGAAAAACCCGTAAGGTTGTCGCCCGGCCAAATTGAAGAGTACGTCT
TTCACTTACAAGGGGCTAAGGCCAATGTGATGCACAGCAGAGTCGAAGCCGTATGCCCTG
ACCTTTCGGAGGTGGCTATGGACAGATTCACACTGGACATGAAACGCGACGTTAAAGTGA
CGCCGGGCACGAAACATGTAGAGGAGAGACCTAAGGTTCAAGTGATTCAGGCGGCCGACC
CTATGGCCACCGCGTACTTGTGCGCTATCCATCGAGAGCTAGTCCGAAGATTGAAAGCCG
TCCTAAAACCATCCATACATGTGTTGTTCGACATGAGTTCCGAGGACTTNGACGCTATCG
TGGGCCACGGGATGAAGTTGGGCGACAAGGTGCTGGAAACGGACATCTCCTCATTCGACA
AGAGCCAGGACCAGGCCATGGCGGTTACGGCGTTGATGCTGCTGGAAGACTTGGGCGTAG
AGGAGGATCTCCTGACCCTCATCGAGGCGTCCTTCGGCGACATCACTTCTGTCCACCTGC
CTACAGGCACTAGATTCCAGTTTGGATCGATGATGAAGTCCGGGCTATTCCTGACGTTGT
TCGTGAATACGTTGCTTAACATCACCATAGCCGCCCGAGTCTTACGGGAGCAGCTGGCTG
ACACCAGGTGCGCCGCGTTTATTGGCGACGACAACGTCATAACCGGAGTAGTGTCCGATG
ACATGATGGTGGCCAGGTGTGCGTCCTGGCTGAACATGGAGGTGAAGATCATGGACATGG
AGATCGGCGATAGGAGTCCTTATTTTTGTGGCGGCTTCCTGTTACTCGACACGGTAACAG
GCACTGTAAGCCGAGTGTCGGACCCTGTAAAACGCCTGATGAAGNNNNNNNNNNNNNNNN
NNNNNNNNNNNNNNNNNNNNNNNNNNNNNNNNNNNNNNNNNNNNNNNNNNNNNNNNNNNN
NNNNNNNNNNNNNNNNNNNNNNNNNNNNNNNNNNNNNNNNNNNNNNNNNNNNNNNNNNNN
NNNNNNNNNNNNNNNNNNNNNNNNNNNNNNNNNNNNNNNNNNNNNNNNNNNNNNNNNNNN
NNNNNNNNNNNNNNNNNNNNNNNNNNNNNNNNNNNNNNNNNNNNNNNNNNNNNNNNNNNN
NNNNNNNNNNNNNNNNNNNNNNNNNNNNNNCACCAACTCACCCTATCGCCAGATGGAGCC
CATGTTCGCACCGGCTTCTCGAGGACAAGTACAGCCGTATCGGCCGCGCACAAAGCGCCG
CCAAGAGCCGCAAGTCGGCAACGCTGCTATTGCTGCCCTCGCGAACCAGATGAGCGCGCT
CCAGCTGCAGGTGGCTGGACTTGCCGGCCAGGCAAGGGTGGACCGTCGTGGACCGAGACG
TGTTCAGAAGAACAAGCAGAAGAAGAAGAACTCTTCCAACGGAGAAAAACCCAAGGAGAA
GAAGAAGAAGCAAAAACAACAGGAGAAGAAAGGGAGCGGCGGTGAAAAAGTCAAGAAGCC
ACGGAACCGGCCCGGGAAGGAGGTAAGGATCTCCGTAAAGCGTGCCCGACAGAGCACCTT
CCCCGTGTACCATGACGGTGCCATATCCGGCTATGCGGTGCTGATTGGCTCCCGCGTGTT
TAAGCCAGCGCACGTGAAGGGTAAGATCGACCACCCCGAACTGGCGGACATCAAGTTCCA
GGTCGCCGAGGACATGGACCTCGAAGCAGCCGCATACCCCAAGAGCATGCGAGACCAAGC
GGCTGAACCAGCAACCATGACGGATGGAGTGTACAACTGGGAATACGGCACTATCAGAGT
GGAGGACAACGTCGTGATCGATGCGAGCGGCAGAGGCAAGCCGGGTGACAGTGGCAGGGC
CATCACCGACAACTCAGGAAAGGTTGTCGGTATCGTCCTCGGAGGAGGACCCGATGGTAG
GCGCACACGTCTCTCCGTGATAGGCTTCGACAAGAAGCTGAAGGCCAGAGAGATCGCCTA
CAGCGAGGCCATCCCTTGGACACGCGCACCAGCTCTCCTGCTGCTGCCCATGGTCATCGC
CTGTACCTACAACTCCAACACCTTTGACTGCTCCAAACCGTCCTGCCAGGACTGTTGCAT
TACTGCTGAACCAAAGAAGGCCATGACTATGCTGAAGGACAACCTGAATGACCCGAACTA
CTGGGACCTGCTTATTGCCGTCACCACCTGCAGTTCCGCCCGAAAAAAGAGGGCTGTGTC
TACGTCGCCTGCCGCCGTTTACGACACACAAATTCTCGCCGCCCACGCAGCTGCCTCCCC
GTATAGGGCGTACTGCCCCGATTGTGACGGAACTGCCTGCATCTCGCCGATAGCTATCGA
CGAGGTGGTAAGTAGCGGTAGTGACCACGTCCTTCGCATCCGGGTCGGTTCTCAATCGGG
AGTGACCGCTAAAGGCGGTGCGGCGGGTGAAACCTCTCTGCGATACCTGGGAAGGGACGG
TAAGGTTCACGCCGCGGACAACACGCGGCTCGTGGTGCGCACCACTGCAAAGTGCGACGT
GCTGCAGGCCACTGGCCACTACATTCTGGCCAACTGCCCAGTGGGGCAGAGTCTCACTGT
TGCGGCCACACTGGACGGCACCCGGCATCAATGTACCACGGTTTTCGAACATCAAGTAAC
GGAGAAGTTCACAAGAGAACGCAGCAAGGGCCACCACCTGTCCGATCTGACCAAGAAATG
CACCAGGTTTTCCACCACCCCGAAGAAATCCGCGCTCTATCTCGTGGATGTGTATGACGC
TCTGCCGATTTCTGTAGAGATCAGCACCGTGGTGACATGCAACGAAAGTCAGTGCACAGT
GAGGGTGCCACCCGGTACCACAGTGAAATTCGATAAGAAGTGCAAGAGCGCTGCCCAAGC
GACCGTCACCTTCACCAGCGACTCCCAGACGTTTACGTGCGAGGAGCCGGTCCTAACGGC
CGCCAGTATCACCCAGGGCAAGCCGCACCTTAGATCGTCAATGCTGCCCAGCGGAGGCAA
AGAGGTGAAAGCGAGGATTCCATTCCCGTTCCCGCCAGAGACTGCGACCTGCAGAGTGAG
TGTCGCCCCACTGCCATCGATCACCTATGAGGAAAGCGATGTCCTGCTGGCCGGCACTGC
GAAATACCCCGTGCTGCTAACTACACGGAATCTTGGTTTCCATAGCAACGCCACATCCGA
ATGGATCCAGGGTAAGTACCTGCGCCGCATCCCGGTCACGCCCCAAGGGATCGAGCTAAT
GTGGGGAAACAACGCACCGCTGCACTTCTGGTCATCTGTCAGGTACGCATCTGGGGACGC
CGACGCGTACCCCTGGGAACTCCTGGTGCACCACACCAAGCACCACCCGGAGTATGCGTG
GGCGTTTGTAGGAGTTGCATGTGGCCTACTGGCCGTTGCAGCATGCATGTTTGCGTGCGC
ATGCAACAGGGTGCGGTACTCTCTGCTCGCCAACACGTTCAACCCGAACCCACCACCACT
GACCGCACTGACTGCAGCACTGTGCTGCATACCTGGGGCTCGCGCGGATCAACCCTACCT
GGACATCATTGCCTACTTGTGGACCAACAGCAAAGTGGCCTTCGGGCTGCAATGCGCGGC
GCCCGTGGCTTGTATGCTCATCGTCACATACGCCCTTAGACACTGCAGATTGTGCTGCAA
GTCTTTTTTAGGGGTAAGAGGGTGGTCGGCTCTGCTGGTCATCCTTGCGTATGTACAGAG
CTGCAAGAGCTACGAACACACCGTGGTGGTCCCAATGGATCCAAGAGCCCCGTCGTACGA
GGCGGTGATAAACCGGAATGGGTATGACCCCCTGAAGCTGACCATCGCAGTGAATTTCAC
CGTCATCTCACCAACTACGGCTCTGGAATACTGGACCTGTGCAGGAGTCCCTGTCGTCGA
GCCGCCCCATGTGGGCTGCTGCACGTCAGTGTCCTGCCCCACCGACCTCTCCACGCTGCA
CGCGTTCACCGGCAAAGCCGTCTCCGACGTGCACTGCGATGTGCACACAAACGTGTACCC
CTTGTTGTGGGGTGCGGCTCACTGCTTTTGTTCCACTGAAAACACGCAGGTCAGCGCTGT
GGCCGCCACCGTTTCTGAGTTCTGCGCTCAGGACTCAGAACGCGCCGAGGCGTTCAGCGT
TCACAGCAGCTCAGTCACTGCAGAGATCCTGGTGACGCTTGGTGAAGTGGTGACGGCAGT
CCACGTTTACGTGGACGGGGTAACATCAGCCAGGGGTACCGACCTCAAGATCGTGGCTGG
CCCAATAACAACTGACTACTCCCCGTTTGATCGCAAAGTAGTCCGTATCGGCGAAGAGGT
CTATAACTACGACTGGCCTCCTTACGGGGCTGGTCGACCAGGCACATTCGGAGACATTCA
AGCTAGGTCAACCAACTATGTCAAACCCAATGATCTGTACGGGGATATCGGGATTGAAGT
ACTGCAGCCGACTAATGACCACGTGCACGTGGCTTACACGTATACGACCTCCGGGTTACT
GCGTTGGTTGCAGGACGCTCCGAAACCACTCAGTGTCACAGCACCGCACGGTTGTAAGAT
CAGTGCTAACCCGCTCCTGGCCCTCGATTGTGGGGTTGGTGCCGTCCCCATGTCCATCAA
CATTCCGGACGCGAAGTTCACCCGCAAATTAAAGGATCCGAAACCATCGGCCCTGAAATG
CGTGGTGGACAGTTGCGAGTACGGGGTGGACTACGGGGGCGCCGCCACGATCACCTACGA
GGGCCACGAGGCTGGGAAGTGCGGGATCCATTCCCTGACACCAGGAGTCCCTCTGAGAAC
ATCAGTGGTTGAAGTAGTTGCCGGCGCTAATACCGTCAAAACGACCTTCTCCTCACCCAC
GCCCGAGGTCACACTCGAGGTAGAGATCTGTTCGGCAATAGTGAAGTGCGCCAGTGAGTG
CACTCCACCGAAGGAACACGTAGTCGCAGCCAGGCCTCGCCATGGCAGCGACACTGGAGG
CTACATCTCCGGGCCCGCAATGCGCTGGGCCGGAGGGATTGTAGGGACCCTAGTGGTCCT
GTTCCTCATCCTTGCCGTCACCTACTGCGTGGTGAAGAAGTGCC
>BC45_FR19854025
AGACTGCGTTTCCAGGGTTCGAAGTGGTGGCCAGCAACCGGTCGTCCAACGACCATGCCG
CCGCCAGAGCTTTCTCCCACTTGGCTACCAAGTGGATTGAGCGCGACATCGATGGCCGTC
AGGTCATCGTTGCCGACATAGGGAGCGCACCAGCGAGAAGAGTCGGGGCACCCGATAATG
TCACATACCACAGTGTGTGTCCTCGCAAATGCGCTGAAGACCCTGAGAGGCTGGCTTCTT
ACGCCAGGAAACTTGTCAGGGCTGTGGAGAAAGGAGATGGACACCTCGTCAGTGACAGAA
TCACTGACTTGAAGGACGTCCTGGAGAACCCGGACACGTCACTGGAAACCACCAGTATCT
GCCTGAACGACGACGTGAGTTGTAAAGTGAAGGCCGATATTGCAGTGTACCAGGATGTGT
ACGCAGTTGATGCGCCGTCTACCATCTACGCTCAAGCCGACAAAGGCACGCGAGTGGTAT
ACTGGATCGGGTTCGAGCCGTTCGTGTTTCACACGGACGCTATGGCGGGCAGCTTCCCGC
TATATGACGCCAACTGGAGCGACTCGGCGGTACTGGCAGCAAAAAATCTGCCACTGTGCT
ACTCAGGGTTATCGGAGGACTCCATTAAATGGAGATTCCGTTTCCGTGACAAGCCACTGG
TACCGTCTGGAGAAATCCACTACTCGGTGGGTAGCACCCACTATGTTGAGGACCGAGACA
AGCTGAAAAGCTGGCACCTGCCTTCTACCTTCCACTTCGTGGCACCCAACAAGTACACAT
GCCGTTGTGATACGGTAGTGAGCTGTGGTGGCTACGTCGTGAAGAAGATCACGATTTGTG
AGGGCATTGTTGGTAGACCCGCGAATGAGGAATTGGCCACCTCGTACCACCGTGATGGAG
TGGTGGTGACCAAGTTCTCAGACACGATCAACCACGAACAGGTGTCGTTCCCAGTGGTGA
CCTACATCCCTGCCGTCATCTGCGACCAGATGACCGCCATGACGGCTAACCCCGTCAAAT
ATCCGGATGTCGTCAAACTGCTGGTAGGACTCAACCAGAGGATCGTGGTCAATGGGACCA
CCGTCCGGAACGTCAACTCCATGGATAACTCGCTGATTCCCGTATTTGCTCGCGCATTGT
GCAGCTGGGCAGACGAAGTTCGGCGGGACATGGAGGACGAACAGGACATGTACGGTGTCA
CGTCTGTCACCACATGGATCTGTATCTGCAGAGCGTATGATAAACGCCAGCAGCATACCT
TCTACCGCAGGCCCAAGCAGTCCTCAGGCATCTATGTGCCTGCTAAGTTCACAGGATCGC
TGAGAGCCTCCCTCTCCGCCACGTACCTCAACCTGCCTCTGAAGCAACTGCTGCTCAACA
CACTCAAACGTGCGATCAAACCTAGGGATCAGGCCATCGCAGATGAGACAGAAGCACGCG
CACACGATGCAGCTGAGGTGCACGAGCTGACAGAGGAAGAGGGTAGGCAACAGGCCGCCA
ACCCTAGTTACATCGCAGATGTGCTAGGTCAGGACGACGAAGAGGAAGTCGACGACGGAA
TGTCTAATGTGGACCTTGGCGAAGAAGACGGGGTGGGTTCTACCATCATCGACTGTCAAA
GAGGTACCGTGAAAGTGATCACGGCTTTCGGTGACAACACGATGGGAGAATACTTAGTAC
TATCCCCGGTAACTGTGTTGCGCACCAGGAAACTGGCCGTGCTGCTCGGACCGCTCGCAG
AAGAAGTGATGCAGTACGTCCACAAGGGCCGGACGGGACGTTACGCTATCGAGAAGAACA
ACCTGAAGGTACTCATCCCTACGGGAGTGTCCCTCAAGACGGCTCATTTTCAGGCCCTTA
CTGAAAGTGCTACCTTGACCTACAATGACTACCTGTTCACATGCCGTACGCTCGATCAGC
TGGCAACAAGAGGATCTGCGAAAAACACTGACGAAGTCTACTACAAGCTTGTTGACGCCG
CTAAGGCGAAGGATGAATACGTTTACGAATTGTCCTCCAAGCAATGCGTCAAGAAAGAAG
ATGCAACAGGCACAGTCCTTCAAGGGGACATATGCAATCCGCCTTACCACCAGTTTGCCT
TCGAGGCGCTGCGTAAAAGGCCGGCTCACACACACGACGTCCACACGATTGGCATCTACG
GGGTTCCGGGTGCAGGAAAAACCGCTATCATCACAACCGAAGTAACCACACGCGACTTGG
TCGCTAGTGGAAAAAAGGAGAATTGTGAGGACATCAAGCGGTGCGTGTTGGAGAGACGCG
GCTTAAAAATAGCCGCACGTACGGTTGACTCGCTGCTCTACGGTGCATACCGAGGAGCGG
TCGACACGCTGTACGTTGACGAGGCTTACGCCTGTCACTCGGGCACTCTGCTCGCCTTGA
TCGCTGCGGTAAGACCGACGGGAAAGGTGGTGCTTTGTGGTGACCCTAAACAAGTCGGAT
GTGTGAACCAGCTCCAAATGCGGATGCATTATAATCACGAGATCAGTGACCGCGTTCTGC
GGAAGAACATCTCCCGCCGTTGCACTCATACGCTTACGGCCATTGTTTCAAACCTCAACT
ACGAAGGTAGAATGAAGACTACGAACCCGTGCAAGAAGCCGGTACTGATTGATACAACCG
GGTCTACCAAGCCTGACAAAGAAGCGTTGGTATTGACGTGCTTCCGCGGGTGGGTTAAAG
ATTTAAAAATTCTCTACCCTCACAACGAGCTCATGACTGCGGCTGCCTCACAGGGTTTGA
CTCGTGAAAAAGTGTACGCCGTTCGTTGCCGCGTCACGTCGAACCCACTCTACGAGCCGA
CTTCTGAGCACATTACTGTCCTTTTGACGCGCACCAACGACGAACTGGTCTGGAAGACAC
TGCCAAACGATCCGCTGATCCCTATACTCTCCAAGCCCCCGAAAGGAGACTACTCCGCCA
CCATGGAGGACTGGGAGGATGAGCACAACGGTATCTTGGCGGCTCTCAGAGAAGCATGTG
TCCCACGGATGAACTTCGCGCACGGGAAGCGTAACACCTGTTGGGCAGTTACAAGCAGCC
GGGTGCTGCACGAGGCAGGCGTCCTGATAACGCCGGAGGACTTCAACCGCATCTTTCCGG
CGTTCCGAGAGGACAAACCGCACTCGGCTTTGGCAGCCTTGGATGCTGTCGCCGCTCTCG
TGTGGGGCCTGGATACATCCTCGGGCATCTTGAGTGGAAAAGGCAGTTTCATGCGTCTGG
AGAACAGCCATTGGAGCAATTCCAACAGAGGGTATGAGTATGGCCTCAACCTGGACGCAC
TGGAAGGCTACGAGATCGCCAACCCACGCATGATCAAAGCGCTTAAACAACGGCGCGGGC
GTGAATGTTACGACATTGAAACGGGCAAGTTGGTGCCTATGGATCCTGGTAGGGTCCAAG
TGCCGATCAACCGGGTTGTGCCCCACGTGCTGGTGGACACTTCCGCAGCGGCCAAACCAG
GTTTTCTGGAAAACAGGCTCACGGTTGACAGATGGGACCAAGTGCACAGCTTCAAAACAA
GAGCAGCAGTAAAGTTCGCAGAGCTGACGAAGCGCGTCTCATACAACTCAGTTCTCGACC
TTGGGGCCGCCCCGGGAGGAGTGACCGACTATTGCGTGAAGAAGGGTAAGACCGTTACAT
GTGTCTCCGAACAGTGGGACTCTAAGCCGAGAGGCGCTGTGGTCATTACAGCCGATATCA
ACGGCCCACTTAACAACCTAGGCATCTTCGACCTGGTGTTTTGTGACGCAGCCGGACCAC
GACGCTATCACCACTACGCGCAGTGCGAAGACCACGCCGTGCTATTCACATCAGCATGCA
AACACGGGGTGGAGCGCACAGCCAAGGGCGGGGTATTCATTGTGAAGGCGTACGGAATGG
CGGACCGCCGAACAGAGCGGGCAGTGGAATGCACAGCGAGGTATTTCAAGTCCGTCTCGG
TCGAAAAACCAGTCTCCTCCCGCATAACCAACGTGGAAGTCTTCTTCAAGTTTTCCGGAC
GCTGTCGCCCGCATGCTCGTTCCATTGCACACTTGGGCCCTCAACTGACCGACATCTATG
CTCGCACGAGGAAGGCGTACAAAATGCTGGCGAGAGGAAGTGTTGCTGACAAGGTGAAAG
TGGCAGAGATCCTCAACTCGATGGTGGGAGCCGCGCCGGGTTACAGAGTCCTCAACAGGA
ACATCATCACTGCCGAAGAAGAAGTCTTGGTTAATGCCGCCAACAGCAACGGCAGACCCG
GCGACGGTGTGTGTGGTGCGCTCTACGGCGCGTTCGGGGACGCTTTCCCCAACGGTGCGA
TCGGCGCGGGAAACGCGGTCCTGGTCCGAGGACTCGAGGCCACCATCATCCACGCAGCCG
GAGCTGACTTCAGAGAGGTCGATGAAGAAACTGGTGCGCGACAGCTGAGAGCAGCATACC
GCGCGGCGGCTACTTTAGTCACTGCTAACGGTATCACCAGCGCTGCCATCCCTCTGCTGA
GTACACACATCTTTTCCAACGGTCGAAACAGACTGGAACAGTCCTTCGGCGCATTAGTGG
AGGCGTTCGACACGACAGAGTGCGACGTCACCATCTACTGCCTGGCCAACAACATGGCCG
CGAGGATCCAGCAACTAATCGACGATCACGCTCGCGAAGAGTTCGACGAGGAAGTGGTTG
TGGAAGAAGAAGAGGAACATAAAGCTGATGCGATGAGTGACACGGAGACGCTGTCCAGCT
TCGGCGACGAAACGGTGTGGGTGCCCAAACATAGTACTCTGGCCGGAAGACCAGGATACA
GTGCCACTTACGGCGACCGCAGATCTCTTTTTGTCGGCACGAAGTTCCACCGTGCCGCAG
TTGCTATGTCGTCAATCGAAGCGGCTTGGCCTAGGACCAAAGAAGCCAATGCTAAACTCA
TTGAGTACATACGAGGGCAGCACCTCGTTGACGTCCTAAAAAGCTGTCCAGTCAACGACA
TACCGGTAGGTAGACCGCCTTCTAGCCTGCCCTGCGGTTGCATTTACGCCATGACCCCGG
AACGGGTCACAGTGCTGAAGCAAAGGCCGCAAGAAGGTTTTGTGGTATGCAGTGCATTCA
AACTACCGCTCACCAACATCCAAGATGTCACCAAAGTGGAGTGCACGGTGAGAGCACCTG
CAGAGGAACCTAGACCGGTGCGCTACTTGCAAGAGAGGCGCCCAGCGCAGGCCGCCGCGA
GGCAGCCTAGGCCGGCAACTGNGGCTGCCAACGTCG------------------------
CCAGCACAGCCACGAGTCGCCGCACACCCGCGCCGGGCTCGGTGCAGGTGCGCCTACTGC
CGCCAAGAGACGGCACGGTATCCCGCAGTTCTCGCACGGGTTCGCAGTCCAGCGTCACCT
CGTCAGCGGGATCCATAATGCCGGTGCCCCGAAGGGCGCCAGTCGCGCCAGCGGCATCAT
TGGCGAGCAGCGTCCACAGCCATAGTGTGCGCAGCGCCCCTGCCATTCTGAGGGCCGCCA
GCACAGGTGCCAGAAGCGTGCGCAGCGTCCAGTCCGGCTTAACCGGGCACAGAGAGAACG
CTGTTAGCGTCGCCAGCTCGGTGAGACAGCCCAGTGGGCCGCCCAGCAGCGTGAGCACGC
CCGCCGCGCCTAGAGGGCTAACACGGGATCAGTTCGGCGCCGTGAGAGCTAGGGCCCGCA
GGGACCTAGAGTTGGAGGGATCGGAGCATGGCAGCCAGGCCAGTTTCCGTTCCGGCTCGC
TGGTGGTGGGGAGCACCGCTAGTAGCTACAGCCAACGTCCTGACGACCAGGACACGGGCT
CTGAGCCCTCAGGCCGCGGCGCCGCCGTGAGGACACGACGCAGAGGGCAACGGGACGGCC
CCGGAGGGTATATATTCTCTTCTGACCAAGGTACAGCTCATCTCAGCCAGCATAACACCC
AGACAAACAACACTACGGAGGTGTTGATGAGAACGTCGGTACTGCCAAGTAACGACCATG
GTACTCCAGATCTGCCTGCAGAGACGAAGAAGAGGCTGGCGTACCAGATGCGCCCTACTC
AAAAGAACAAGAGTCGCTACCTGTCCGCGAAGGTCCACAACATGAAACACAAGATCGTTC
AATGTTTGCAGCGAGGTGCCGGGCACTACCTGAGAGAGCAACATGCTCTGCCGCTGTGGA
AAAACACCTTCCCTAAGCCCAGGTACTCCGACGCCTGCGTGGTGAAGTTCGAGAGTGTCA
ACACAGCGATTGTTGCAGCCAACATGTTCATAGGGTGCAACTACCCCACTTTAAGCTCGT
TCGGAGTCACGGACAAGTACGATGCTTATTTGGACATGGTTGATGGGCTCAACTGCAACC
TCGACACCGTGACGTTTGACCCTGCTAAGGTGCGTTCTCTGCCGAAGAAATCAGAATACA
ACCAGCCGCTCATACAGTCCCAAGTGCCCGGTCCTATGGCATCTACTCTGCAAAGCATCC
TTATGGCCGCCACCAAACGCAACTGCAACGTCACGCAGATGAGAGAGCTCCCTACCATGG
ACTCAGCGGCAATGAACGTGGAAGCTTTTAAAAAATTCGCCTGTAAAGACACCGATCTGT
GGACTGAGTTCGCAGAAAAACCCGTAAGGTTGTCGCCCGGCCAAATTGAAGAGTACGTCT
TTCACTTACAAGGGGCTAAGGCCAATGTGATGCACAGCAGAGTCGAAGCCGTATGCCCTG
ACCTTTCGGAGGTGGCTATGGACAGATTCACACTGGACATGAAACGCGACGTTAAAGTGA
CGCCGGGCACGAAACATGTAGAGGAGAGACCTAAGGTTCAAGTGATTCAGGCGGCCGACC
CTATGGCCACCGCGTACTTGTGCGCTATCCATCGAGAGCTAGTCCGAAGATTGAAAGCCG
TCCTAAAACCATCCATACATGTGTTGTTCGACATGAGTTCCGAGGACTTNGACGCTATCG
TGGGCCACGGGATGAAGTTGGGCGACAAGGTGCTGGAAACGGACATCTCCTCATTCGACA
AGAGCCAGGACCAGGCCATGGCGGTTACGGCGTTGATGCTGCTGGAAGACTTGGGCGTAG
AGGAGGATCTCCTGACCCTCATCGAGGCGTCCTTCGGCGACATCACTTCTGTCCACCTGC
CTACAGGCACTAGATTCCAGTTTGGATCGATGATGAAGTCCGGGCTATTCCTGACGTTGT
TCGTGAATACGTTGCTTAACATCACCATAGCCGCCCGAGTCTTACGGGAGCAGCTGGCTG
ACACCAGGTGCGCCGCGTTTATTGGCGACGACAACGTCATAACCGGAGTAGTGTCCGATG
ACATGATGGTGGCCAGGTGTGCGTCCTGGCTGAACATGGAGGTGAAGATCATGGACATGG
AGATCGGCGATAGGAGTCCTTATTTTTGTGGCGGCTTCCTGTTACTCGACACGGTAACAG
GCACTGTAAGCCGAGTGTCGGACCCTGTAAAACGCCTGATGNNNNNNNNNNNNNNNNNNN
NNNNNNNNNNNNNNNNNNNNNNNNNNNNNNNNNNNNNNNNNNNNNNNNNNNNNNNNNNNN
NNNNNNNNNNNNNNNNNNNNNNNNNNNNNNNNNNNNNNNNNNNNNNNNNNNNNNNNNNNN
NNNNNNNNNNNNNNNNNNNNNNNNNNNNNNNNNNNNNNNNNNNNNNNNNNNNNNNNNNNN
NNNNNNNNNNNNNNNNNNNNNNNNNNNNNNNNNNNNNNNNNNNNNNNNNNNNNNNNNNNN
NNNNNNNNNNNNNNNNNNNNNNNNNNNNNNCACCAACTCACCCTATCGCCAGATGGAGCC
CATGTTCGCACCGGCTTCTCGAGGACAAGTACAGCCGTATCGGCCGCGCACAAAGCGCCG
CCAAGAGCCGCAAGTCGGCAACGCTGCTATTGCTGCCCTCGCGAACCAGATGAGCGCGCT
CCAGCTGCAGGTGGCTGGACTTGCCGGCCAGGCAAGGGTGGACCGTCGTGGACCGAGACG
TGTTCAGAAGAACAAGCAGAAGAAGAAGAACTCTTCCAACGGAGAAAAACCCAAGGAGAA
GAAGAAGAAGCAAAAACAACAGGAGAAGAAAGGGAGCGGCGGTGAAAAAGTCAAGAAGCC
ACGGAACCGGCCCGGGAAGGAGGTAAGGATCTCCGTAAAGCGTGCCCGACAGAGCACCTT
CCCCGTGTACCATGACGGTGCCATATCCGGCTATGCGGTGCTGATTGGCTCCCGCGTGTT
TAAGCCAGCGCACGTGAAGGGTAAGATCGACCACCCCGAACTGGCGGACATCAAGTTCCA
GGTCGCCGAGGACATGGACCTCGAAGCAGCCGCATACCCCAAGAGCATGCGAGACCAAGC
GGCTGAACCAGCAACCATGACGGATGGAGTGTACAACTGGGAATACGGCACTATCAGAGT
GGAGGACAACGTCGTGATCGATGCGAGCGGCAGAGGCAAGCCGGGTGACAGTGGCAGGGC
CATCACCGACAACTCAGGAAAGGTTGTCGGTATCGTCCTCGGAGGAGGACCCGATGGTAG
GCGCACACGTCTCTCCGTGATAGGCTTCGACAAGAAGCTGAAGGCCAGAGAGATCGCCTA
CAGCGAGGCCATCCCTTGGACACGCGCACCAGCTCTCCTGCTGCTGCCCATGGTCATCGC
CTGTACCTACAACTCCAACACCTTTGACTGCTCCAAACCGTCCTGCCAGGACTGTTGCAT
TACTGCTGAACCAAAGAAGGCCATGACTATGCTGAAGGACAACCTGAATGACCCGAACTA
CTGGGACCTGCTTATTGCCGTCACCACCTGCAGTTCCGCCCGAAAAAAGAGGGCTGTGTC
TACGTCGCCTGCCGCCGTTTACGACACACAAATTCTCGCCGCCCACGCAGCTGCCTCCCC
GTATAGGGCGTACTGCCCCGATTGTGACGGAACTGCCTGCATCTCGCCGATAGCTATCGA
CGAGGTGGTAAGTAGCGGTAGTGACCACGTCCTTCGCATCCGGGTCGGTTCTCAATCGGG
AGTGACCGCTAAAGGCGGTGCGGCGGGTGAAACCTCTCTGCGATACCTGGGAAGGGACGG
TAAGGTTCACGCCGCGGACAACACGCGGCTCGTGGTGCGCACCACTGCAAAGTGCGACGT
GCTGCAGGCCACTGGCCACTACATTCTGGCCAACTGCCCAGTGGGGCAGAGTCTCACTGT
TGCGGCCACACTGGACGGCACCCGGCATCAATGTACCACGGTTTTCGAACATCAAGTAAC
GGAGAAGTTCACAAGAGAACGCAGCAAGGGCCACCACCTGTCCGATCTGACCAAGAAATG
CACCAGGTTTTCCACCACCCCGAAGAAATCCGCGCTCTATCTCGTGGATGTGTATGACGC
TCTGCCGATTTCTGTAGAGATCAGCACCGTGGTGACATGCAACGAAAGTCAGTGCACAGT
GAGGGTGCCACCCGGTACCACAGTGAAATTCGATAAGAAGTGCAAGAGCGCTGCCCAAGC
GACCGTCACCTTCACCAGCGACTCCCAGACGTTTACGTGCGAGGAGCCGGTCCTAACGGC
CGCCAGTATCACCCAGGGCAAGCCGCACCTTAGATCGTCAATGCTGCCCAGCGGAGGCAA
AGAGGTGAAAGCGAGGATTCCATTCCCGTTCCCGCCAGAGACTGCGACCTGCAGAGTGAG
TGTCGCCCCACTGCCATCGATCACCTATGAGGAAAGCGATGTCCTGCTGGCCGGCACTGC
GAAATACCCCGTGCTGCTAACTACACGGAATCTTGGTTTCCATAGCAACGCCACATCCGA
ATGGATCCAGGGTAAGTACCTGCGCCGCATCCCGGTCACGCCCCAAGGGATCGAGCTAAT
GTGGGGAAACAACGCACCGCTGCACTTCTGGTCATCTGTCAGGTACGCATCTGGGGACGC
CGACGCGTACCCCTGGGAACTCCTGGTGCACCACACCAAGCACCACCCGGAGTATGCGTG
GGCGTTTGTAGGAGTTGCATGTGGCCTACTGGCCGTTGCAGCATGCATGTTTGCGTGCGC
ATGCAACAGGGTGCGGTACTCTCTGCTCGCCAACACGTTCAACCCGAACCCACCACCACT
GACCGCACTGACTGCAGCACTGTGCTGCATACCTGGGGCTCGCGCGGATCAACCCTACCT
GGACATCATTGCCTACTTGTGGACCAACAGCAAAGTGGCCTTCGGGCTGCAATGCGCGGC
GCCCGTGGCTTGTATGCTCATCGTCACATACGCCCTTAGACACTGCAGATTGTGCTGCAA
GTCTTTTTTAGGGGTAAGAGGGTGGTCGGCTCTGCTGGTCATCCTTGCGTATGTACAGAG
CTGCAAGAGCTACGAACACACCGTGGTGGTCCCAATGGATCCAAGAGCCCCGTCGTACGA
GGCGGTGATAAACCGGAATGGGTATGACCCCCTGAAGCTGACCATCGCAGTGAATTTCAC
CGTCATCTCACCAACTACGGCTCTGGAATACTGGACCTGTGCAGGAGTCCCTGTCGTCGA
GCCGCCCCATGTGGGCTGCTGCACGTCAGTGTCCTGCCCCACCGACCTCTCCACGCTGCA
CGCGTTCACCGGCAAAGCCGTCTCCGACGTGCACTGCGATGTGCACACAAACGTGTACCC
CTTGTTGTGGGGTGCGGCTCACTGCTTTTGTTCCACTGAAAACACGCAGGTCAGCGCTGT
GGCCGCCACCGTTTCTGAGTTCTGCGCTCAGGACTCAGAACGCGCCGAGGCGTTCAGCGT
TCACAGCAGCTCAGTCACTGCAGAGATCCTGGTGACGCTTGGTGAAGTGGTGACGGCAGT
CCACGTTTACGTGGACGGGGTAACATCAGCCAGGGGTACCGACCTCAAGATCGTGGCTGG
CCCAATAACAACTGACTACTCCCCGTTTGATCGCAAAGTAGTCCGTATCGGCGAAGAGGT
CTATAACTACGACTGGCCTCCTTACGGGGCTGGTCGACCAGGCACATTCGGAGACATTCA
AGCTAGGTCAACCAACTATGTCAAACCCAATGATCTGTACGGGGATATCGGGATTGAAGT
ACTGCAGCCGACTAATGACCACGTGCACGTGGCTTACACGTATACGACCTCCGGGTTACT
GCGTTGGTTGCAGGACGCTCCGAAACCACTCAGTGTCACAGCACCGCACGGTTGTAAGAT
CAGTGCTAACCCGCTCCTGGCCCTCGATTGTGGGGTTGGTGCCGTCCCCATGTCCATCAA
CATTCCGGACGCGAAGTTCACCCGCAAATTAAAGGATCCGAAACCATCGGCCCTGAAATG
CGTGGTGGACAGTTGCGAGTACGGGGTGGACTACGGGGGCGCCGCCACGATCACCTACGA
GGGCCACGAGGCTGGGAAGTGCGGGATCCATTCCCTGACACCAGGAGTCCCTCTGAGAAC
ATCAGTGGTTGAAGTAGTTGCCGGCGCTAATACCGTCAAAACGACCTTCTCCTCACCCAC
GCCCGAGGTCACACTCGAGGTAGAGATCTGTTCGGCAATAGTGAAGTGCGCCAGTGAGTG
CACTCCACCGAAGGAACACGTAGTCGCAGCCAGGCCTCGCCATGGCAGCGACACTGGAGG
CTACATCTCCGGGCCCGCAATGCGCTGGGCCGGAGGGATTGTAGGGACCCTAGTGGTCCT
GTTCCTCATCCTTGCCGTCACCTACTGCGTGGTGAAGAAGTGCC
>BC46_FR19854026
AGACTGCGTTTCCAGGGTTCGAAGTGGTGGCCAGCAACCGGTCGTCCAACGACCATGCCG
CCGCCAGAGCTTTCTCCCACTTGGCTACCAAGTGGATTGAGCGCGACATCGATGGCCGTC
AGGTCATCGTTGCCGACATAGGGAGCGCACCAGCGAGAAGAGTCGGGGCACCCGATAATG
TCACATACCACAGTGTGTGTCCTCGCAAATGCGCTGAAGACCCTGAGAGGCTGGCTTCTT
ACGCCAGGAAACTTGTCAGGGCTGTGGAGAAAGGAGATGGACACCTCGTCAGTGACAGAA
TCACTGACTTGAAGGACGTCCTGGAGAACCCGGACACGTCACTGGAAACCACCAGTATCT
GCCTGAACGACGACGTGAGTTGTAAAGTGAAGGCCGATATTGCAGTGTACCAGGATGTGT
ACGCAGTTGATGCGCCGTCTACCATCTACGCTCAAGCCGACAAAGGCACGCGAGTGGTAT
ACTGGATCGGGTTCGAGCCGTTCGTGTTTCACACGGACGCTATGGCGGGCAGCTTCCCGC
TATATGACGCCAACTGGAGCGACTCGGCGGTACTGGCAGCAAAAAATCTGCCACTGTGCT
ACTCAGGGTTATCGGAGGACTCCATTAAATGGAGATTCCGTTTCCGTGACAAGCCACTGG
TACCGTCTGGAGAAATCCACTACTCGGTGGGTAGCACCCACTATGTTGAGGACCGAGACA
AGCTGAAAAGCTGGCACCTGCCTTCTACCTTCCACTTCGTGGCACCCAACAAGTACACAT
GCCGTTGTGATACGGTAGTGAGCTGTGGTGGCTACGTCGTGAAGAAGATCACGATTTGTG
AGGGCATTGTTGGTAGACCCGCGAATGAGGAATTGGCCACCTCGTACCACCGTGATGGAG
TGGTGGTGACCAAGTTCTCAGACACGATCAACCACGAACAGGTGTCGTTCCCAGTGGTGA
CCTACATCCCTGCCGTCATCTGCGACCAGATGACCGCCATGACGGCTAACCCCGTCAAAT
ATCCGGATGTCGTCAAACTGCTGGTAGGACTCAACCAGAGGATCGTGGTCAATGGGACCA
CCGTCCGGAACGTCAACTCCATGGATAACTCGCTGATTCCCGTATTTGCTCGCGCATTGT
GCAGCTGGGCAGACGAAGTTCGGCGGGACATGGAGGACGAACAGGACATGTACGGTGTCA
CGTCTGTCACCACATGGATCTGTATCTGCAGAGCGTATGATAAACGCCAGCAGCATACCT
TCTACCGCAGGCCCAAGCAGTCCTCAGGCATCTATGTGCCTGCTAAGTTCACAGGATCGC
TGAGAGCCTCCCTCTCCGCCACGTACCTCAACCTGCCTCTGAAGCAACTGCTGCTCAACA
CACTCAAACGTGCGATCAAACCTAGGGATCAGGCCATCGCAGATGAGACAGAAGCACGCG
CACACGATGCAGCTGAGGTGCACGAGCTGACAGAGGAAGAGGGTAGGCAACAGGCCGCCA
ACCCTAGTTACATCGCAGATGTGCTAGGTCAGGACGACGAAGAGGAAGTCGACGACGGAA
TGTCTAATGTGGACCTTGGCGAAGAAGACGGGGTGGGTTCTACCATCATCGACTGTCAAA
GAGGTACCGTGAAAGTGATCACGGCTTTCGGTGACAACACGATGGGAGAATACTTAGTAC
TATCCCCGGTAACTGTGTTGCGCACCAGGAAACTGGCCGTGCTGCTCGGACCGCTCGCAG
AAGAAGTGATGCAGTACGTCCACAAGGGCCGGACGGGACGTTACGCTATCGAGAAGAACA
ACCTGAAGGTACTCATCCCTACGGGAGTGTCCCTCAAGACGGCTCATTTTCAGGCCCTTA
CTGAAAGTGCTACCTTGACCTACAATGACTACCTGTTCACATGCCGTACGCTCGATCAGC
TGGCAACAAGAGGATCTGCGAAAAACACTGACGAAGTCTACTACAAGCTTGTTGACGCCG
CTAAGGCGAAGGATGAATACGTTTACGAATTGTCCTCCAAGCAATGCGTCAAGAAAGAAG
ATGCAACAGGCACAGTCCTTCAAGGGGACATATGCAATCCGCCTTACCACCAGTTTGCCT
TCGAGGCGCTGCGTAAAAGGCCGGCTCACACACACGACGTCCACACGATTGGCATCTACG
GGGTTCCGGGTGCAGGAAAAACCGCTATCATCACAACCGAAGTAACCACACGCGACTTGG
TCGCTAGTGGAAAAAAGGAGAATTGTGAGGACATCAAGCGGTGCGTGTTGGAGAGACGCG
GCTTAAAAATAGCCGCACGTACGGTTGACTCGCTGCTCTACGGTGCATACCGAGGAGCGG
TCGACACGCTGTACGTTGACGAGGCTTACGCCTGTCACTCGGGCACTCTGCTCGCCTTGA
TCGCTGCGGTAAGACCGACGGGAAAGGTGGTGCTTTGTGGTGACCCTAAACAAGTCGGAT
GTGTGAACCAGCTCCAAATGCGGATGCATTATAATCACGAGATCAGTGACCGCGTTCTGC
GGAAGAACATCTCCCGCCGTTGCACTCATACGCTTACGGCCATTGTTTCAAACCTCAACT
ACGAAGGTAGAATGAAGACTACGAACCCGTGCAAGAAGCCGGTACTGATTGATACAACCG
GGTCTACCAAGCCTGACAAAGAAGCGTTGGTATTGACGTGCTTCCGCGGGTGGGTTAAAG
ATTTAAAAATTCTCTACCCTCACAACGAGCTCATGACTGCGGCTGCCTCACAGGGTTTGA
CTCGTGAAAAAGTGTACGCCGTTCGTTGCCGCGTCACGTCGAACCCACTCTACGAGCCGA
CTTCTGAGCACATTACTGTCCTTTTGACGCGCACCAACGACGAACTGGTCTGGAAGACAC
TGCCAAACGATCCGCTGATCCCTATACTCTCCAAGCCCCCGAAAGGAGACTACTCCGCCA
CCATGGAGGACTGGGAGGATGAGCACAACGGTATCTTGGCGGCTCTCAGAGAAGCATGTG
TCCCACGGATGAACTTCGCGCACGGGAAGCGTAACACCTGTTGGGCAGTTACAAGCAGCC
GGGTGCTGCACGAGGCAGGCGTCCTGATAACGCCGGAGGACTTCAACCGCATCTTTCCGG
CGTTCCGAGAGGACAAACCGCACTCGGCTTTGGCAGCCTTGGATGCTGTCGCCGCTCTCG
TGTGGGGCCTGGATACATCCTCGGGCATCTTGAGTGGAAAAGGCAGTTTCATGCGTCTGG
AGAACAGCCATTGGAGCAATTCCAACAGAGGGTATGAGTATGGCCTCAACCTGGACGCAC
TGGAAGGCTACGAGATCGCCAACCCACGCATGATCAAAGCGCTTAAACAACGGCGCGGGC
GTGAATGTTACGACATTGAAACGGGCAAGTTGGTGCCTATGGATCCTGGTAGGGTCCAAG
TGCCGATCAACCGGGTTGTGCCCCACGTGCTGGTGGACACTTCCGCAGCGGCCAAACCAG
GTTTTCTGGAAAACAGGCTCACGGTTGACAGATGGGACCAAGTGCACAGCTTCAAAACAA
GAGCAGCAGTAAAGTTCGCAGAGCTGACGAAGCGCGTCTCATACAACTCAGTTCTCGACC
TTGGGGCCGCCCCGGGAGGAGTGACCGACTATTGCGTGAAGAAGGGTAAGACCGTTACAT
GTGTCTCCGAACAGTGGGACTCTAAGCCGAGAGGCGCTGTGGTCATTACAGCCGATATCA
ACGGCCCACTTAACAACCTAGGCATCTTCGACCTGGTGTTTTGTGACGCAGCCGGACCAC
GACGCTATCACCACTACGCGCAGTGCGAAGACCACGCCGTGCTATTCACATCAGCATGCA
AACACGGGGTGGAGCGCACAGCCAAGGGCGGGGTATTCATTGTGAAGGCGTACGGAATGG
CGGACCGCCGAACAGAGCGGGCAGTGGAATGCACAGCGAGGTATTTCAAGTCCGTCTCGG
TCGAAAAACCAGTCTCCTCCCGCATAACCAACGTGGAAGTCTTCTTCAAGTTTTCCGGAC
GCTGTCGCCCGCATGCTCGTTCCATTGCACACTTGGGCCCTCAACTGACCGACATCTATG
CTCGCACGAGGAAGGCGTACAAAATGCTGGCGAGAGGAAGTGTTGCTGACAAGGTGAAAG
TGGCAGAGATCCTCAACTCGATGGTGGGAGCCGCGCCGGGTTACAGAGTCCTCAACAGGA
ACATCATCACTGCCGAAGAAGAAGTCTTGGTTAATGCCGCCAACAGCAACGGCAGACCCG
GCGACGGTGTGTGTGGTGCGCTCTACGGCGCGTTCGGGGACGCTTTCCCCAACGGTGCGA
TCGGCGCGGGAAACGCGGTCCTGGTCCGAGGACTCGAGGCCACCATCATCCACGCAGCCG
GAGCTGACTTCAGAGAGGTCGATGAAGAAACTGGTGCGCGACAGCTGAGAGCAGCATACC
GCGCGGCGGCTACTTTAGTCACTGCTAACGGTATCACCAGCGCTGCCATCCCTCTGCTGA
GTACACACATCTTTTCCAACGGTCGAAACAGACTGGAACAGTCCTTCGGCGCATTAGTGG
AGGCGTTCGACACGACAGAGTGCGACGTCACCATCTACTGCCTGGCCAACAACATGGCCG
CGAGGATCCAGCAACTAATCGACGATCACGCTCGCGAAGAGTTCGACGAGGAAGTGGTTG
TGGAAGAAGAAGAGGAACATAAAGCTGATGCGATGAGTGACACGGAGACGCTGTCCAGCT
TCGGCGACGAAACGGTGTGGGTGCCCAAACATAGTACTCTGGCCGGAAGACCAGGATACA
GTGCCACTTACGGCGACCGCAGATCTCTTTTTGTCGGCACGAAGTTCCACCGTGCCGCAG
TTGCTATGTCGTCAATCGAAGCGGCTTGGCCTAGGACCAAAGAAGCCAATGCTAAACTCA
TTGAGTACATACGAGGGCAGCACCTCGTTGACGTCCTAAAAAGCTGTCCAGTCAACGACA
TACCGGTAGGTAGACCGCCTTCTAGCCTGCCCTGCGGTTGCATTTACGCCATGACCCCGG
AACGGGTCACAGTGCTGAAGCAAAGGCCGCAAGAAGGTTTTGTGGTATGCAGTGCATTCA
AACTACCGCTCACCAACATCCAAGATGTCACCAAAGTGGAGTGCACGGTGAGAGCACCTG
CAGAGGAACCTAGACCGGTGCGCTACTTGCAAGAGAGGCGCCCAGCGCAGGCCGCCGCGA
GGCAGCCTAGGCCGGCAACTGNGGCTGCCAACGTCG------------------------
CCAGCACAGCCACGAGTCGCCGCACACCCGCGCCGGGCTCGGTGCAGGTGCGCCTACTGC
CGCCAAGAGACGGCACGGTATCCCGCAGTTCTCGCACGGGTTCGCAGTCCAGCGTCACCT
CGTCAGCGGGATCCATAATGCCGGTGCCCCGAAGGGCGCCAGTCGCGCCAGCGGCATCAT
TGGCGAGCAGCGTCCACAGCCATAGTGTGCGCAGCGCCCCTGCCATTCTGAGGGCCGCCA
GCACAGGTGCCAGAAGCGTGCGCAGCGTCCAGTCCGGCTTAACCGGGCACAGAGAGAACG
CTGTTAGCGTCGCCAGCTCGGTGAGACAGCCCAGTGGGCCGCCCAGCAGCGTGAGCACGC
CCGCCGCGCCTAGAGGGCTAACACGGGATCAGTTCGGCGCCGTGAGAGCTAGGGCCCGCA
GGGACCTAGAGTTGGAGGGATCGGAGCATGGCAGCCAGGCCAGTTTCCGTTCCGGCTCGC
TGGTGGTGGGGAGCACCGCTAGTAGCTACAGCCAACGTCCTGACGACCAGGACACGGGCT
CTGAGCCCTCAGGCCGCGGCGCCGCCGTGAGGACACGACGCAGAGGGCAACGGGACGGCC
CCGGAGGGTATATATTCTCTTCTGACCAAGGTACAGCTCATCTCAGCCAGCATAACACCC
AGACAAACAACACTACGGAGGTGTTGATGAGAACGTCGGTACTGCCAAGTAACGACCATG
GTACTCCAGATCTGCCTGCAGAGACGAAGAAGAGGCTGGCGTACCAGATGCGCCCTACTC
AAAAGAACAAGAGTCGCTACCTGTCCGCGAAGGTCCACAACATGAAACACAAGATCGTTC
AATGTTTGCAGCGAGGTGCCGGGCACTACCTGAGAGAGCAACATGCTCTGCCGCTGTGGA
AAAACACCTTCCCTAAGCCCAGGTACTCCGACGCCTGCGTGGTGAAGTTCGAGAGTGTCA
ACACAGCGATTGTTGCAGCCAACATGTTCATAGGGTGCAACTACCCCACTTTAAGCTCGT
TCGGAGTCACGGACAAGTACGATGCTTATTTGGACATGGTTGATGGGCTCAACTGCAACC
TCGACACCGTGACGTTTGACCCTGCTAAGGTGCGTTCTCTGCCGAAGAAATCAGAATACA
ACCAGCCGCTCATACAGTCCCAAGTGCCCGGTCCTATGGCATCTACTCTGCAAAGCATCC
TTATGGCCGCCACCAAACGCAACTGCAACGTCACGCAGATGAGAGAGCTCCCTACCATGG
ACTCAGCGGCAATGAACGTGGAAGCTTTTAAAAAATTCGCCTGTAAAGACACCGATCTGT
GGACTGAGTTCGCAGAAAAACCCGTAAGGTTGTCGCCCGGCCAAATTGAAGAGTACGTCT
TTCACTTACAAGGGGCTAAGGCCAATGTGATGCACAGCAGAGTCGAAGCCGTATGCCCTG
ACCTTTCGGAGGTGGCTATGGACAGATTCACACTGGACATGAAACGCGACGTTAAAGTGA
CGCCGGGCACGAAACATGTAGAGGAGAGACCTAAGGTTCAAGTGATTCAGGCGGCCGACC
CTATGGCCACCGCGTACTTGTGCGCTATCCATCGAGAGCTAGTCCGAAGATTGAAAGCCG
TCCTAAAACCATCCATACATGTGTTGTTCGACATGAGTTCCGAGGACTTNGACGCTATCG
TGGGCCACGGGATGAAGTTGGGCGACAAGGTGCTGGAAACGGACATCTCCTCATTCGACA
AGAGCCAGGACCAGGCCATGGCGGTTACGGCGTTGATGCTGCTGGAAGACTTGGGCGTAG
AGGAGGATCTCCTGACCCTCATCGAGGCGTCCTTCGGCGACATCACTTCTGTCCACCTGC
CTACAGGCACTAGATTCCAGTTTGGATCGATGATGAAGTCCGGGCTATTCCTGACGTTGT
TCGTGAATACGTTGCTTAACATCACCATAGCCGCCCGAGTCTTACGGGAGCAGCTGGCTG
ACACCAGGTGCGCCGCGTTTATTGGCGACGACAACGTCATAACCGGAGTAGTGTCCGATG
ACATGATGGTGGCCAGGTGTGCGTCCTGGCTGAACATGGAGGTGAAGATCATGGACATGG
AGATCGGCGATAGGAGTCCTTATTTTTGTGGCGGCTTCCTGTTACTCGACACGGTAACAG
GCACTGTAAGCCGAGTGTCGGACCCTGTAAAACGCCTGATGCAGATGNNNNNNNNNNNNN
NNNNNNNNNNNNNNNNNNNNNNNNNNNNNNNNNNNNNNNNNNNNNNNNNNNNNNNNNNNN
NNNNNNNNNNNNNNNNNNNNNNNNNNNNNNNNNNNNNNNNNNNNNNNNNNNNNNNNNNNN
NNNNNNNNNNNNNNNNNNNNNNNNNNNNNNNNNNNNNNNNNNNNNNNNNNNNNNNNNNNN
NNNNNNNNNNNNNNNNNNNNNNNNNNNNNNNNNNNNNNNNNNNNNNNNNNNNNNNNNNNN
NNNNNNNNNNNNNNNNNNNNNNNNNNNNNNNNNNNNNNNNNNNNNNNNNNNNNNNNNNNN
NNNNNNNNNNNNNNNNNNNNNNNNNNNNNNNNNNNNNNNNNNNNNNNNNNNNNNNNNNNN
NNNNNNNNNNNNNNNNNNNNNNNNNNNNNNNNNNNNNNNNNNNNNNNNNNNNNNNNNNNN
NNNNNNNNNNNNNNNNNNNNNNNNNNNNNNNNNNNNNNNNNNNNNNNNNNNNNNNNNNNN
NNNNNNNNNNNNNNNNNNNNNNNNNNNNNNNNNNNNNNNNNNNNNNNNNNNNNNNNNNNN
NNNNNNNNNNNNNNNNNNNNNNNNNNNNNNNNNNNNNNNNNNNNNNNNNNNNNNNNNNNN
NNNNNNNNNNNNNNNNNNNNNNNNNNNNNNNNNNNNNNNNNNNNNNNNNNNNNNNNNNNN
NNNNNNNNNNNNNNNNNNNNNNNNNNNNNNNNNNNNNNNNNNNNNNNNNNNNNNNNNNNN
NNNNNNNNNNNNNNNNNNNNNNNNNNNNNNNNNNNNNNNNNNNNNNNNNNNNNNNNNNNN
NNNNNNNNNNNNNNNNNNNNNNNNNNNNNNNNNNNNNNNNNNNNNNNNNNNNNNNNNNNN
NNNNNNNNNNNNNNNNNNNNNNNNNNNNNNNNNNNNNNNNNNNNNNNNNNNNNNNNNNNN
NNNNNNNNNNNNNNNNNNNNNNNNNNNNNNNNNNNNNNNNNNNNNNNNNNNNNNNNNNNN
NNNNNNNNNNNNNNNNNNNNNNNNNNNNNNNNNNNNNNNNNNNNNNNNNNNNNNNNNNNN
NNNNNNNNNNNNNNNNNNNNNNNNNNNNNNNNNNNNNNNNNNNNNNNNNNNNNNNNNNNN
NNNNNNNNNNNNNNNNNNNNNNNNNNNNNNNNNNNNNNNNNNNNNNNNNNNNNNNNNNNN
NNNNNNNNNNNNNNNNNNNNNNNNNNNNNNNNNNNNNNNNNNNNNNNNNNNNNNNNNNNN
NNNNNNNNNNNNNNNNNNNNNNNNNNNNNNNNNNNNNNNNNNNNNNNNNNNNNNNNNNNN
NNNNNNNNNNNNNNNNNNNNNNNNNNNNNNNNNNNNNNNNNNNNNNNNNNNNNNNNNNNN
NNNNNNNNNNNNNNNNNNNNNNNNNNNNNNNNNNNNNNNNNNNNNNNNNNNNNNNNNNNN
NNNNNNNNNNNNNNNNNNNNNNNNNNNNNNNNNNNNNNNNNNNNNNNNNNNNNNNNNNNN
NNNNNNNNNNNNNNNNNNNNNNNNNNNNNNNNNNNNNNNNNNNNNNNNNNNNNNNNNNNN
NNNNNNNNNNNNNNNNNNNNNNNNNNNNNNNNNNNNNNNNNNNNNNNNNNNNNNNNNNNN
NNNNNNNNNNNNNNNNNNNNNNNNNNNNNNNNNNNNNNNNNNNNNNNNNNNNNNNNNNNN
NNNNNNNNNNNNNNNNNNNNNNNNNNNNNNNNNNNNNNNNNNNNNNNNNNNNNNNNNNNN
NNNNNNNNNNNNNNNNNNNNNNNNNNNNNNNNNNNNNNNNNNNNNNNNNNNNNNNNNNNN
NNNNNNNNNNNNNAGAGAACGCAGCAAGGGCCACCACCTGTCCGATCTGACCAAGAAATG
CACCAGGTTTTCCACCACCCCGAAGAAATCCGCGCTCTATCTCGTGGATGTGTATGACGC
TCTGCCGATTTCTGTAGAGATCAGCACCGTGGTGACATGCAACGAAAGTCAGTGCACAGT
GAGGGTGCCACCCGGTACCACAGTGAAATTCGATAAGAAGTGCAAGAGCGCTGCCCAAGC
GACCGTCACCTTCACCAGCGACTCCCAGACGTTTACGTGCGAGGAGCCGGTCCTAACGGC
CGCCAGTATCACCCAGGGCAAGCCGCACCTTAGATCGTCAATGCTGCCCAGCGGAGGCAA
AGAGGTGAAAGCGAGGATTCCATTCCCGTTCCCGCCAGAGACTGCGACCTGCAGAGTGAG
TGTCGCCCCACTGCCATCGATCACCTATGAGGAAAGCGATGTCCTGCTGGCCGGCACTGC
GAAATACCCCGTGCTGCTAACTACACGGAATCTTGGTTTCCATAGCAACGCCACATCCGA
ATGGATCCAGGGTAAGTACCTGCGCCGCATCCCGGTCACGCCCCAAGGGATCGAGCTAAT
GTGGGGAAACAACGCACCGCTGCACTTCTGGTCATCTGTCAGGTACGCATCTGGGGACGC
CGACGCGTACCCCTGGGAACTCCTGGTGCACCACACCAAGCACCACCCGGAGTATGCGTG
GGCGTTTGTAGGAGTTGCATGTGGCCTACTGGCCGTTGCAGCATGCATGTTTGCGTGCGC
ATGCAACAGGGTGCGGTACTCTCTGCTCGCCAACACGTTCAACCCGAACCCACCACCACT
GACCGCACTGACTGCAGCACTGTGCTGCATACCTGGGGCTCGCGCGGATCAACCCTACCT
GGACATCATTGCCTACTTGTGGACCAACAGCAAAGTGGCCTTCGGGCTGCAATGCGCGGC
GCCCGTGGCTTGTATGCTCATCGTCACATACGCCCTTAGACACTGCAGATTGTGCTGCAA
GTCTTTTTTAGGGGTAAGAGGGTGGTCGGCTCTGCTGGTCATCCTTGCGTATGTACAGAG
CTGCAAGAGCTACGAACACACCGTGGTGGTCCCAATGGATCCAAGAGCCCCGTCGTACGA
GGCGGTGATAAACCGGAATGGGTATGACCCCCTGAAGCTGACCATCGCAGTGAATTTCAC
CGTCATCTCACCAACTACGGCTCTGGAATACTGGACCTGTGCAGGAGTCCCTGTCGTCGA
GCCGCCCCATGTGGGCTGCTGCACGTCAGTGTCCTGCCCCACCGACCTCTCCACGCTGCA
CGCGTTCACCGGCAAAGCCGTCTCCGACGTGCACTGCGATGTGCACACAAACGTGTACCC
CTTGTTGTGGGGTGCGGCTCACTGCTTTTGTTCCACTGAAAACACGCAGGTCAGCGCTGT
GGCCGCCACCGTTTCTGAGTTCTGCGCTCAGGACTCAGAACGCGCCGAGGCGTTCAGCGT
TCACAGCAGCTCAGTCACTGCAGAGATCCTGGTGACGCTTGGTGAAGTGGTGACGGCAGT
CCACGTTTACGTGGACGGGGTAACATCAGCCAGGGGTACCGACCTCAAGATCGTGGCTGG
CCCAATAACAACTGACTACTCCCCGTTTGATCGCAAAGTAGTCCGTATCGGCGAAGAGGT
CTATAACTACGACTGGCCTCCTTACGGGGCTGGTCGACCAGGCACATTCGGAGACATTCA
AGCTAGGTCAACCAACTATGTCAAACCCAATGATCTGTACGGGGATATCGGGATTGAAGT
ACTGCAGCCGACTAATGACCACGTGCACGTGGCTTACACGTATACGACCTCCGGGTTACT
GCGTTGGTTGCAGGACGCTCCGAAACCACTCAGTGTCACAGCACCGCACGGTTGTAAGAT
CAGTGCTAACCCGCTCCTGGCCCTCGATTGTGGGGTTGGTGCCGTCCCCATGTCCATCAA
CATTCCGGACGCGAAGTTCACCCGCAAATTAAAGGATCCGAAACCATCGGCCCTGAAATG
CGTGGTGGACAGTTGCGAGTACGGGGTGGACTACGGGGGCGCCGCCACGATCACCTACGA
GGGCCACGAGGCTGGGAAGTGCGGGATCCATTCCCTGACACCAGGAGTCCCTCTGAGAAC
ATCAGTGGTTGAAGTAGTTGCCGGCGCTAATACCGTCAAAACGACCTTCTCCTCACCCAC
GCCCGAGGTCACACTCGAGGTAGAGATCTGTTCGGCAATAGTGAAGTGCGCCAGTGAGTG
CACTCCACCGAAGGAACACGTAGTCGCAGCCAGGCCTCGCCATGGCAGCGACACTGGAGG
CTACATCTCCGGGCCCGCAATGCGCTGGGCCGGAGGGATTGTAGGGACCCTAGTGGTCCT
GTTCCTCATCCTTGCCGTCACCTACTGCGTGGTGAAGAAGTGCC
>BC48_FR19854412
AGACTGCGTTTCCAGGGTTCGAAGTGGTGGCCAGCAACCGGTCGTCCAACGACCATGCCG
CCGCCAGAGCTTTCTCCCACTTGGCTACCAAGTGGATTGAGCGCGACATCGATGGCCGTC
AGGTCATCGTTGCCGACATAGGGAGCGCACCAGCGAGAAGAGTCGGGGCACCCGATAATG
TCACATACCACAGTGTGTGTCCTCGCAAATGCGCTGAAGACCCTGAGAGGCTGGCTTCTT
ACGCCAGGAAACTTGTCAGGGCTGTGGAGAAAGGAGATGGACACCTCGTCAGTGACAGAA
TCACTGACTTGAAGGACGTCCTGGAGAACCCGGACACGTCACTGGAAACCACCAGTATCT
GCCTGAACGACGACGTGAGTTGTAAAGTGAAGGCCGATATTGCAGTGTACCAGGATGTGT
ACGCAGTTGATGCGCCGTCTACCATCTACGCTCAAGCCGACAAAGGCACGCGAGTGGTAT
ACTGGATCGGGTTCGAGCCGTTCGTGTTTCACACGGACGCTATGGCGGGCAGCTTCCCGC
TATATGACGCCAACTGGAGCGACTCGGCGGTACTGGCAGCAAAAAATCTGCCACTGTGCT
ACTCAGGGTTATCGGAGGACTCCATTAAATGGAGATTCCGTTTCCGTGACAAGCCACTGG
TACCGTCTGGAGAAATCCACTACTCGGTGGGTAGCACCCACTATGTTGAGGACCGAGACA
AGCTGAAAAGCTGGCACCTGCCTTCTACCTTCCACTTCGTGGCACCCAACAAGTACACAT
GCCGTTGTGATACGGTAGTGAGCTGTGGTGGCTACGTCGTGAAGAAGATCACGATTTGTG
AGGGCATTGTTGGTAGACCCGCGAATGAGGAATTGGCCACCTCGTACCACCGTGATGGAG
TGGTGGTGACCAAGTTCTCAGACACGATCAACCACGAACAGGTGTCGTTCCCAGTGGTGA
CCTACATCCCTGCCGTCATCTGCGACCAGATGACCGCCATGACGGCTAACCCCGTCAAAT
ATCCGGATGTCGTCAAACTGCTGGTAGGACTCAACCAGAGGATCGTGGTCAATGGGACCA
CCGTCCGGAACGTCAACTCCATGGATAACTCGCTGATTCCCGTATTTGCTCGCGCATTGT
GCAGCTGGGCAGACGAAGTTCGGCGGGACATGGAGGACGAACAGGACATGTACGGTGTCA
CGTCTGTCACCACATGGATCTGTATCTGCAGAGCGTATGATAAACGCCAGCAGCATACCT
TCTACCGCAGGCCCAAGCAGTCCTCAGGCATCTATGTGCCTGCTAAGTTCACAGGATCGC
TGAGAGCCTCCCTCTCCGCCACGTACCTCAACCTGCCTCTGAAGCAACTGCTGCTCAACA
CACTCAAACGTGCGATCAAACCTAGGGATCAGGCCATCGCAGATGAGACAGAAGCACGCG
CACACGATGCAGCTGAGGTGCACGAGCTGACAGAGGAAGAGGGTAGGCAACAGGCCGCCA
ACCCTAGTTACATCGCAGATGTGCTAGGTCAGGACGACGAAGAGGAAGTCGACGACGGAA
TGTCTAATGTGGACCTTGGCGAAGAAGACGGGGTGGGTTCTACCATCATCGACTGTCAAA
GAGGTACCGTGAAAGTGATCACGGCTTTCGGTGACAACACGATGGGAGAATACTTAGTAC
TATCCCCGGTAACTGTGTTGCGCACCAGGAAACTGGCCGTGCTGCTCGGACCGCTCGCAG
AAGAAGTGATGCAGTACGTCCACAAGGGCCGGACGGGACGTTACGCTATCGAGAAGAACA
ACCTGAAGGTACTCATCCCTACGGGAGTGTCCCTCAAGACGGCTCATTTTCAGGCCCTTA
CTGAAAGTGCTACCTTGACCTACAATGACTACCTGTTCACATGCCGTACGCTCGATCAGC
TGGCAACAAGAGGATCTGCGAAAAACACTGACGAAGTCTACTACAAGCTTGTTGACGCCG
CTAAGGCGAAGGATGAATACGTTTACGAATTGTCCTCCAAGCAATGCGTCAAGAAAGAAG
ATGCAACAGGCACAGTCCTTCAAGGGGACATATGCAATCCGCCTTACCACCAGTTTGCCT
TCGAGGCGCTGCGTAAAAGGCCGGCTCACACACACGACGTCCACACGATTGGCATCTACG
GGGTTCCGGGTGCAGGAAAAACCGCTATCATCACAACCGAAGTAACCACACGCGACTTGG
TCGCTAGTGGAAAAAAGGAGAATTGTGAGGACATCAAGCGGTGCGTGTTGGAGAGACGCG
GCTTAAAAATAGCCGCACGTACGGTTGACTCGCTGCTCTACGGTGCATACCGAGGAGCGG
TCGACACGCTGTACGTTGACGAGGCTTACGCCTGTCACTCGGGCACTCTGCTCGCCTTGA
TCGCTGCGGTAAGACCGACGGGAAAGGTGGTGCTTTGTGGTGACCCTAAACAAGTCGGAT
GTGTGAACCAGCTCCAAATGCGGATGCATTATAATCACGAGATCAGTGACCGCGTTCTGC
GGAAGAACATCTCCCGCCGTTGCACTCATACGCTTACGGCCATTGTTTCAAACCTCAACT
ACGAAGGTAGAATGAAGACTACGAACCCGTGCAAGAAGCCGGTACTGATTGATACAACCG
GGTCTACCAAGCCTGACAAAGAAGCGTTGGTATTGACGTGCTTCCGCGGGTGGGTTAAAG
ATTTAAAAATTCTCTACCCTCACAACGAGCTCATGACTGCGGCTGCCTCACAGGGTTTGA
CTCGTGAAAAAGTGTACGCCGTTCGTTGCCGCGTCACGTCGAACCCACTCTACGAGCCGA
CTTCTGAGCACATTACTGTCCTTTTGACGCGCACCAACGACGAACTGGTCTGGAAGACAC
TGCCAAACGATCCGCTGATCCCTATACTCTCCAAGCCCCCGAAAGGAGACTACTCCGCCA
CCATGGAGGACTGGGAGGATGAGCACAACGGTATCTTGGCGGCTCTCAGAGAAGCATGTG
TCCCACGGATGAACTTCGCGCACGGGAAGCGTAACACCTGTTGGGCAGTTACAAGCAGCC
GGGTGCTGCACGAGGCAGGCGTCCTGATAACGCCGGAGGACTTCAACCGCATCTTTCCGG
CGTTCCGAGAGGACAAACCGCACTCGGCTTTGGCAGCCTTGGATGCTGTCGCCGCTCTCG
TGTGGGGCCTGGATACATCCTCGGGCATCTTGAGTGGAAAAGGCAGTTTCATGCGTCTGG
AGAACAGCCATTGGAGCAATTCCAACAGAGGGTATGAGTATGGCCTCAACCTGGACGCAC
TGGAAGGCTACGAGATCGCCAACCCACGCATGATCAAAGCGCTTAAACAACGGCGCGGGC
GTGAATGTTACGACATTGAAACGGGCAAGTTGGTGCCTATGGATCCTGGTAGGGTCCAAG
TGCCGATCAACCGGGTTGTGCCCCACGTGCTGGTGGACACTTCCGCAGCGGCCAAACCAG
GTTTTCTGGAAAACAGGCTCACGGTTGACAGATGGGACCAAGTGCACAGCTTCAAAACAA
GAGCAGCAGTAAAGTTCGCAGAGCTGACGAAGCGCGTCTCATACAACTCAGTTCTCGACC
TTGGGGCCGCCCCGGGAGGAGTGACCGACTATTGCGTGAAGAAGGGTAAGACCGTTACAT
GTGTCTCCGAACAGTGGGACTCTAAGCCGAGAGGCGCTGTGGTCATTACAGCCGATATCA
ACGGCCCACTTAACAACCTAGGCATCTTCGACCTGGTGTTTTGTGACGCAGCCGGACCAC
GACGCTATCACCACTACGCGCAGTGCGAAGACCACGCCGTGCTATTCACATCAGCATGCA
AACACGGGGTGGAGCGCACAGCCAAGGGCGGGGTATTCATTGTGAAGGCGTACGGAATGG
CGGACCGCCGAACAGAGCGGGCAGTGGAATGCACAGCGAGGTATTTCAAGTCCGTCTCGG
TCGAAAAACCAGTCTCCTCCCGCATAACCAACGTGGAAGTCTTCTTCAAGTTTTCCGGAC
GCTGTCGCCCGCATGCTCGTTCCATTGCACACTTGGGCCCTCAACTGACCGACATCTATG
CTCGCACGAGGAAGGCGTACAAAATGCTGGCGAGAGGAAGTGTTGCTGACAAGGTGAAAG
TGGCAGAGATCCTCAACTCGATGGTGGGAGCCGCGCCGGGTTACAGAGTCCTCAACAGGA
ACATCATCACTGCCGAAGAAGAAGTCTTGGTTAATGCCGCCAACAGCAACGGCAGACCCG
GCGACGGTGTGTGTGGTGCGCTCTACGGCGCGTTCGGGGACGCTTTCCCCAACGGTGCGA
TCGGCGCGGGAAACGCGGTCCTGGTCCGAGGACTCGAGGCCACCATCATCCACGCAGCCG
GAGCTGACTTCAGAGAGGTCGATGAAGAAACTGGTGCGCGACAGCTGAGAGCAGCATACC
GCGCGGCGGCTACTTTAGTCACTGCTAACGGTATCACCAGCGCTGCCATCCCTCTGCTGA
GTACACACATCTTTTCCAACGGTCGAAACAGACTGGAACAGTCCTTCGGCGCATTAGTGG
AGGCGTTCGACACGACAGAGTGCGACGTCACCATCTACTGCCTGGCCAACAACATGGCCG
CGAGGATCCAGCAACTAATCGACGATCACGCTCGCGAAGAGTTCGACGAGGAAGTGGTTG
TGGAAGAAGAAGAGGAACATAAAGCTGATGCGATGAGTGACACGGAGACGCTGTCCAGCT
TCGGCGACGAAACGGTGTGGGTGCCCAAACATAGTACTCTGGCCGGAAGACCAGGATACA
GTGCCACTTACGGCGACCGCAGATCTCTTTTTGTCGGCACGAAGTTCCACCGTGCCGCAG
TTGCTATGTCGTCAATCGAAGCGGCTTGGCCTAGGACCAAAGAAGCCAATGCTAAACTCA
TTGAGTACATACGAGGGCAGCACCTCGTTGACGTCCTAAAAAGCTGTCCAGTCAACGACA
TACCGGTAGGTAGACCGCCTTCTAGCCTGCCCTGCGGTTGCATTTACGCCATGACCCCGG
AACGGGTCACAGTGCTGAAGCAAAGGCCGCAAGAAGGTTTTGTGGTATGCAGTGCATTCA
AACTACCGCTCACCAACATCCAAGATGTCACCAAAGTGGAGTGCACGGTGAGAGCACCTG
CAGAGGAACCTAGACCGGTGCGCTACTTGCAAGAGAGGCGCCCAGCGCAGGCCGCCGCGA
GGCAGCCTAGGCCGGCAACTGNGGCTGCCAACGTCG------------------------
CCAGCACAGCCACGAGTCGCCGCACACCCGCGCCGGGCTCGGTGCAGGTGCGCCTACTGC
CGCCAAGAGACGGCACGGTATCCCGCAGTTCTCGCACGGGTTCGCAGTCCAGCGTCACCT
CGTCAGCGGGATCCATAATGCCGGTGCCCCGAAGGGCGCCAGTCGCGCCAGCGGCATCAT
TGGCGAGNNNNNNNNNNNNNNNNNNNNNNNNNNNNNNNNNNNNNNNNNNNNNNNNNNNNN
NNNNNNNNNNNNNNNNNNNNNNNNNNNNNNNNNNNNNNNNNNNNNNNNNNNNNNNNNNNN
NNNNNNNNNNNNNNNNNNNNNNNNNNNNNNNNNNNNNNNNNNNNNNNNNNNNNNNNNNNN
NNNNNNNNNNNNNNNNNNNNNNNNNNNNNNNNNNNNNNNNNNNNNNNNNNNNNNNNNNNN
NNNNNNNNNNNNNNNNNNNNNNNNNNNNNNNNNNNNNNNNNNNNNNNNNNNNNNNNNNNN
NNNNNNNNNNNNNNNNNNNNNNNNNNNNNNNNNNNNNNNNNNNNNNNNNNNNNNNNNNNN
NNNNNNNNNNNNNNNNNNNNNNNNNNNNNNNNNNNNNNNNNNNNNNNNNNNNNNNNNNNN
NNNNNNNNNNNNNNNNNNNNNNNNNNNNNNNNNNNNNNNNNNNNNNNNNNNNNNNNNNNN
NNNNNNNNNNNNNNNNNNNNNNNNNNNNNNNNNNNNNNNNNNNNNNNNNNNNNNNNNNNN
NNNNNNNNNNNNNNNNNNNNNNNNNNNNNNNNNNNNNNNNNNNNNNNNNNNNNNNNNNNN
NNNNNNNNNNNNNNNNNNNNNNNNNNNNNNNNNNNNNNNNNNNNNNNNNNNNNNNNNNNN
NNNNNNNNNNNNNNNNNNNNNNNNNNNNNNNNNNNNNNNNNNNNNNNNNNNNNNNNNNNN
NNNNNNNNNNNNNNNNNNNNNNNNNNNNNNNNNNNNNNNNNNNNNNNNNNNNNNNNNNNN
NNNNNNNNNNNNNNNNNNNNNNNNNNNNNNNNNNNNNNNNNNNNNNNNNNNNNNNNNNNN
NNNNNNNNNNNNNNNNNNNNNNNNNNNNNNNNNNNNNNNNNNNNNNNNNNNNNNNNNNNN
NNNNNNNNNNNNNNNNNNNNNNNNNNNNNNNNNNNNNNNNNNNNNNNNNNNNNNNNNNNN
NNNNNNNNNNNNNNNNNNNNNNNNNNNNNNNNNNNNNNNNNNNNNNNNNNNNNNNNNNNN
NNNNNNNNNNNNNNNNNNNNNNNNNNNNNNNNNNNNNNNNNNNNNNNNNNNNNNNNNNNN
NNNNNNNNNNNNNNNNNNNNNNNNNNNNNNNNNNNNNNNNNNNNNNNNNNNNNNNNNNNN
NNNNNNNNNNNNNNNNNNNNNNNNNNNNNNNNNNNNNNNNNNNNNNNNNNNNNNNNNNNN
NNNNNNNNNNNNNNNNNNNNNNNNNNNNNNNNNNNNNNNNNNNNNNNNNNNNNNNNNNNN
NNNNNNNNNNNNNNNNNNNNNNNNNNNNNNNNNNNNNNNNNNNNNNNNNNNNNNNNNNNN
NNNNNNNNNNNNNNNNNNNNNNNNNNNNNNNNNNNNNNNNNNNNNNNNNNNNNNNNNNNN
NNNNNNNNNNNNNNNNNNNNNNNNNNNNNNNNNNNNNNNNNNNNNNNNNNNNNNNNNNNN
NNNNNNNNNNNNNNNNNNNNNNNNNNNNNNNNNNNNNNNNNNNNNNNNNNNNNNNNNNNN
NNNNNNNNNNNNNNNNNNNNNNNNNNNNNNNNNNNNNNNNNNNNNNNNNNNNNNNNNNNN
NNNNNNNNNNNNNNNNNNNNNNNNNNNNNNNNNNNNNNNNNNNNNNNNNNNNNNNNNNNN
NNNNNNNNNNNNNNNNNNNNNNNNNNNNNNNNNNNNNNNNNNNNNNNNNNNNNNNNNNNN
NNNNNNNNNNNNNNNNNNNNNNNNNNNNNNNNNNNNNNNNNNNNNNNNNNNNNNNNNNNN
NNNNNNNNNNNNNNNNNNNNNNNNNNNNNNNNNNNNNNNNNNNNNNNNNNNNNNNNNNNN
[truncated: 563,514 more chars]
