# Supplementary material for: Genomic Epidemiology of Salmonid Alphavirus in Norwegian Aquaculture Reveals Recent Subtype-2 Transmission Dynamics and Novel Subtype-3 Lineages
Source: Viruses. 2021 Dec 20;13(12):2549. doi: 10.3390/v13122549 (PMC8705410; doi:10.3390/v13122549)
Supplement: Supplementary file 1 [file viruses-13-02549-s001.zip › Supplementary Dataset S2 - SAV2+3 alignment.fas]

>DL;BC1_FR18299163
BC1_FR18299163  11684 bp
 agactgcgtt tccagggttc gaagtggtgg ccagcaaccg gtcgtccaac
 gaccatgccg ccgccagagc tttctcccac ttggctacca agtggattga
 gcgcgacatc gatggccgtc aggtcatcgt tgccgacata gggagcgcac
 cagcgagaag agtcggggca cccgataatg tcacatacca cagtgtgtgt
 cctcgcaaat gcgctgaaga ccctgagagg ctggcttctt acgccaggaa
 acttgtcagg gctgtggaga aaggagatgg acacctcgtc agtgacagaa
 tcactgactt gaaggacgtc ctggagaacc cggacacgtc actggaaacc
 accagtatct gcctgaacga cgacgtgagt tgtaaagtga aggccgatat
 tgcagtgtac caggatgtgt acgcagttga tgcgccgtct accatctacg
 ctcaagccga caaaggcacg cgagtggtat actggatcgg gttcgagccg
 ttcgtgtttc acacggacgc tatggcgggc agcttcccgc tatatgacgc
 caactggagc gactcggcgg tactggcagc aaaaaatctg ccactgtgct
 actcagggtt atcggaggac tccattaaat ggagattccg tttccgtgac
 aagccactgg taccgtctgg agaaatccac tactcggtgg gtagcaccca
 ctatgttgag gaccgagaca agctgaaaag ctggcacctg ccttctacct
 tccacttcgt ggcacccaac aagtacacat gccgttgtga tacggtagtg
 agctgtggtg gctacgtcgt gaagaagatc acgatttgtg agggcattgt
 tggtagaccc gcgaatgagg aattggccac ctcgtaccac cgtgatggag
 tggtggtgac caagttctca gacacgatca accacgaaca ggtgtcgttc
 ccagtggtga cctacatccc tgccgtcatc tgcgaccaga tgaccgccat
 gacggctaac cccgtcaaat atccggatgt cgtcaaactg ctggtaggac
 tcaaccagag gatcgtggtc aatgggacca ccgtccggaa cgtcaactcc
 atggataact cgctgattcc cgtatttgct cgcgcattgt gcagctgggc
 agacgaagtt cggcgggaca tggaggacga acaggacatg tacggtgtca
 cgtctgtcac cacatggatc tgtatctgca gagcgtatga taaacgccag
 cagcatacct tctaccgcag gcccaagcag tcctcaggca tctatgtgcc
 tgctaagttc acaggatcgc tgagagcctc cctctccgcc acgtacctca
 acctgcctct gaagcaactg ctgctcaaca cactcaaacg tgcgatcaaa
 cctagggatc aggccatcgc agatgagaca gaagcacgcg cacacgatgc
 agctgaggtg cacgagctga cagaggaaga gggtaggcaa caggccgcca
 accctagtta catcgcagat gtgctaggtc aggacgacga agaggaagtc
 gacgacggaa tgtctaatgt ggaccttggc gaagaagacg gggtgggttc
 taccatcatc gactgtcaaa gaggtaccgt gaaagtgatc acggctttcg
 gtgacaacac gatgggagaa tacttagtac tatccccggt aactgtgttg
 cgcaccagga aactggccgt gctgctcgga ccgctcgcag aagaagtgat
 gcagtacgtc cacaagggcc ggacgggacg ttacgctatc gagaagaaca
 acctgaaggt actcatccct acgggagtgt ccctcaagac ggctcatttt
 caggccctta ctgaaagtgc taccttgacc tacaatgact acctgttcac
 atgccgtacg ctcgatcagc tggcaacaag aggatctgcg aaaaacactg
 acgaagtcta ctacaagctt gttgacgccg ctaaggcgaa ggatgaatac
 gtttacgaat tgtcctccaa gcaatgcgtc aagaaagaag atgcaacagg
 cacagtcctt caaggggaca tatgcaatcc gccttaccac cagtttgcct
 tcgaggcgct gcgtaaaagg ccggctcaca cacacgacgt ccacacgatt
 ggcatctacg gggttccggg tgcaggaaaa accgctatca tcacaaccga
 agtaaccaca cgcgacttgg tcgctagtgg aaaaaaggag aattgtgagg
 acatcaagcg gtgcgtgttg gagagacgcg gcttaaaaat agccgcacgt
 acggttgact cgctgctcta cggtgcatac cgaggagcgg tcgacacgct
 gtacgttgac gaggcttacg cctgtcactc gggcactctg ctcgccttga
 tcgctgcggt aagaccgacg ggaaaggtgg tgctttgtgg tgaccctaaa
 caagtcggat gtgtgaacca gctccaaatg cggatgcatt ataatcacga
 gatcagtgac cgcgttctgc ggaagaacat ctcccgccgt tgcactcata
 cgcttacggc cattgtttca aacctcaact acgaaggtag aatgaagact
 acgaacccgt gcaagaagcc ggtactgatt gatacaaccg ggtctaccaa
 gcctgacaaa gaagcgttgg tattgacgtg cttccgcggg tgggttaaag
 atttaaaaat tctctaccct cacaacgagc tcatgactgc ggctgcctca
 cagggtctga ctcgtgaaaa agtgtacgcc gttcgttgcc gcgtcacgtc
 gaacccactc tacgagccga cttctgagca cattactgtc cttttgacgc
 gcaccaacga cgaactggtc tggaagacac tgccaaacga tccgctgatc
 cctatactct ccaagccccc gaaaggagac tactccgcca ccatggagga
 ctgggaggat gagcacaacg gtatcttggc ggctctcaga gaagcatgtg
 tcccacggat gaacttcgcg cacgggaagc gtaacacctg ttgggcagtt
 acaagcagcc gggtgctgca cgaggcaggc gtcctgataa cgccggagga
 cttcaaccgc atctttccgg cgttccgaga ggacaaaccg cactcggctt
 tggcagcctt ggatgctgtc gccgctctcg tgtggggcct ggatacatcc
 tcgggcatct tgagtggaaa aggcagtttc atgcgtctgg agaacagcca
 ttggagcaat tccaacagag ggtatgagta tggcctcaac ctggacgcac
 tggaaggcta cgagatcgcc aacccacgca tgatcaaagc gcttaaacaa
 cggcgcgggc gtgaatgtta cgacattgaa acgggcaagt tggtgcctat
 ggatcctggt agggtccaag tgccgatcaa ccgggttgtg ccccacgtgc
 tggtggacac ttccgcagcg gccaaaccag gttttctgga aaacaggctc
 acggttgaca gatgggacca agtgcacagc ttcaaaacaa gagcagcagt
 aaagttcgca gagctgacga agcgcgtctc atacaactca gttctcgacc
 ttggggccgc cccgggagga gtgaccgact attgcgtgaa gaagggtaag
 accgttacat gtgtctccga acagtgggac tctaagccga gaggcgctgt
 ggtcattaca gccgatatca acggcccact taacaaccta ggcatcttcg
 acctggtgtt ttgtgacgca gccggaccac gacgctatca ccactacgcg
 cagtgcgaag accacgccgt gctattcaca tcagcatgca aacacggggt
 ggagcgcaca gccaagggcg gggtattcat tgtgaaggcg tacggaatgg
 cggaccgccg aacagagcgg gcagtggaat gcacagcgag gtatttcaag
 tccgtctcgg tcgaaaaacc agtctcctcc cgcataacca acgtggaagt
 cttcttcaag ttttccggac gctgtcgccc gcatgctcgt tccattgcac
 acttgggccc tcaactgacc gacatctatg ctcgcacgag gaaggcgtac
 aaaatgctgg cgagaggaag tgttgctgac aaggtgaaag tggcagagat
 cctcaactcg atggtgggag ccgcgccggg ttacagagtc ctcaacagga
 acatcatcac tgccgaagaa gaagtcttgg ttaatgccgc caacagcaac
 ggcagacccg gcgacggtgt gtgtggtgcg ctctacggcg cgttcgggga
 cgctttcccc aacggtgcga tcggcgcggg aaacgcggtc ctggtccgag
 gactcgaggc caccatcatc cacgcagccg gagctgactt cagagaggtc
 gatgaagaaa ctggtgcgcg acagctgaga gcagcatacc gcgcggcggc
 tactttagtc actgctaacg gtatcaccag cgctgccatc cctctgctga
 gtacacacat cttttccaac ggtcgaaaca gactggaaca gtccttcggc
 gcattagtgg aggcgttcga cacgacagag tgcgacgtca ccatctactg
 cctggccaac aacatggccg cgaggatcca gcaactaatc gacgatcacg
 ctcgcgaaga gttcgacgaa gaagtggttg tggaagaaga agaggaacat
 aaagctgatg cgatgagtga cacggagacg ctgtccagct tcggcgacga
 aacggtgtgg gtgcccaaac atagtactct ggccggaaga ccaggataca
 gtgccactta cggcgaccgc agatctcttt ttgtcggcac gaagttccac
 cgtgccgcag ttgctatgtc gtcaatcgaa gcggcttggc ctaggaccaa
 agaagccaat gctaaactca ttgagtacat acgagggcag cacctcgttg
 acgtcctaaa aagctgtcca gtcaacgaca taccggtagg tagaccgcct
 tctagcctgc cctgcggttg catttacgcc atgaccccgg aacgggtcac
 agtgctgaag caaaggccgc aagaaggttt tgtggtatgc agtgcattca
 aactaccgct caccaacatc caagatgtca ccaaagtgga gtgcacggtg
 agagcacctg cagaggaacc tagaccggtg cgctacttgc aagagaggcg
 cccagcgcag gccgccgcga ggcagcctag gccggcaact gnggctgcca
 acgtcg---- ---------- ---------- ccagcacagc cacgagtcgc
 cgcacacccg cgccgggctc ggtgcaggtg cgcctactgc cgccaagaga
 cggcacggta tcccgcagtt ctcgcacggg ttcgcagtcc agcgtcacct
 cgtcagcggg atccataatg ccggtgcccc gaagggcgcc agtcgcgcca
 gcggcatcat tggcgagcag cgtccacagc catagtgtgc gcagcgcccc
 tgccattctg agggccgcca gcacaggtgc cagaagcgtg cgcagcgtcc
 agtccggctt aaccgggcac agagagaacg ctgttagcgt cgccagctcg
 gtgagacagc ccagtgggcc gcccagcagc gtgagcacgc ccgccgcgcc
 tagagggcta acacgggatc agttcggcgc cgtgagagct agggcccgca
 gggacctaga gttggaggga tcggagcatg gcagccaggc cagtttccgt
 tccggctcgc tggtggtggg gagcaccgct agtagctaca gccaacgtcc
 tgacgaccag gacacgggct ctgagccctc aggccgcggc gccgccgtga
 ggacacgacg cagagggcaa cgggacggcc ccggagggta tatattctct
 tctgaccaag gtacagctca tctcagccag cataacaccc agacaaacaa
 cactacggag gtgttgatga gaacgtcggt actgccaagt aacgaccatg
 gtactccaga tctgcctgca gagacgaaga agaggctggc gtaccagatg
 cgccctactc aaaagaacaa gagtcgctac ctgtccgcaa aggtccacaa
 catgaaacac aagatcgttc aatgtttgca gcgaggtgcc gggcactacc
 tgagagagca acatgctctg ccgctgtgga aaaacacctt ccctaagccc
 aggtactccg acgcctgcgt ggtgaagttc gagagtgtca acacagcgat
 tgttgcagcc aacatgttca tagggtgcaa ctaccccact ttaagctcgt
 tcggagtcac ggacaagtac gatgcttatt tggacatggt tgatgggctc
 aactgcaacc tcgacaccgt gacgtttgac cctgctaagg tgcgttctct
 gccgaagaaa tcagaataca accagccgct catacagtcc caagtgcccg
 gtcctatggc atctactctg caaagcatcc ttatggccgc caccaaacgc
 aactgcaacg tcacgcagat gagagagctc cctaccatgg actcagcggc
 aatgaacgtg gaagctttta aaaaattcgc ctgtaaagac accgatctgt
 ggactgagtt cgcagaaaaa cccgtaaggt tgtcgcccgg ccaaattgaa
 gagtacgtct ttcacttaca aggggctaag gccaatgtga tgcacagcag
 agtcgaagcc gtatgccctg acctttcgga ggtggctatg gacagattca
 cactggacat gaaacgcgac gttaaagtga cgccgggcac gaaacatgta
 gaggagagac ctaaggttca agtgattcag gcggccgacc ctatggccac
 cgcgtacttg tgcgctatcc atcgagagct agtccgaaga ttgaaagccg
 tcctaaaacc atccatacat gtgttgttcg acatgagttc cgaggacttn
 gacgctatcg tgggccacgg gatgaagttg ggcgacaagg tgctggaaac
 ggacatctcc tcattcgaca agagccagga ccaggccatg gcggttacgg
 cgttgatgct gctggaagac ttgggcgtag aggaggatct cctgaccctc
 atcgaagcgt ccttcggcga catcacttct gtccacctgc ctacaggcac
 tagattccag tttggatcga tgatgaagtc cgggctattc ctgacgttgt
 tcgtgaatac gttgcttaac atcaccatag ccgcccgagt cttacgggag
 cagctggctg acaccaggtg cgccgcgttt attggcgacg acaacgtcat
 aaccggagta gtgtccgatg acatgatggt ggccaggtgt gcgtcctggc
 tgaacatgga ggtgaagatc atggacatgg agatcggcga taggagtcct
 tatttttgtg gcggcttcct gttactcgac acggtaacag gcactgtaag
 ccgagtgtcg gaccctgtaa aacgcctgat gaagatggga annnnnnnnn
 nnnnnnnnnn nnnnnnnnnn nnnnnnnnnn nnnnnnnnnn nnnnnnnnnn
 nnnnnnnnnn nnnnnnnnnn nnnnnnnnnn nnnnnnnnnn nnnnnnnnnn
 nnnnnnnnnn nnnnnnnnnn nnnnnnnnnn nnnnnnnnnn nnnnnnnnnn
 nnnnnnnnnn nnnnnnnnnn nnnnnnnnnn nnnnnnnnnn nnnnnnnnnn
 nnnnnnnnnn nnnnnnnnnn nnnnnnnnnn nnnnnnnnnn nnnnnnnnnn
 nnnnnnnnnn nnnnnnnnnn nnnnnnnnnn nnnnnnnnnn nnnnnnnnnn
 nnnnnnnnnn nnnnnnnnnn nnnnnnnnnn nnnnnnnnnn nnnnnnnnnn
 nnnnnnnnnn nnnnnnnnnn nnnnnnnnnn nnnnnnnnnn nnnnnnnnnn
 nnnnnnnnnn nnnnnnnnnn nnnnnnnnnn nnnnnnnnnn nnnnnnnnnn
 nnnnnnnnnn nnnnnnnnnn nnnnnnnnnn nnnnnnnnnn nnnnnnnnnn
 nnnnnnnnnn nnnnnnnnnn nnnnnnnnnn nnnnnnnnnn nnnnnnnnnn
 nnnnnnnnnn nnnnnnnnnn nnnnnnnnnn nnnnnnnnnn nnnnnnnnnn
 nnnnnnnnnn nnnnnnnnnn nnnnnnnnnn nnnnnnnnnn nnnnnnnnnn
 nnnnnnnnnn nnnnnnnnnn nnnnnnnnnn nnnnnnnnnn nnnnnnnnnn
 nnnnnnnnnn nnnnnnnnnn nnnnnnnnnn nnnnnnnnnn nnnnnnnnnn
 nnnnnnnnnn nnnnnnnnnn nnnnnnnnnn nnnnnnnnnn nnnnnnnnnn
 nnnnnnnnnn nnnnnnnnnn nnnnnnnnnn nnnnnnnnnn nnnnnnnnnn
 nnnnnnnnnn nnnnnnnnnn nnnnnnnnnn nnnnnnnnnn nnnnnnnnnn
 nnnnnnnnnn nnnnnnnnnn nnnnnnnnnn nnnnnnnnnn nnnnnnnnnn
 nnnnnnnnnn nnnnnnnnnn nnnnnnnnnn nnnnnnnnnn nnnnnnnnnn
 nnnnnnnnnn nnnnnnnnnn nnnnnnnnnn nnnnnnnnnn nnnnnnnnnn
 nnnnnnnnnn nnnnnnnnnn nnnnnnnnnn nnnnnnnnnn nnnnnnnnnn
 nnnnnnnnnn nnnnnnnnnn nnnnnnnnnn nnnnnnnnnn nnnnnnnnnn
 nnnnnnnnnn nnnnnnnnnn nnnnnnnnnn nnnnnnnnnn nnnnnnnnnn
 nnnnnnnnnn nnnnnnnnnn nnnnnnnnnn nnnnnnnnnn nnnnnnnnnn
 nnnnnnnnnn nnnnnnnnnn nnnnnnnnnn nnnnnnnnnn nnnnnnnnnn
 nnnnnnnnnn nnnnnnnnnn nnnnnnnnnn nnnnnnnnnn nnnnnnnnnn
 nnnnnnnnnn nnnnnnnnnn nnnnnnnnnn nnnnnnnnnn nnnnnnnnnn
 nnnnnnnnnn nnnnnnnnnn nnnnnnnnnn nnnnnnnnnn nnnnnnnnnn
 nnnnnnnnnn nnnnnnnnnn nnnnnnnnnn nnnnnnnnnn nnnnnnnnnn
 nnnnnnnnnn nnnnnnnnnn nnnnnnnnnn nnnnnnnnnn nnnnnnnnnn
 nnnnnnnnnn nnnnnnnnnn nnnnnnnnnn nnnnnnnnnn nnnnnnnnnn
 nnnnnnnnnn nnnnnnnnnn nnnnnnnnnn nnnnnnnnnn nnnnnnnnnn
 nnnnnnnnnn nnnnnnnnnn nnnnnnnnnn nnnnnnnnnn nnnnnnnnnn
 nnnnnnnnnn nnnnnnnnnn nnnnnnnnnn nnnnnnnnnn nnnnnnnnnn
 nnnagagaac gcagcaaggg ccaccacctg tccgatctga ccaagaaatg
 caccaggttt tccaccaccc cgaagaaatc cgcgctctat ctcgtggatg
 tgtatgacgc tctgccgatt tctgtagaga tcagcaccgt ggtgacatgc
 aacgaaagtc agtgcacagt gagggtgcca cccggtacca cagtgaaatt
 cgataagaag tgcaagagcg ctgcccaagc gaccgtcacc ttcaccagcg
 actcccagac gtttacgtgc gaggagccgg tcctaacggc cgccagtatc
 acccagggca agccgcacct tagatcgtca atgctgccca gcggaggcaa
 agaggtgaaa gcgaggattc cattcccgtt cccgccagag actgcgacct
 gcannnnnnn nnnnnnnnnn nnnnnnnnnn nnnnnnnnnn nnnnnnnnnn
 nnnnnnnnnn nnnnnnnnnn nnnnnnnnnn nnnnnnnnnn nnnnnnnnnn
 nnnnnnnnnn nnnnnnnnnn nnnnnnnnnn nnnnnnnnnn nnnnnnnnnn
 nnnnnnnnnn nnnnnnnnnn nnnnnnnnnn nnnnnnnnnn nnnnnnnnnn
 nnnnnnnnnn nnnnnnnnnn nnnnnnnnnn nnnnnnnnnt ctggggacgc
 cgacgcgtac ccctgggaac ttctggtgca ccacaccaag caccatccgg
 agtatgcgtg ggcgtttgta ggagttgcat gtggcctact ggccgttgca
 gcatgcatgt ttgcgtgcgc atgcaacagg gtgcggtact ctctgctcgc
 caacacgttc aacccgaacc caccaccact gaccgcactg actgcagcac
 tgtgctgcat acctggggct cgcgcggatc aaccctacct ggacatcatt
 gcctacttgt ggaccaacag caaagtggcc ttcgggctgc aatgcgcggc
 gcccgtggct tgtatgctca tcgtcacata cgcccttaga cactgcagat
 tgtgctgcaa gtctttttta ggggtaagag ggtggtcggc tctgctggtc
 atccttgcgt atgtacagag ctgcaagggc tacgaacaca ccgtggtggt
 cccaatggat ccaagagccc cgtcgtacga ggcggtgata aaccggaatg
 ggtatgaccc cctgaagctg accatcgcag tgaatttcac cgtcatctca
 ccaactacgg ctctggaata ctggacctgt gcaggagtcc ctgtcgtcga
 gccgacccat gtgggctgct gcacgtcagt gtcctgcccc accgacctct
 ccacgctgca cgcgttcacc ggcaaagccg tctccgacgt gcactgcgat
 gtgcacacaa acgtgtaccc cttgttgtgg ggtgcggctc actgcttttg
 ttccactgaa aacacgcagg tcagcgctgt ggccgccacc gtttctgagt
 tctgcgctca ggactcagaa cgcgccgagg cgttcagcgt tcacagcagc
 tcagtcactg cagagatcct ggtgacgctt ggtgaagtgg tgacggcagt
 ccacgtttac gtggacgggg taacatcagc caggggtacc gacctcaaga
 tcgtggctgg cccaataaca actgactact ccccgtttga tcgcaaagta
 gtccgtatcg gcgaagaggt ctataactac gactggcctc cttacggggc
 tggtcgacca ggcacattcg gagacattca agctaggtca accaactatg
 tcaaacccaa tgatctgtac ggggatatcg ggattgaagt actgcagccg
 actaatgacc acgtgcacgt ggcttacacg tatacgacct ccgggttact
 gcgttggttg caggacgctc cgaaaccact cagtgtcaca gcaccgcacg
 gttgtaagat cagtgctaac ccgctcctgg ccctcgattg tggggttggt
 gccgtcccca tgtccatcaa cattccggac gcgaagttca cccgcaaatt
 aaaggatccg aaaccatcgg ccctgaaatg cgtggtggac agttgcgagt
 acggggtgga ctacgggggc gccgccacga tcacctacga gggccacgag
 gctgggaagt gcgggatcca ttccctgaca ccaggagtcc ctctgagaac
 atcagtggtt gaagtagttg ccggcgctaa taccgtcaaa acgaccttct
 cctcacccac gcccgaggtc acactcgagg tagagatctg ttcggcaata
 gtgaagtgcg ccagtgagtg cactccaccg aaggaacacg tagtcgcagc
 caggcctcgc catggcagcg acactggagg ctacatctcc gggcccgcaa
 tgcgctgggc cggagggatt gtagggaccc tagtggtcct gttcctcatc
 cttgccgtca cctactgcgt ggtgaagaag tgcc*

>DL;BC6_FR21520574
BC6_FR21520574  11684 bp
 agactgcgtt tccagggttc gaagtggtgg ccagcaaccg gtcgtccaac
 gaccatgccg ccgccagagc tttctcccac ttggctacca agtggattga
 gcgcgacatc gatggccgtc aggtcatcgt tgccgacata gggagcgcac
 cagcgagaag agtcggggca cccgataatg tcacatacca cagtgtgtgt
 cctcgcaaat gcgctgaaga ccctgagagg ctggcttctt acgccaggaa
 acttgtcagg gctgtggaga aaggagatgg acacctcgtc agtgacagaa
 tcactgactt gaaggacgtc ctggagaacc cggacacgtc actggaaacc
 accagtatct gcctgaacga cgacgtgagt tgtaaagtga aggccgatat
 tgcagtgtac caggatgtgt acgcagttga tgcgccgtct accatctacg
 ctcaagccga caaaggcacg cgagtggtat actggatcgg gttcgagccg
 ttcgtgtttc acacggacgc tatggcgggc agcttcccgc tatatgacgc
 caactggagc gactcggcgg tactggcagc aaaaaatctg ccactgtgct
 actcagggtt atcggaggac tccattaaat ggagattccg tttccgtgac
 aagccactgg taccgtctgg agaaatccac tactcggtgg gtagcaccca
 ctatgttgag gaccgagaca agctgaaaag ctggcacctg ccttctacct
 tccacttcgt ggcacccaac aagtacacat gccgttgtga tacggtagtg
 agctgtggtg gctacgtcgt gaagaagatc acgatttgtg agggcattgt
 tggtagaccc gcgaatgagg aattggccac ctcgtaccac cgtgatggag
 tggtggtgac caagttctca gacacgatca accacgaaca ggtgtcgttc
 ccagtggtga cctacatccc tgccgtcatc tgcgaccaga tgaccgccat
 gacggctaac cccgtcaaat atccggatgt cgtcaaactg ctggtaggac
 tcaaccagag gatcgtggtc aatgggacca ccgtccggaa cgtcaactcc
 atggataact cgctgattcc cgtatttgct cgcgcattgt gcagctgggc
 agacgaagtt cggcgggaca tggaggacga acaggacatg tacggtgtca
 cgtctgtcac cacatggatc tgtatctgca gagcgtatga taaacgccag
 cagcatacct tctaccgcag gcccaagcag tcctcaggca tctatgtgcc
 tgctaagttc acaggatcgc tgagagcctc cctctccgcc acgtacctca
 acctgcctct gaagcaactg ctgctcaaca cactcaaacg tgcgatcaaa
 cctagggatc aggccatcgc agatgagaca gaagcacgcg cacacgatgc
 agctgaggtg cacgagctga cagaggaaga gggtaggcaa caggccgcca
 accctagtta catcgcagat gtgctaggtc aggacgacga agaggaagtc
 gacgacggaa tgtctaatgt ggaccttggc gaagaagacg gggtgggttc
 taccatcatc gactgtcaaa gaggtaccgt gaaagtgatc acggctttcg
 gtgacaacac gatgggagaa tacttagtac tatccccggt aactgtgttg
 cgcaccagga aactggccgt gctgctcgga ccgctcgcag aagaagtgat
 gcagtacgtc cacaagggcc ggacgggacg ttacgctatc gagaagaaca
 acctgaaggt actcatccct acgggagtgt ccctcaagac ggctcatttt
 caggccctta ctgaaagtgc taccttgacc tacaatgact acctgttcac
 atgccgtacg ctcgatcagc tggcaacaag aggatctgcg aaaaacactg
 acgaagtcta ctacaagctt gttgacgccg ctaaggcgaa ggatgaatac
 gtttacgaat tgtcctccaa gcaatgcgtc aagaaagaag atgcaacagg
 cacagtcctt caaggggaca tatgcaatcc gccttaccac cagtttgcct
 tcgaggcgct gcgtaaaagg ccggctcaca cacacgacgt ccacacgatt
 ggcatctacg gggttccggg tgcaggaaaa accgctatca tcacaaccga
 agtaaccaca cgcgacttgg tcgctagtgg aaaaaaggag aattgtgagg
 acatcaagcg gtgcgtgttg gagagacgcg gcttaaaaat agccgcacgt
 acggttgact cgctgctcta cggtgcatac cgaggagcgg tcgacacgct
 gtacgttgac gaggcttacg cctgtcactc gggcactctg ctcgccttga
 tcgctgcggt aagaccgacg ggaaaggtgg tgctttgtgg tgaccctaaa
 caagtcggat gtgtgaacca gctccaaatg cggatgcatt ataatcacga
 gatcagtgac cgcgttctgc ggaagaacat ctcccgccgt tgcactcata
 cgcttacggc cattgtttca aacctcaact acgaaggtag aatgaagact
 acgaacccgt gcaagaagcc ggtactgatt gatacaaccg ggtctaccaa
 gcctgacaaa gaagcgttgg tattgacgtg cttccgcggg tgggttaaag
 atttaaaaat tctctaccct cacaacgagc tcatgactgc ggctgcctca
 cagggtctga ctcgtgaaaa agtgtacgcc gttcgttgcc gcgtcacgtc
 gaacccactc tacgagccga cttctgagca cattactgtc cttttgacgc
 gcaccaacga cgaactggtc tggaagacac tgccaaacga tccgctgatc
 cctatactct ccaagccccc gaaaggagac tactccgcca ccatggagga
 ctgggaggat gagcacaacg gtatcttggc ggctctcaga gaagcatgtg
 tcccacggat gaacttcgcg cacgggaagc gtaacacctg ttgggcagtt
 acaagcagcc gggtgctgca cgaggcaggc gtcctgataa cgccggagga
 cttcaaccgc atctttccgg cgttccgaga ggacaaaccg cactcggctt
 tggcagcctt ggatgctgtc gccgctctcg tgtggggcct ggatacatcc
 tcgggcatct tgagtggaaa aggcagtttc atgcgtctgg agaacagcca
 ttggagcaat tccaacagag ggtatgagta tggcctcaac ctggacgcac
 tggaaggcta cgagatcgcc aacccacgca tgatcaaagc gcttaaacaa
 cggcgcgggc gtgaatgtta cgacattgaa acgggcaagt tggtgcctat
 ggatcctggt agggtccaag tgccgatcaa ccgggttgtg ccccacgtgc
 tggtggacac ttccgcagcg gccaaaccag gttttctgga aaacaggctc
 acggttgaca gatgggacca agtgcacagc ttcaaaacaa gagcagcagt
 aaagttcgca gagctgacga agcgcgtctc atacaactca gttctcgacc
 ttggggccgc cccgggagga gtgaccgact attgcgtgaa gaagggtaag
 accgttacat gtgtctccga acagtgggac tctaagccga gaggcgctgt
 ggtcattaca gccgatatca acggcccact taacaaccta ggcatcttcg
 acctggtgtt ttgtgacgca gccggaccac gacgctatca ccactacgcg
 cagtgcgaag accacgccgt gctattcaca tcagcatgca aacacggggt
 ggagcgcaca gccaagggcg gggtattcat tgtgaaggcg tacggaatgg
 cggaccgccg aacagagcgg gcagtggaat gcacagcgag gtatttcaag
 tccgtctcgg tcgaaaaacc agtctcctcc cgcataacca acgtggaagt
 cttcttcaag ttttccggac gctgtcgccc gcatgctcgt tccattgcac
 acttgggccc tcaactgacc gacatctatg ctcgcacgag gaaggcgtac
 aaaatgctgg cgagaggaag tgttgctgac aaggtgaaag tggcagagat
 cctcaactcg atggtgggag ccgcgccggg ttacagagtc ctcaacagga
 acatcatcac tgccgaagaa gaagtcttgg ttaatgccgc caacagcaac
 ggcagacccg gcgacggtgt gtgtggtgcg ctctacggcg cgttcgggga
 cgctttcccc aacggtgcga tcggcgcggg aaacgcggtc ctggtccgag
 gactcgaggc caccatcatc cacgcagccg gagctgactt cagagaggtc
 gatgaagaaa ctggtgcgcg acagctgaga gcagcatacc gcgcggcggc
 tactttagtc actgctaacg gtatcaccag cgctgccatc cctctgctga
 gtacacacat cttttccaac ggtcgaaaca gactggaaca gtccttcggc
 gcattagtgg aggcgttcga cacgacagag tgcgacgtca ccatctactg
 cctggccaac aacatggccg cgaggatcca gcaactaatc gacgatcacg
 ctcgcgaaga gttcgacgaa gaagtggttg tggaagaaga agaggaacat
 aaagctgatg cgatgagtga cacggagacg ctgtccagct tcggcgacga
 aacggtgtgg gtgcccaaac atagtactct ggccggaaga ccaggataca
 gtgccactta cggcgaccgc agatctcttt ttgtcggcac gaagttccac
 cgtgccgcag ttgctatgtc gtcaatcgaa gcggcttggc ctaggaccaa
 agaagccaat gctaaactca ttgagtacat acgagggcag cacctcgttg
 acgtcctaaa aagctgtcca gtcaacgaca taccggtagg tagaccgcct
 tctagcctgc cctgcggttg catttacgcc atgaccccgg aacgggtcac
 agtgctgaag caaaggccgc aagaaggttt tgtggtatgc agtgcattca
 aactaccgct caccaacatc caagatgtca ccaaagtgga gtgcacggtg
 agagcacctg cagaggaacc tagaccggtg cgctacttgc aagagaggcg
 cccagcgcag gccgccgcga ggcagcctag gccggcaact gnggctgcca
 acgtcg---- ---------- ---------- ccagcacagc cacgagtcgc
 cgcacacccg cgccgggctc ggtgcaggtg cgcctactgc cgccaagaga
 cggcacggta tcccgcagtt ctcgcacggg ttcgcagtcc agcgtcacct
 cgtcagcggg atccataatg ccggtgcccc gaagggcgcc agtcgcgcca
 gcggcatcat tggcgagcag cgtccacagc catagtgtgc gcagcgcccc
 tgccattctg agggccgcca gcacaggtgc cagaagcgtg cgcagcgtcc
 agtccggctt aaccgggcac agagagaacg ctgttagcgt cgccagctcg
 gtgagacagc ccagtgggcc gcccagcagc gtgagcacgc ccgccgcgcc
 tagagggcta acacgggatc agttcggcgc cgtgagagct agggcccgca
 gggacctaga gttggaggga tcggagcatg gcagccaggc cagtttccgt
 tccggctcgc tggtggtggg gagcaccgct agtagctaca gccaacgtcc
 tgacgaccag gacacgggct ctgagccctc aggccgcggc gccgccgtga
 ggacacgacg cagagggcaa cgggacggcc ccggagggta tatattctct
 tctgaccaag gtacagctca tctcagccag cataacaccc agacaaacaa
 cactacggag gtgttgatga gaacgtcggt actgccaagt aacgaccatg
 gtactccaga tctgcctgca gagacgaaga agaggctggc gtaccagatg
 cgccctactc aaaagaacaa gagtcgctac ctgtccgcga aggtccacaa
 catgaaacac aagatcgttc aatgtttgca gcgaggtgcc gggcactacc
 tgagagagca acatgctctg ccgctgtgga aaaacacctt ccctaagccc
 aggtactccg acgcctgcgt ggtgaagttc gagagtgtca acacagcgat
 tgttgcagcc aacatgttca tagggtgcaa ctaccccact ttaagctcgt
 tcggagtcac ggacaagtac gatgcttatt tggacatggt tgatgggctc
 aactgcaacc tcgacaccgt gacgtttgac cctgctaagg tgcgttctct
 gccgaagaaa tcagaataca accagccgct catacagtcc caagtgcccg
 gtcctatggc atctactctg caaagcatcc ttatggccgc caccaaacgc
 aactgcaacg tcacgcagat gagagagctc cctaccatgg actcagcggc
 aatgaacgtg gaagctttta aaaaattcgc ctgtaaagac accgatctgt
 ggactgagtt cgcagaaaaa cccgtaaggt tgtcgcccgg ccaaattgaa
 gagtacgtct ttcacttaca aggggctaag gccaatgtga tgcacagcag
 agtcgaagcc gtatgccctg acctttcgga ggtggctatg gacagattca
 cactggacat gaaacgcgac gttaaagtga cgccgggcac gaaacatgta
 gaggagagac ctaaggttca agtgattcag gcggccgacc ctatggccac
 cgcgtacttg tgcgctatcc atcgagagct agtccgaaga ttgaaagccg
 tcctaaaacc atccatacat gtgttgttcg acatgagttc cgaggacttn
 gacgctatcg tgggccacgg gatgaagttg ggcgacaagg tgctggaaac
 ggacatctcc tcattcgaca agagccagga ccaggccatg gcggttacgg
 cgttgatgct gctggaagac ttgggcgtag aggaggatct cctgaccctc
 atcgaggcgt ccttcggcga catcacttct gtccacctgc ctacaggcac
 tagattccag tttggatcga tgatgaagtc cgggctattc ctgacgttgt
 tcgtgaatac gttgcttaac atcaccatag ccgcccgagt cttacgggag
 cagctggctg acaccaggtg cgccgcgttt attggcgacg acaacgtcat
 aaccggagta gtgtccgatg acatgatggt ggccaggtgt gcgtcctggc
 tgaacatgga ggtgaagatc atggacatgg agatcggcga taggagtcct
 tatttttgtg gcggcttcct gttactcgac acggtaacag gcactgtaag
 ccgagtgtcg gaccctgtaa aacgcctgat gaagatggga aannnnnnnn
 nnnnnnnnnn nnnnnnnnnn nnnnnnnnnn nnnnnnnnnn nnnnnnnnnn
 nnnnnnnnnn nnnnnnnnnn nnnnnnnnnn nnnnnnnnnn nnnnnnnnnn
 nnnnnnnnnn nnnnnnnnnn nnnnnnnnnn nnnnnnnnnn nnnnnnnnnn
 nnnnnnnnnn nnnnnnnnnn nnnnnnnnnn nnnnnnnnnn nnnnnnnnnn
 nnnnnnnnnn nnnnnnnnnn nnnnnnnnnn nnnnnnnnnn nnnnnnnnnn
 nnnnngtttc ccatgcaatt caccaactca ccctatcgcc agatggagcc
 catgttcgca ccggcttctc gaggacaagt acagccgtat cggccgcgca
 caaagcgccg ccaagagccg caagtcggca acgctgctat tgctgccctc
 gcgaaccaga tgagcgcgct ccagctgcag gtggctggac ttgccggcca
 ggcaagggtg gaccgtcgtg gaccgagacg tgttcagaag aacaagcaga
 agaagaagaa ctcttccaac ggagaaaaac ccaaggagaa gaagaagaag
 caaaaacaac aggagaagaa agggagcggc ggtgaaaaag tcaagaagcc
 acggaaccgg cccgggaagg aggtaaggat ctccgtaaag cgtgcccgac
 agagcacctt ccccgtgtac catgacggtg ccatatccgg ctatgcggtg
 ctgattggct cccgcgtgtt taagccagcg cacgtgaagg gtaagatcga
 ccaccccgaa ctggcggaca tcaagttcca ggtcgccgag gacatggacc
 tcgaagcagc cgcatacccc aagagcatgc gagaccaagc ggctgaacca
 gcaaccatga cggatggagt gtacaactgg gaatacggca ctatcagagt
 ggaggacaac gtcgtgatcg atgcgagcgg cagaggcaag ccgggtgaca
 gtggcagggc catcaccgac aactcaggaa aggttgtcgg tatcgtcctc
 ggaggaggac ccgatggtag gcgcacacgt ctctccgtga taggcttcga
 caagaagctg aaggccagag agatcgccta cagcgaggcc atcccttgga
 cacgcgcacc agctctcctg ctgctgccca tggtcatcgc ctgtacctac
 aactccaaca cctttgactg ctccaaaccg tcctgccagg actgttgcat
 tactgctgaa ccaaagaagg ccatgactat gctgaaggac aacctgaatg
 acccgaacta ctgggacctg cttattgccg tcaccacctg cagttccgcc
 cgaaaaaaga gggctgtgtc tacgtcgcct gccgccgttt acgacacaca
 aattctcgcc gcccacgcag ctgcctcccc gtatagggcg tactgccccg
 attgtgacgg aactgcctgc atctcgccga tagctatcga cgaggtggta
 agtagcggta gtgaccacgt ccttcgcatc cgggtcggtt ctcaatcggg
 agtgaccgct aaaggcggtg cggcgggtga aacctctctg cgatacctgg
 gaagggacgg taaggttcac gccgcggaca acacgcggct cgtggtgcgc
 accactgcaa agtgcgacgt gctgcaggcc actggccact acattctggc
 caactgccca gtggggcaga gtctcactgt tgcggccaca ctggacggca
 cccggcatca atgtaccacg gttttcgaac atcaagtaac ggagaagttc
 acaagagaac gcagcaaggg ccaccacctg tccgatctga ccaagaaatg
 caccaggttt tccaccaccc cgaagaaatc cgcgctctat ctcgtggatg
 tgtatgacgc tctgccgatt tctgtagaga tcagcaccgt ggtgacatgc
 aacgaaagtc agtgcacagt gagggtgcca cccggtacca cagtgaaatt
 cgataagaag tgcaagagcg ctgcccaagc gaccgtcacc ttcaccagcg
 actcccagac gtttacgtgc gaggagccgg tcctaacggc cgccagtatc
 acccagggca agccgcacct tagatcgtca atgctgccca gcggaggcaa
 agaggtgaaa gcgaggattc cattcccgtt cccgccagag actgcgacct
 gcagagtgag tgtcgcccca ctgccatcga tcacctatga ggaaagcgat
 gtcctgctgg ccggcactgc gaaatacccc gtgctgctaa ctacacggaa
 tcttggtttc catagcaacg ccacatccga atggatccag ggtaagtacc
 tgcgccgcat cccggtcacg ccccaaggga tcgagctaat gtggggaaac
 aacgcaccgc tgcacttctg gtcatctgtc aggtacgcat ctggggacgc
 cgacgcgtac ccctgggaac tcctggtgca ccacaccaag caccacccgg
 agtatgcgtg ggcgtttgta ggagttgcat gtggcctact ggccgttgca
 gcatgcatgt ttgcgtgcgc atgcaacagg gtgcggtact ctctgctcgc
 caacacgttc aacccgaacc caccaccact gaccgcactg actgcagcac
 tgtgctgcat acctggggct cgcgcggatc aaccctacct ggacatcatt
 gcctacttgt ggaccaacag caaagtggcc ttcgggctgc aatgcgcggc
 gcccgtggct tgtatgctca tcgtcacata cgcccttaga cactgcagat
 tgtgctgcaa gtctttttta ggggtaagag ggtggtcggc tctgctggtc
 atccttgcgt atgtacagag ctgcaagagc tacgaacaca ccgtggtggt
 cccaatggat ccaagagccc cgtcgtacga ggcggtgata aaccggaatg
 ggtatgaccc cctgaagctg accatcgcag tgaatttcac cgtcatctca
 ccaactacgg ctctggaata ctggacctgt gcaggagtcc ctgtcgtcga
 gccgccccat gtgggctgct gcacgtcagt gtcctgcccc accgacctct
 ccacgctgca cgcgttcacc ggcaaagccg tctccgacgt gcactgcgat
 gtgcacacaa acgtgtaccc cttgttgtgg ggtgcggctc actgcttttg
 ttccactgaa aacacgcagg tcagcgctgt ggccgccacc gtttctgagt
 tctgcgctca ggactcagaa cgcgccgagg cgttcagcgt tcacagcagc
 tcagtcactg cagagatcct ggtgacgctt ggtgaagtgg tgacggcagt
 ccacgtttac gtggacgggg taacatcagc caggggtacc gacctcaaga
 tcgtggctgg cccaataaca actgactact ccccgtttga tcgcaaagta
 gtccgtatcg gcgaagaggt ctataactac gactggcctc cttacggggc
 tggtcgacca ggcacattcg gagacattca agctaggtca accaactatg
 tcaaacccaa tgatctgtac ggggatatcg ggattgaagt actgcagccg
 actaatgacc acgtgcacgt ggcttacacg tatacgacct ccgggttact
 gcgttggttg caggacgctc cgaaaccact cagtgtcaca gcaccgcacg
 gttgtaagat cagtgctaac ccgctcctgg ccctcgattg tggggttggt
 gccgtcccca tgtccatcaa cattccggac gcgaagttca cccgcaaatt
 aaaggatccg aaaccatcgg ccctgaaatg cgtggtggac agttgcgagt
 acggggtgga ctacgggggc gccgccacga tcacctacga gggccacgag
 gctgggaagt gcgggatcca ttccctgaca ccaggagtcc ctctgagaac
 atcagtggtt gaagtagttg ccggcgctaa taccgtcaaa acgaccttct
 cctcacccac gcccgaggtc acactcgagg tagagatctg ttcggcaata
 gtgaagtgcg ccagtgagtg cactccaccg aaggaacacg tagtcgcagc
 caggcctcgc cacggcagcg acactggagg ctacatctcc gggcccgcaa
 tgcgctgggc cggagggatt gtagggaccc tagtggtcct gttcctcatc
 cttgccgtca cctactgcgt ggtgaagaag tgcc*

>DL;BC8_FR20068906
BC8_FR20068906  11684 bp
 agactgcgtt tccagggttc gaagtggtgg ccagcaaccg gtcgtccaac
 gaccatgccg ccgccagagc tttctcccac ttggctacca agtggattga
 gcgcgacatc gatggccgtc aggtcatcgt tgccgacata gggagcgcac
 cagcgagaag agtcggggca cccgataatg tcacatacca cagtgtgtgt
 cctcgcaaat gcgctgaaga ccctgagagg ctggcttctt acgccaggaa
 acttgtcagg gctgtggaga aaggagatgg acacctcgtc agtgacagaa
 tcactgactt gaaggacgtc ctggagaacc cggacacgtc actggaaacc
 accagtatct gcctgaacga cgacgtgagt tgtaaagtga aggccgatat
 tgcagtgtac caggatgtgt acgcagttga tgcgccgtct accatctacg
 ctcaagccga caaaggcacg cgagtggtat actggatcgg gttcgagccg
 ttcgtgtttc acacggacgc tatggcgggc agcttcccgc tatatgacgc
 caactggagc gactcggcgg tactggcagc aaaaaatctg ccactgtgct
 actcagggtt atcggaggac tccattaaat ggagattccg tttccgtgac
 aagccactgg taccgtctgg agaaatccac tactcggtgg gtagcaccca
 ctatgttgag gaccgagaca agctgaaaag ctggcacctg ccttctacct
 tccacttcgt ggcacccaac aagtacacat gccgttgtga tacggtagtg
 agctgtggtg gctacgtcgt gaagaagatc acgatttgtg agggcattgt
 tggtagaccc gcgaatgagg aattggccac ctcgtaccac cgtgatggag
 tggtggtgac caagttctca gacacgatca accacgaaca ggtgtcgttc
 ccagtggtga cctacatccc tgccgtcatc tgcgaccaga tgaccgccat
 gacggctaac cccgtcaaat atccggatgt cgtcaaactg ctggtaggac
 tcaaccagag gatcgtggtc aatgggacca ccgtccggaa cgtcaactcc
 atggataact cgctgattcc cgtatttgct cgcgcattgt gcagctgggc
 agacgaagtt cggcgggaca tggaggacga acaggacatg tacggtgtca
 cgtctgtcac cacatggatc tgtatctgca gagcgtatga taaacgccag
 cagcatacct tctaccgcag gcccaagcag tcctcaggca tctatgtgcc
 tgctaagttc acaggatcgc tgagagcctc cctctccgcc acgtacctca
 acctgcctct gaagcaactg ctgctcaaca cactcaaacg tgcgatcaaa
 cctagggatc aggccatcgc agatgagaca gaagcacgcg cacacgatgc
 agctgaggtg cacgagctga cagaggaaga gggtaggcaa caggccgcca
 accctagtta catcgcagat gtgctaggtc aggacgacga agaggaagtc
 gacgacggaa tgtctaatgt ggaccttggc gaagaagacg gggtgggttc
 taccatcatc gactgtcaaa gaggtaccgt gaaagtgatc acggctttcg
 gtgacaacac gatgggagaa tacttagtac tatccccggt aactgtgttg
 cgcaccagga aactggccgt gctgctcgga ccgctcgcag aagaagtgat
 gcagtacgtc cacaagggcc ggacgggacg ttacgctatc gagaagaaca
 acctgaaggt actcatccct acgggagtgt ccctcaagac ggctcatttt
 caggccctta ctgaaagtgc taccttgacc tacaatgact acctgttcac
 atgccgtacg ctcgatcagc tggcaacaag aggatctgcg aaaaacactg
 acgaagtcta ctacaagctt gttgacgccg ctaaggcgaa ggatgaatac
 gtttacgaat tgtcctccaa gcaatgcgtc aagaaagaag atgcaacagg
 cacagtcctt caaggggaca tatgcaatcc gccttaccac cagtttgcct
 tcgaggcgct gcgtaaaagg ccggctcaca cacacgacgt ccacacgatt
 ggcatctacg gggttccggg tgcaggaaaa accgctatca tcacaaccga
 agtaaccaca cgcgacttgg tcgctagtgg aaaaaaggag aattgtgagg
 acatcaagcg gtgcgtgttg gagagacgcg gcttaaaaat agccgcacgt
 acggttgact cgctgctcta cggtgcatac cgaggagcgg tcgacacgct
 gtacgttgac gaggcttacg cctgtcactc gggcactctg ctcgccttga
 tcgctgcggt aagaccgacg ggaaaggtgg tgctttgtgg tgaccctaaa
 caagtcggat gtgtgaacca gctccaaatg cggatgcatt ataatcacga
 gatcagtgac cgcgttctgc ggaagaacat ctcccgccgt tgcactcata
 cgcttacggc cattgtttca aacctcaact acgaaggtag aatgaagact
 acgaacccgt gcaagaagcc ggtactgatt gatacaaccg ggtctaccaa
 gcctgacaaa gaagcgttgg tattgacgtg cttccgcggg tgggttaaag
 atttaaaaat tctctaccct cacaacgagc tcatgactgc ggctgcctca
 cagggtctga ctcgtgaaaa agtgtacgcc gttcgttgcc gcgtcacgtc
 gaacccactc tacgagccga cttctgagca cattactgtc cttttgacgc
 gcaccaacga cgaactggtc tggaagacac tgccaaacga tccgctgatc
 cctatactct ccaagccccc gaaaggagac tactccgcca ccatggagga
 ctgggaggat gagcacaacg gtatcttggc ggctctcaga gaagcatgtg
 tcccacggat gaacttcgcg cacgggaagc gtaacacctg ttgggcagtt
 acaagcagcc gggtgctgca cgaggcaggc gtcctgataa cgccggagga
 cttcaaccgc atctttccgg cgttccgaga ggacaaaccg cactcggctt
 tggcagcctt ggatgctgtc gccgctctcg tgtggggcct ggatacatcc
 tcgggcatct tgagtggaaa aggcagtttc atgcgtctgg agaacagcca
 ttggagcaat tccaacagag ggtatgagta tggcctcaac ctggacgcac
 tggaaggcta cgagatcgcc aacccacgca tgatcaaagc gcttaaacaa
 cggcgcgggc gtgaatgtta cgacattgaa acgggcaagt tggtgcctat
 ggatcctggt agggtccaag tgccgatcaa ccgggttgtg ccccacgtgc
 tggtggacac ttccgcagcg gccaaaccag gttttctgga aaacaggctc
 acggttgaca gatgggacca agtgcacagc ttcaaaacaa gagcagcagt
 aaagttcgca gagctgacga agcgcgtctc atacaactca gttctcgacc
 ttggggccgc cccgggagga gtgaccgact attgcgtgaa gaagggtaag
 accgttacat gtgtctccga acagtgggac tctaagccga gaggcgctgt
 ggtcattaca gccgatatca acggcccact taacaaccta ggcatcttcg
 acctggtgtt ttgtgacgca gccggaccac gacgctatca ccactacgcg
 cagtgcgaag accacgccgt gctattcaca tcagcatgca aacacggggt
 ggagcgcaca gccaagggcg gggtattcat tgtgaaggcg tacggaatgg
 cggaccgccg aacagagcgg gcagtggaat gcacagcgag gtatttcaag
 tccgtctcgg tcgaaaaacc agtctcctcc cgcataacca acgtggaagt
 cttcttcaag ttttccggac gctgtcgccc gcatgctcgt tccattgcac
 acttgggccc tcaactgacc gacatctatg ctcgcacgag gaaggcgtac
 aaaatgctgg cgagaggaag tgttgctgac aaggtgaaag tggcagagat
 cctcaactcg atggtgggag ccgcgccggg ttacagagtc ctcaacagga
 acatcatcac tgccgaagaa gaagtcttgg ttaatgccgc caacagcaac
 ggcagacccg gcgacggtgt gtgtggtgcg ctctacggcg cgttcgggga
 cgctttcccc aacggtgcga tcggcgcggg aaacgcggtc ctggtccgag
 gactcgaggc caccatcatc cacgcagccg gagctgactt cagagaggtc
 gatgaagaaa ctggtgcgcg acagctgaga gcagcatacc gcgcggcggc
 tactttagtc actgctaacg gtatcaccag cgctgccatc cctctgctga
 gtacacacat cttttccaac ggtcgaaaca gactggaaca gtccttcggc
 gcattagtgg aggcgttcga cacgacagag tgcgacgtca ccatctactg
 cctggccaac aacatggccg cgaggatcca gcaactaatc gacgatcacg
 ctcgcgaaga gttcgacgaa gaagtggttg tggaagaaga agaggaacat
 aaagctgatg cgatgagtga cacggagacg ctgtccagct tcggcgacga
 aacggtgtgg gtgcccaaac atagtactct ggccggaaga ccaggataca
 gtgccactta cggcgaccgc agatctcttt ttgtcggcac gaagttccac
 cgtgccgcag ttgctatgtc gtcaatcgaa gcggcttggc ctaggaccaa
 agaagccaat gctaaactca ttgagtacat acgagggcag cacctcgttg
 acgtcctaaa aagctgtcca gtcaacgaca taccggtagg tagaccgcct
 tctagcctgc cctgcggttg catttacgcc atgaccccgg aacgggtcac
 agtgctgaag caaaggccgc aagaaggttt tgtggtatgc agtgcattca
 aactaccgct caccaacatc caagatgtca ccaaagtgga gtgcacggtg
 agagcacctg cagaggaacc tagaccggtg cgctacttgc aagagaggcg
 cccagcgcag gccgccgcga ggcagcctag gccggcaact gnggctgcca
 acgtcg---- ---------- ---------- ccagcacagc cacgagtcgc
 cgcacacccg cgccgggctc ggtgcaggtg cgcctactgc cgccaagaga
 cggcacggta tcccgcagtt ctcgcacggg ttcgcagtcc agcgtcacct
 cgtcagcggg atccataatg ccggtgcccc gaagggcgcc agtcgcgcca
 gcggcatcat tggcgagcag cgtccacagc catagtgtgc gcagcgcccc
 tgccattctg agggccgcca gcacaggtgc cagaagcgtg cgcagcgtcc
 agtccggctt aaccgggcac agagagaacg ctgttagcgt cgccagctcg
 gtgagacagc ccagtgggcc gcccagcagc gtgagcacgc ccgccgcgcc
 tagagggcta acacgggatc agttcggcgc cgtgagagct agggcccgca
 gggacctaga gttggaggga tcggagcatg gcagccaggc cagtttccgt
 tccggctcgc tggtggtggg gagcaccgct agtagctaca gccaacgtcc
 tgacgaccag gacacgggct ctgagccctc aggccgcggc gccgccgtga
 ggacacgacg cagagggcaa cgggacggcc ccggagggta tatattctct
 tctgaccaag gtacagctca tctcagccag cataacaccc agacaaacaa
 cactacggag gtgttgatga gaacgtcggt actgccaagt aacgaccatg
 gtactccaga tctgcctgca gagacgaaga agaggctggc gtaccagatg
 cgccctactc aaaagaacaa gagtcgctac ctgtccgcga aggtccacaa
 catgaaacac aagatcgttc aatgtttgca gcgaggtgcc gggcactacc
 tgagagagca acatgctctg ccgctgtgga aaaacacctt ccctaagccc
 aggtactccg acgcctgcgt ggtgaagttc gagagtgtca acacagcgat
 tgttgcagcc aacatgttca tagggtgcaa ctaccccact ttaagctcgt
 tcggagtcac ggacaagtac gatgcttatt tggacatggt tgatgggctc
 aactgcaacc tcgacaccgt gacgtttgac cctgctaagg tgcgttctct
 gccgaagaaa tcagaataca accagccgct catacagtcc caagtgcccg
 gtcctatggc atctactctg caaagcatcc ttatggccgc caccaaacgc
 aactgcaacg tcacgcagat gagagagctc cctaccatgg actcagcggc
 aatgaacgtg gaagctttta aaaaattcgc ctgtaaagac accgatctgt
 ggactgagtt cgcagaaaaa cccgtaaggt tgtcgcccgg ccaaattgaa
 gagtacgtct ttcacttaca aggggctaag gccaatgtga tgcacagcag
 agtcgaagcc gtatgccctg acctttcgga ggtggctatg gacagattca
 cactggacat gaaacgcgac gttaaagtga cgccgggcac gaaacatgta
 gaggagagac ctaaggttca agtgattcag gcggccgacc ctatggccac
 cgcgtacttg tgcgctatcc atcgagagct agtccgaaga ttgaaagccg
 tcctaaaacc atccatacat gtgttgttcg acatgagttc cgaggacttn
 gacgctatcg tgggccacgg gatgaagttg ggcgacaagg tgctggaaac
 ggacatctcc tcattcgaca agagccagga ccaggccatg gcggttacgg
 cgttgatgct gctggaagac ttgggcgtag aggaggatct cctgaccctc
 atcgaggcgt ccttcggcga catcacttct gtccacctgc ctacaggcac
 tagattccag tttggatcga tgatgaagtc cgggctattc ctgacgttgt
 tcgtgaatac gttgcttaac atcaccatag ccgcccgagt cttacgggag
 cagctggctg acaccaggtg cgccgcgttt attggcgacg acaacgtcat
 aaccggagta gtgtccgatg acatgatggt ggccaggtgt gcgtcctggc
 tgaacatgga ggtgaagatc atggacatgg agatcggcga taggagtcct
 tatttttgtg gcggcttcct gttactcgac acggtaacag gcactgtaag
 ccgagtgtcg gaccctgtaa aacgcctgat gaagatggga aaannnnnnn
 nnnnnnnnnn nnnnnnnnnn nnnnnnnnnn nnnnnnnnnn nnnnnnnnnn
 nnnnnnnnnn nnnnnnnnnn nnnnnnnnnn nnnnnnnnnn nnnnnnnnnn
 nnnnnnnnnn nnnnnnnnnn nnnnnnnnnn nnnnnnnnnn nnnnnnnnnn
 nnnnnnnnnn nnnnnnnnnn nnnnnnnnnn nnnnnnnnnn nnnnnnnnnn
 nnnnnnnnnn nnnnnnnnnn nnnnnnnnnn nnnnnnnnnn nnnnnnnnnn
 nnnnnnnnnn ncatgcaatt caccaactca ccctatcgcc agatggagcc
 catgttcgca ccggcttctc gaggacaagt acagccgtat cggccgcgca
 caaagcgccg ccaagagccg caagtcggca acgctgctat tgctgccctc
 gcgaaccaga tgagcgcgct ccagctgcag gtggctggac ttgccggcca
 ggcaagggtg gaccgtcgtg gaccgagacg tgttcagaag aacaagcaga
 agaagaagaa ctcttccaac ggagaaaaac ccaaggagaa gaagaagaag
 caaaaacaac aggagaagaa agggagcggc ggtgaaaaag tcaagaagcc
 acggaaccgg cccgggaagg aggtaaggat ctccgtaaag cgtgcccgac
 agagcacctt ccccgtgtac catgacggtg ccatatccgg ctatgcggtg
 ctgattggct cccgcgtgtt taagccagcg cacgtgaagg gtaagatcga
 ccaccccgaa ctggcggaca tcaagttcca ggtcgccgag gacatggacc
 tcgaagcagc cgcatacccc aagagcatgc gagaccaagc ggctgaacca
 gcaaccatga cggatggagt gtacaactgg gaatacggca ctatcagagt
 ggaggacaac gtcgtgatcg atgcgagcgg cagaggcaag ccgggtgaca
 gtggcagggc catcaccgac aactcaggaa aggttgtcgg tatcgtcctc
 ggaggaggac ccgatggtag gcgcacacgt ctctccgtga taggcttcga
 caagaagctg aaggccagag agatcgccta cagcgaggcc atcccttgga
 cacgcgcacc agctctcctg ctgctgccca tggtcatcgc ctgtacctac
 aactccaaca cctttgactg ctccaaaccg tcctgccagg actgttgcat
 tactgctgaa ccaaagaagg ccatgactat gctgaaggac aacctgaatg
 acccgaacta ctgggacctg cttattgccg tcaccacctg cagttccgcc
 cgaaaaaaga gggctgtgtc tacgtcgcct gccgccgttt acgacacaca
 aattctcgcc gcccacgcag ctgcctcccc gtatagggcg tactgccccg
 attgtgacgg aactgcctgc atctcgccga tagctatcga cgaggtggta
 agtagcggta gtgaccacgt ccttcgcatc cgggtcggtt ctcaatcggg
 agtgaccgct aaaggcggtg cggcgggtga aacctctctg cgatacctgg
 gaagggacgg taaggttcac gccgcggaca acacgcggct cgtggtgcgc
 accactgcaa agtgcgacgt gctgcaggcc actggccact acattctggc
 caactgccca gtggggcaga gtctcactgt tgcggccaca ctggacggca
 cccggcatca atgtaccacg gttttcgaac atcaagtaac ggagaagttc
 acaagagaac gcagcaaggg ccaccacctg tccgatctga ccaagaaatg
 caccaggttt tccaccaccc cgaagaaatc cgcgctctat ctcgtggatg
 tgtatgacgc tctgccgatt tctgtagaga tcagcaccgt ggtgacatgc
 aacgaaagtc agtgcacagt gagggtgcca cccggtacca cagtgaaatt
 cgataagaag tgcaagagcg ctgcccaagc gaccgtcacc ttcaccagcg
 actcccagac gtttacgtgc gaggagccgg tcctaacggc cgccagtatc
 acccagggca agccgcacct tagatcgtca atgctgccca gcggaggcaa
 agaggtgaaa gcgaggattc cattcccgtt cccgccagag actgcgacct
 gcagagtgag tgtcgcccca ctgccatcga tcacctatga ggaaagcgat
 gtcctgctgg ccggcactgc gaaatacccc gtgctgctaa ctacacggaa
 tcttggtttc catagcaacg ccacatccga atggatccag ggtaagtacc
 tgcgccgcat cccggtcacg ccccaaggga tcgagctaat gtggggaaac
 aacgcaccgc tgcacttctg gtcatctgtc aggtacgcat ctggggacgc
 cgacgcgtac ccctgggaac tcctggtgca ccacaccaag caccacccgg
 agtatgcgtg ggcgtttgta ggagttgcat gtggcctact ggccgttgca
 gcatgcatgt ttgcgtgcgc atgcaacagg gtgcggtact ctctgctcgc
 caacacgttc aacccgaacc caccaccact gaccgcactg actgcagcac
 tgtgctgcat acctggggct cgcgcggatc aaccctacct ggacatcatt
 gcctacttgt ggaccaacag caaagtggcc ttcgggctgc aatgcgcggc
 gcccgtggct tgtatgctca tcgtcacata cgcccttaga cactgcagat
 tgtgctgcaa gtctttttta ggggtaagag ggtggtcggc tctgctggtc
 atccttgcgt atgtacagag ctgcaagagc tacgaacaca ccgtggtggt
 cccaatggat ccaagagccc cgtcgtacga ggcggtgata aaccggaatg
 ggtatgaccc cctgaagctg accatcgcag tgaatttcac cgtcatctca
 ccaactacgg ctctggaata ctggacctgt gcaggagtcc ctgtcgtcga
 gccgccccat gtgggctgct gcacgtcagt gtcctgcccc accgacctct
 ccacgctgca cgcgttcacc ggcaaagccg tctccgacgt gcactgcgat
 gtgcacacaa acgtgtaccc cttgttgtgg ggtgcggctc actgcttttg
 ttccactgaa aacacgcagg tcagcgctgt ggccgccacc gtttctgagt
 tctgcgctca ggactcagaa cgcgccgagg cgttcagcgt tcacagcagc
 tcagtcactg cagagatcct ggtgacgctt ggtgaagtgg tgacggcagt
 ccacgtttac gtggacgggg taacatcagc caggggtacc gacctcaaga
 tcgtggctgg cccaataaca actgactact ccccgtttga tcgcaaagta
 gtccgtatcg gcgaagaggt ctataactac gactggcctc cttacggggc
 tggtcgacca ggcacattcg gagacattca agctaggtca accaactatg
 tcaaacccaa tgatctgtac ggggatatcg ggattgaagt actgcagccg
 actaatgacc acgtgcacgt ggcttacacg tatacgacct ccgggttact
 gcgttggttg caggacgctc cgaaaccact cagtgtcaca gcaccgcacg
 gttgtaagat cagtgctaac ccgctcctgg ccctcgattg tggggttggt
 gccgtcccca tgtccatcaa cattccggac gcgaagttca cccgcaaatt
 aaaggatccg aaaccatcgg ccctgaaatg cgtggtggac agttgcgagt
 acggggtgga ctacgggggc gccgccacga tcacctacga gggccacgag
 gctgggaagt gcgggatcca ttccctgaca ccaggagtcc ctctgagaac
 atcagtggtt gaagtagttg ccggcgctaa taccgtcaaa acgaccttct
 cctcacccac gcccgaggtc acactcgagg tagagatctg ttcggcaata
 gtgaagtgcg ccagtgagtg cactccaccg aaggaacacg tagtcgcagc
 caggcctcgc cacggcagcg acactggagg ctacatctcc gggcccgcaa
 tgcgctgggc cggagggatt gtagggaccc tagtggtcct gttcctcatc
 cttgccgtca cctactgcgt ggtgaagaag tgcc*

>DL;BC14_FR20734121
BC14_FR20734121  11684 bp
 agactgcgtt tccagggttc gaagtggtgg ccagcaaccg gtcgtccaac
 gaccatgccg ccgccagagc tttctcccac ttggctacca agtggattga
 gcgcgacatc gatggccgtc aggtcatcgt tgccgacata gggagcgcac
 cagcgagaag agtcggggca cccgataatg tcacatacca cagtgtgtgt
 cctcgcaaat gcgctgaaga ccctgagagg ctggcttctt acgccaggaa
 acttgtcagg gctgtggaga aaggagatgg acacctcgtc agtgacagaa
 tcactgactt gaaggacgtc ctggagaacc cggacacgtc actggaaacc
 accagtatct gcctgaacga cgacgtgagt tgtaaagtga aggccgatat
 tgcagtgtac caggatgtgt acgcagttga tgcgccgtct accatctacg
 ctcaagccga caaaggcacg cgagtggtat actggatcgg gttcgagccg
 ttcgtgtttc acacggacgc tatggcgggc agcttcccgc tatatgacgc
 caactggagc gactcggcgg tactggcagc aaaaaatctg ccactgtgct
 actcagggtt atcggaggac tccattaaat ggagattccg tttccgtgac
 aagccactgg taccgtctgg agaaatccac tactcggtgg gtagcaccca
 ctatgttgag gaccgagaca agctgaaaag ctggcacctg ccttctacct
 tccacttcgt ggcacccaac aagtacacat gccgttgtga tacggtagtg
 agctgtggtg gctacgtcgt gaagaagatc acgatttgtg agggcattgt
 tggtagaccc gcgaatgagg aattggccac ctcgtaccac cgtgatggag
 tggtggtgac caagttctca gacacgatca accacgaaca ggtgtcgttc
 ccagtggtga cctacatccc tgccgtcatc tgcgaccaga tgaccgccat
 gacggctaac cccgtcaaat atccggatgt cgtcaaactg ctggtaggac
 tcaaccagag gatcgtggtc aatgggacca ccgtccggaa cgtcaactcc
 atggataact cgctgattcc cgtatttgct cgcgcattgt gcagctgggc
 agacgaagtt cggcgggaca tggaggacga acaggacatg tacggtgtca
 cgtctgtcac cacatggatc tgtatctgca gagcgtatga taaacgccag
 cagcatacct tctaccgcag gcccaagcag tcctcaggca tctatgtgcc
 tgctaagttc acaggatcgc tgagagcctc cctctccgcc acgtacctca
 acctgcctct gaagcaactg ctgctcaaca cactcaaacg tgcgatcaaa
 cctagggatc aggccatcgc agatgagaca gaagcacgcg cacacgatgc
 agctgaggtg cacgagctga cagaggaaga gggtaggcaa caggccgcca
 accctagtta catcgcagat gtgctaggtc aggacgacga agaggaagtc
 gacgacggaa tgtctaatgt ggaccttggc gaagaagacg gggtgggttc
 taccatcatc gactgtcaaa gaggtaccgt gaaagtgatc acggctttcg
 gtgacaacac gatgggagaa tacttagtac tatccccggt aactgtgttg
 cgcaccagga aactggccgt gctgctcgga ccgctcgcag aagaagtgat
 gcagtacgtc cacaagggcc ggacgggacg ttacgctatc gagaagaaca
 acctgaaggt actcatccct acgggagtgt ccctcaagac ggctcatttt
 caggccctta ctgaaagtgc taccttgacc tacaatgact acctgttcac
 atgccgtacg ctcgatcagc tggcaacaag aggatctgcg aaaaacactg
 acgaagtcta ctacaagctt gttgacgccg ctaaggcgaa ggatgaatac
 gtttacgaat tgtcctccaa gcaatgcgtc aagaaagaag atgcaacagg
 cacagtcctt caaggggaca tatgcaatcc gccttaccac cagtttgcct
 tcgaggcgct gcgtaaaagg ccggctcaca cacacgacgt ccacacgatt
 ggcatctacg gggttccggg tgcaggaaaa accgctatca tcacaaccga
 agtaaccaca cgcgacttgg tcgctagtgg aaaaaaggag aattgtgagg
 acatcaagcg gtgcgtgttg gagagacgcg gcttaaaaat agccgcacgt
 acggttgact cgctgctcta cggtgcatac cgaggagcgg tcgacacgct
 gtacgttgac gaggcttacg cctgtcactc gggcactctg ctcgccttga
 tcgctgcggt aagaccgacg ggaaaggtgg tgctttgtgg tgaccctaaa
 caagtcggat gtgtgaacca gctccaaatg cggatgcatt ataatcacga
 gatcagtgac cgcgttctgc ggaagaacat ctcccgccgt tgcactcata
 cgcttacggc cattgtttca aacctcaact acgaaggtag aatgaagact
 acgaacccgt gcaagaagcc ggtactgatt gatacaaccg ggtctaccaa
 gcctgacaaa gaagcgttgg tattgacgtg cttccgcggg tgggttaaag
 atttaaaaat tctctaccct cacaacgagc tcatgactgc ggctgcctca
 cagggtctga ctcgtgaaaa agtgtacgcc gttcgttgcc gcgtcacgtc
 gaacccactc tacgagccga cttctgagca cattactgtc cttttgacgc
 gcaccaacga cgaactggtc tggaagacac tgccaaacga tccgctgatc
 cctatactct ccaagccccc gaaaggagac tactccgcca ccatggagga
 ctgggaggat gagcacaacg gtatcttggc ggctctcaga gaagcatgtg
 tcccacggat gaacttcgcg cacgggaagc gtaacacctg ttgggcagtt
 acaagcagcc gggtgctgca cgaggcaggc gtcctgataa cgccggagga
 cttcaaccgc atctttccgg cgttccgaga ggacaaaccg cactcggctt
 tggcagcctt ggatgctgtc gccgctctcg tgtggggcct ggatacatcc
 tcgggcatct tgagtggaaa aggcagtttc atgcgtctgg agaacagcca
 ttggagcaat tccaacagag ggtatgagta tggcctcaac ctggacgcac
 tggaaggcta cgagatcgcc aacccacgca tgatcaaagc gcttaaacaa
 cggcgcgggc gtgaatgtta cgacattgaa acgggcaagt tggtgcctat
 ggatcctggt agggtccaag tgccgatcaa ccgggttgtg ccccacgtgc
 tggtggacac ttccgcagcg gccaaaccag gttttctgga aaacaggctc
 acggttgaca gatgggacca agtgcacagc ttcaaaacaa gagcagcagt
 aaagttcgca gagctgacga agcgcgtctc atacaactca gttctcgacc
 ttggggccgc cccgggagga gtgaccgact attgcgtgaa gaagggtaag
 accgttacat gtgtctccga acagtgggac tctaagccga gaggcgctgt
 ggtcattaca gccgatatca acggcccact taacaaccta ggcatcttcg
 acctggtgtt ttgtgacgca gccggaccac gacgctatca ccactacgcg
 cagtgcgaag accacgccgt gctattcaca tcagcatgca aacacggggt
 ggagcgcaca gccaagggcg gggtattcat tgtgaaggcg tacggaatgg
 cggaccgccg aacagagcgg gcagtggaat gcacagcgag gtatttcaag
 tccgtctcgg tcgaaaaacc agtctcctcc cgcataacca acgtggaagt
 cttcttcaag ttttccggac gctgtcgccc gcatgctcgt tccattgcac
 acttgggccc tcaactgacc gacatctatg ctcgcacgag gaaggcgtac
 aaaatgctgg cgagaggaag tgttgctgac aaggtgaaag tggcagagat
 cctcaactcg atggtgggag ccgcgccggg ttacagagtc ctcaacagga
 acatcatcac tgccgaagaa gaagtcttgg ttaatgccgc caacagcaac
 ggcagacccg gcgacggtgt gtgtggtgcg ctctacggcg cgttcgggga
 cgctttcccc aacggtgcga tcggcgcggg aaacgcggtc ctggtccgag
 gactcgaggc caccatcatc cacgcagccg gagctgactt cagagaggtc
 gatgaagaaa ctggtgcgcg acagctgaga gcagcatacc gcgcggcggc
 tactttagtc actgctaacg gtatcaccag cgctgccatc cctctgctga
 gtacacacat cttttccaac ggtcgaaaca gactggaaca gtccttcggc
 gcattagtgg aggcgttcga cacgacagag tgcgacgtca ccatctactg
 cctggccaac aacatggccg cgaggatcca gcaactaatc gacgatcacg
 ctcgcgaaga gttcgacgag gaagtggttg tggaagaaga agaggaacat
 aaagctgatg cgatgagtga cacggagacg ctgtccagct tcggcgacga
 aacggtgtgg gtgcccaaac atagtactct ggccggaaga ccaggataca
 gtgccactta cggcgaccgc agatctcttt ttgtcggcac gaagttccac
 cgtgccgcag ttgctatgtc gtcaatcgaa gcggcttggc ctaggaccaa
 agaagccaat gctaaactca ttgagtacat acgagggcag cacctcgttg
 acgtcctaaa aagctgtcca gtcaacgaca taccggtagg tagaccgcct
 tctagcctgc cctgcggttg catttacgcc atgaccccgg aacgggtcac
 agtgctgaag caaaggccgc aagaaggttt tgtggtatgc agtgcattca
 aactaccgct caccaacatc caagatgtca ccaaagtgga gtgcacggtg
 agagcacctg cagaggaacc tagaccggtg cgctacttgc aagagaggcg
 cccagcgcag gccgccgcga ggcagcctag gccggcaact gnggctgcca
 acgtcg---- ---------- ---------- ccagcacagc cacgagtcgc
 cgcacacccg cgccgggctc ggtgcaggtg cgcctactgc cgccaagaga
 cggcacggta tcccgcagtt ctcgcacggg ttcgcagtcc agcgtcacct
 cgtcagcggg atccataatg ccggtgcccc gaagggcgcc agtcgcgcca
 gcggcatcat tggcgagcag cgtccacagc catagtgtgc gcagcgcccc
 tgccattctg agggccgcca gcacaggtgc cagaagcgtg cgcagcgtcc
 agtccggctt aaccgggcac agagagaacg ctgttagcgt cgccagctcg
 gtgagacagc ccagtgggcc gcccagcagc gtgagcacgc ccgccgcgcc
 tagagggcta acacgggatc agttcggcgc cgtgagagct agggcccgca
 gggacctaga gttggaggga tcggagcatg gcagccaggc cagtttccgt
 tccggctcgc tggtggtggg gagcaccgct agtagctaca gccaacgtcc
 tgacgaccag gacacgggct ctgagccctc aggccgcggc gccgccgtga
 ggacacgacg cagagggcaa cgggacggcc ccggagggta tatattctct
 tctgaccaag gtacagctca tctcagccag cataacaccc agacaaacaa
 cactacggag gtgttgatga gaacgtcggt actgccaagt aacgaccatg
 gtactccaga tctgcctgca gagacgaaga agaggctggc gtaccagatg
 cgccctactc aaaagaacaa gagtcgctac ctgtccgcga aggtccacaa
 catgaaacac aagatcgttc aatgtttgca gcgaggtgcc gggcactacc
 tgagagagca acatgctctg ccgctgtgga aaaacacctt ccctaagccc
 aggtactccg acgcctgcgt ggtgaagttc gagagtgtca acacagcgat
 tgttgcagcc aacatgttca tagggtgcaa ctaccccact ttaagctcgt
 tcggagtcac ggacaagtac gatgcttatt tggacatggt tgatgggctc
 aactgcaacc tcgacaccgt gacgtttgac cctgctaagg tgcgttctct
 gccgaagaaa tcagaataca accagccgct catacagtcc caagtgcccg
 gtcctatggc atctactctg caaagcatcc ttatggccgc caccaaacgc
 aactgcaacg tcacgcagat gagagagctc cctaccatgg actcagcggc
 aatgaacgtg gaagctttta aaaaattcgc ctgtaaagac accgatctgt
 ggactgagtt cgcagaaaaa cccgtaaggt tgtcgcccgg ccaaattgaa
 gagtacgtct ttcacttaca aggggctaag gccaatgtga tgcacagcag
 agtcgaagcc gtatgccctg acctttcgga ggtggctatg gacagattca
 cactggacat gaaacgcgac gttaaagtga cgccgggcac gaaacatgta
 gaggagagac ctaaggttca agtgattcag gcggccgacc ctatggccac
 cgcgtacttg tgcgctatcc atcgagagct agtccgaaga ttgaaagccg
 tcctaaaacc atccatacat gtgttgttcg acatgagttc cgaggacttn
 gacgctatcg tgggccacgg gatgaagttg ggcgacaagg tgctggaaac
 ggacatctcc tcattcgaca agagccagga ccaggccatg gcggttacgg
 cgttgatgct gctggaagac ttgggcgtag aggaggatct cctgaccctc
 atcgaggcgt ccttcggcga catcacttct gtccacctgc ctacaggcac
 tagattccag tttggatcga tgatgaagtc cgggctattc ctgacgttgt
 tcgtgaatac gttgcttaac atcaccatag ccgcccgagt cttacgggag
 cagctggctg acaccaggtg cgccgcgttt attggcgacg acaacgtcat
 aaccggagta gtgtccgatg acatgatggt ggccaggtgt gcgtcctggc
 tgaacatgga ggtgaagatc atggacatgg agatcggcga taggagtcct
 tatttttgtg gcggcttcct gttactcgac acggtaacag gcactgtaag
 ccgagtgtcg gaccctgtaa aacgcctgat gaagatggga annnnnnnnn
 nnnnnnnnnn nnnnnnnnnn nnnnnnnnnn nnnnnnnnnn nnnnnnnnnn
 nnnnnnnnnn nnnnnnnnnn nnnnnnnnnn nnnnnnnnnn nnnnnnnnnn
 nnnnnnnnnn nnnnnnnnnn nnnnnnnnnn nnnnnnnnnn nnnnnnnnnn
 nnnnnnnnnn nnnnnnnnnn nnnnnnnnnn nnnnnnnnnn nnnnnnnnnn
 nnnnnnnnnn nnnnnnnnnn nnnnnnnnnn nnnnnnnnnn nnnnnnnnnn
 nnnnnnnnnn nnnnnnnnnn nnnnnnnnnn nnnnnnnnnn nnnnnnnnnn
 nnnnnnnnnn nnnnnnnnnn nnnnnnnnnn nnnnnnnnnn nnnnnnnnnn
 nnnnnnnnnn nnnnnnnnnn nnnnnnnnnn nnnnnnnnnn nnnnnnnnnn
 nnnnnnnnnn nnnnnnnnnn nnnnnnnnnn nnnnnnnnnn nnnnnnnnnn
 nnnnnnnnnn nnnnnnnnnn nnnnnnnnnn nnnnnnnnnn nnnnnnnnnn
 nnnnnnnnnn nnnnnnnnnn nnnnnnnnnn nnnnnnnnnn nnnnnnnnnn
 nnnnnnnnnn nnnnnnnnnn nnnnnnnnnn nnnnnnnnnn nnnnnnnnnn
 nnnnnnnnnn nnnnnnnnnn nnnnnnnnnn nnnnnnnnnn nnnnnnnnnn
 nnnnnnnnnn nnnnnnnnnn nnnnnnnnnn nnnnnnnnnn nnnnnnnnnn
 nnnnnnnnnn nnnnnnnnnn nnnnnnnnnn nnnnnnnnnn nnnnnnnnnn
 nnnnnnnnnn nnnnnnnnnn nnnnnnnnnn nnnnnnnnnn nnnnnnnnnn
 nnnnnnnnnn nnnnnnnnnn nnnnnnnnnn nnnnnnnnnn nnnnnnnnnn
 nnnnnnnnnn nnnnnnnnnn nnnnnnnnnn nnnnnnnnnn nnnnnnnnnn
 nnnnnnnnnn nnnnnnnnnn nnnnnnnnnn nnnnnnnnnn nnnnnnnnnn
 nnnnnnnnnn nnnnnnnnnn nnnnnnnnnn nnnnnnnnnn nnnnnnnnnn
 nnnnnnnnnn nnnnnnnnnn nnnnnnnnnn nnnnnnnnnn nnnnnnnnnn
 nnnnnnnnnn nnnnnnnnnn nnnnnnnnnn nnnnnnnnnn nnnnnnnnnn
 nnnnnnnnnn nnnnnnnnnn nnnnnnnnnn nnnnnnnnnn nnnnnnnnnn
 nnnnnnnnnn nnnnnnnnnn nnnnnnnnnn nnnnnnnnnn nnnnnnnnnn
 nnnnnnnnnn nnnnnnnnnn nnnnnnnnnn nnnnnnnnnn nnnnnnnnnn
 nnnnnnnnnn nnnnnnnnnn nnnnnnnnnn nnnnnnnnnn nnnnnnnnnn
 nnnnnnnnnn nnnnnnnnnn nnnnnnnnnn nnnnnnnnnn nnnnnnnnnn
 nnnnnnnnnn nnnnnnnnnn nnnnnnnnnn nnnnnnnnnn nnnnnnnnnn
 nnnnnnnnnn nnnnnnnnnn nnnnnnnnnn nnnnnnnnnn nnnnnnnnnn
 nnnnnnnnnn nnnnnnnnnn nnnnnnnnnn nnnnnnnnnn nnnnnnnnnn
 nnnnnnnnnn nnnnnnnnnn nnnnnnnnnn nnnnnnnnnn nnnnnnnnnn
 nnnnnnnnnn nnnnnnnnnn nnnnnnnnnn nnnnnnnnnn nnnnnnnnnn
 nnnnnnnnnn nnnnnnnnnn nnnnnnnnnn nnnnnnnnnn nnnnnnnnnn
 nnnnnnnnnn nnnnnnnnnn nnnnnnnnnn nnnnnnnnnn nnnnnnnnnn
 nnnnnnnnnn nnnnnnnnnn nnnnnnnnnn nnnnnnnnnn nnnnnnnnnn
 nnnagagaac gcagcaaggg ccaccacctg tccgatctga ccaagaaatg
 caccaggttt tccaccaccc cgaagaaatc cgcgctctat ctcgtggatg
 tgtatgacgc tctgccgatt tctgtagaga tcagcaccgt ggtgacatgc
 aacgaaagtc agtgcacagt gagggtgcca cccggtacca cagtgaaatt
 cgataagaag tgcaagagcg ctgcccaagc gaccgtcacc ttcaccagcg
 actcccagac gtttacgtgc gaggagccgg tcctaacggc cgccagtatc
 acccagggca agccgcacct tagatcgtca atgctgccca gcggaggcaa
 agaggtgaaa gcgaggattc cattcccgtt cccgccagag actgcgacct
 gcagagtgag tgtcgcccca ctgccatcga tcacctatga ggaaagcgat
 gtcctgctgg ccggcactgc gaaatacccc gtgctgctaa ctacacggaa
 tcttggtttc catagcaacg ccacatccga atggatccag ggtaagtacc
 tgcgccgcat cccggtcacg ccccaaggga tcgagctaat gtggggaaac
 aacgcaccgc tgcacttctg gtcatctgtc aggtacgcat ctggggacgc
 cgacgcgtac ccctgggaac tcctggtgca ccacaccaag caccacccgg
 agtatgcgtg ggcgtttgta ggagttgcat gtggcctact ggccgttgca
 gcatgcatgt ttgcgtgcgc atgcaacagg gtgcggtact ctctgctcgc
 caacacgttc aacccgaacc caccaccact gaccgcactg actgcagcac
 tgtgctgcat acctggggct cgcgcggatc aaccctacct ggacatcatt
 gcctacttgt ggaccaacag caaagtggcc ttcgggctgc aatgcgcggc
 gcccgtggct tgtatgctca tcgtcacata cgcccttaga cactgcagat
 tgtgctgcaa gtctttttta ggggtaagag ggtggtcggc tctgctggtc
 atccttgcgt atgtacagag ctgcaagagc tacgaacaca ccgtggtggt
 cccaatggat ccaagagccc cgtcgtacga ggcggtgata aaccggaatg
 ggtatgaccc cctgaagctg accatcgcag tgaatttcac cgtcatctca
 ccaactacgg ctctggaata ctggacctgt gcaggagtcc ctgtcgtcga
 gccgccccat gtgggctgct gcacgtcagt gtcctgcccc accgacctct
 ccacgctgca cgcgttcacc ggcaaagccg tctccgacgt gcactgcgat
 gtgcacacaa acgtgtaccc cttgttgtgg ggtgcggctc actgcttttg
 ttccactgaa aacacgcagg tcagcgctgt ggccgccacc gtttctgagt
 tctgcgctca ggactcagaa cgcgccgagg cgttcagcgt tcacagcagc
 tcagtcactg cagagatcct ggtgacgctt ggtgaagtgg tgacggcagt
 ccacgtttac gtggacgggg taacatcagc caggggtacc gacctcaaga
 tcgtggctgg cccaataaca actgactact ccccgtttga tcgcaaagta
 gtccgtatcg gcgaagaggt ctataactac gactggcctc cttacggggc
 tggtcgacca ggcacattcg gagacattca agctaggtca accaactatg
 tcaaacccaa tgatctgtac ggggatatcg ggattgaagt actgcagccg
 actaatgacc acgtgcacgt ggcttacacg tatacgacct ccgggttact
 gcgttggttg caggacgctc cgaaaccact cagtgtcaca gcaccgcacg
 gttgtaagat cagtgctaac ccgctcctgg ccctcgattg tggggttggt
 gccgtcccca tgtccatcaa cattccggac gcgaagttca cccgcaaatt
 aaaggatccg aaaccatcgg ccctgaaatg cgtggtggac agttgcgagt
 acggggtgga ctacgggggc gccgccacga tcacctacga gggccacgag
 gctgggaagt gcgggatcca ttccctgaca ccaggagtcc ctctgagaac
 atcagtggtt gaagtagttg ccggcgctaa taccgtcaaa acgaccttct
 cctcacccac gcccgaggtc acactcgagg tagagatctg ttcggcaata
 gtgaagtgcg ccagtgagtg cactccaccg aaggaacacg tagtcgcagc
 caggcctcgc catggcagcg acactggagg ctacatctcc gggcccgcaa
 tgcgctgggc cggagggatt gtagggaccc tagtggtcct gttcctcatc
 cttgccgtca cctactgcgt ggtgaagaag tgcc*

>DL;BC15_FR20734111
BC15_FR20734111  11684 bp
 agactgcgtt tccagggttc gaagtggtgg ccagcaaccg gtcgtccaac
 gaccatgccg ccgccagagc tttctcccac ttggctacca agtggattga
 gcgcgacatc gatggccgtc aggtcatcgt tgccgacata gggagcgcac
 cagcgagaag agtcggggca cccgataatg tcacatacca cagtgtgtgt
 cctcgcaaat gcgctgaaga ccctgagagg ctggcttctt acgccaggaa
 acttgtcagg gctgtggaga aaggagatgg acacctcgtc agtgacagaa
 tcactgactt gaaggacgtc ctggagaacc cggacacgtc actggaaacc
 accagtatct gcctgaacga cgacgtgagt tgtaaagtga aggccgatat
 tgcagtgtac caggatgtgt acgcagttga tgcgccgtct accatctacg
 ctcaagccga caaaggcacg cgagtggtat actggatcgg gttcgagccg
 ttcgtgtttc acacggacgc tatggcgggc agcttcccgc tatatgacgc
 caactggagc gactcggcgg tactggcagc aaaaaatctg ccactgtgct
 actcagggtt atcggaggac tccattaaat ggagattccg tttccgtgac
 aagccactgg taccgtctgg agaaatccac tactcggtgg gtagcaccca
 ctatgttgag gaccgagaca agctgaaaag ctggcacctg ccttctacct
 tccacttcgt ggcacccaac aagtacacat gccgttgtga tacggtagtg
 agctgtggtg gctacgtcgt gaagaagatc acgatttgtg agggcattgt
 tggtagaccc gcgaatgagg aattggccac ctcgtaccac cgtgatggag
 tggtggtgac caagttctca gacacgatca accacgaaca ggtgtcgttc
 ccagtggtga cctacatccc tgccgtcatc tgcgaccaga tgaccgccat
 gacggctaac cccgtcaaat atccggatgt cgtcaaactg ctggtaggac
 tcaaccagag gatcgtggtc aatgggacca ccgtccggaa cgtcaactcc
 atggataact cgctgattcc cgtatttgct cgcgcattgt gcagctgggc
 agacgaagtt cggcgggaca tggaggacga acaggacatg tacggtgtca
 cgtctgtcac cacatggatc tgtatctgca gagcgtatga taaacgccag
 cagcatacct tctaccgcag gcccaagcag tcctcaggca tctatgtgcc
 tgctaagttc acaggatcgc tgagagcctc cctctccgcc acgtacctca
 acctgcctct gaagcaactg ctgctcaaca cactcaaacg tgcgatcaaa
 cctagggatc aggccatcgc agatgagaca gaagcacgcg cacacgatgc
 agctgaggtg cacgagctga cagaggaaga gggtaggcaa caggccgcca
 accctagtta catcgcagat gtgctaggtc aggacgacga agaggaagtc
 gacgacggaa tgtctaatgt ggaccttggc gaagaagacg gggtgggttc
 taccatcatc gactgtcaaa gaggtaccgt gaaagtgatc acggctttcg
 gtgacaacac gatgggagaa tacttagtac tatccccggt aactgtgttg
 cgcaccagga aactggccgt gctgctcgga ccgctcgcag aagaagtgat
 gcagtacgtc cacaagggcc ggacgggacg ttacgctatc gagaagaaca
 acctgaaggt actcatccct acgggagtgt ccctcaagac ggctcatttt
 caggccctta ctgaaagtgc taccttgacc tacaatgact acctgttcac
 atgccgtacg ctcgatcagc tggcaacaag aggatctgcg aaaaacactg
 acgaagtcta ctacaagctt gttgacgccg ctaaggcgaa ggatgaatac
 gtttacgaat tgtcctccaa gcaatgcgtc aagaaagaag atgcaacagg
 cacagtcctt caaggggaca tatgcaatcc gccttaccac cagtttgcct
 tcgaggcgct gcgtaaaagg ccggctcaca cacacgacgt ccacacgatt
 ggcatctacg gggttccggg tgcaggaaaa accgctatca tcacaaccga
 agtaaccaca cgcgacttgg tcgctagtgg aaaaaaggag aattgtgagg
 acatcaagcg gtgcgtgttg gagagacgcg gcttaaaaat agccgcacgt
 acggttgact cgctgctcta cggtgcatac cgaggagcgg tcgacacgct
 gtacgttgac gaggcttacg cctgtcactc gggcactctg ctcgccttga
 tcgctgcggt aagaccgacg ggaaaggtgg tgctttgtgg tgaccctaaa
 caagtcggat gtgtgaacca gctccaaatg cggatgcatt ataatcacga
 gatcagtgac cgcgttctgc ggaagaacat ctcccgccgt tgcactcata
 cgcttacggc cattgtttca aacctcaact acgaaggtag aatgaagact
 acgaacccgt gcaagaagcc ggtactgatt gatacaaccg ggtctaccaa
 gcctgacaaa gaagcgttgg tattgacgtg cttccgcggg tgggttaaag
 atttaaaaat tctctaccct cacaacgagc tcatgactgc ggctgcctca
 cagggtctga ctcgtgaaaa agtgtacgcc gttcgttgcc gcgtcacgtc
 gaacccactc tacgagccga cttctgagca cattactgtc cttttgacgc
 gcaccaacga cgaactggtc tggaagacac tgccaaacga tccgctgatc
 cctatactct ccaagccccc gaaaggagac tactccgcca ccatggagga
 ctgggaggat gagcacaacg gtatcttggc ggctctcaga gaagcatgtg
 tcccacggat gaacttcgcg cacgggaagc gtaacacctg ttgggcagtt
 acaagcagcc gggtgctgca cgaggcaggc gtcctgataa cgccggagga
 cttcaaccgc atctttccgg cgttccgaga ggacaaaccg cactcggctt
 tggcagcctt ggatgctgtc gccgctctcg tgtggggcct ggatacatcc
 tcgggcatct tgagtggaaa aggcagtttc atgcgtctgg agaacagcca
 ttggagcaat tccaacagag ggtatgagta tggcctcaac ctggacgcac
 tggaaggcta cgagatcgcc aacccacgca tgatcaaagc gcttaaacaa
 cggcgcgggc gtgaatgtta cgacattgaa acgggcaagt tggtgcctat
 ggatcctggt agggtccaag tgccgatcaa ccgggttgtg ccccacgtgc
 tggtggacac ttccgcagcg gccaaaccag gttttctgga aaacaggctc
 acggttgaca gatgggacca agtgcacagc ttcaaaacaa gagcagcagt
 aaagttcgca gagctgacga agcgcgtctc atacaactca gttctcgacc
 ttggggccgc cccgggagga gtgaccgact attgcgtgaa gaagggtaag
 accgttacat gtgtctccga acagtgggac tctaagccga gaggcgctgt
 ggtcattaca gccgatatca acggcccact taacaaccta ggcatcttcg
 acctggtgtt ttgtgacgca gccggaccac gacgctatca ccactacgcg
 cagtgcgaag accacgccgt gctattcaca tcagcatgca aacacggggt
 ggagcgcaca gccaagggcg gggtattcat tgtgaaggcg tacggaatgg
 cggaccgccg aacagagcgg gcagtggaat gcacagcgag gtatttcaag
 tccgtctcgg tcgaaaaacc agtctcctcc cgcataacca acgtggaagt
 cttcttcaag ttttccggac gctgtcgccc gcatgctcgt tccattgcac
 acttgggccc tcaactgacc gacatctatg ctcgcacgag gaaggcgtac
 aaaatgctgg cgagaggaag tgttgctgac aaggtgaaag tggcagagat
 cctcaactcg atggtgggag ccgcgccggg ttacagagtc ctcaacagga
 acatcatcac tgccgaagaa gaagtcttgg ttaatgccgc caacagcaac
 ggcagacccg gcgacggtgt gtgtggtgcg ctctacggcg cgttcgggga
 cgctttcccc aacggtgcga tcggcgcggg aaacgcggtc ctggtccgag
 gactcgaggc caccatcatc cacgcagccg gagctgactt cagagaggtc
 gatgaagaaa ctggtgcgcg acagctgaga gcagcatacc gcgcggcggc
 tactttagtc actgctaacg gtatcaccag cgctgccatc cctctgctga
 gtacacacat cttttccaac ggtcgaaaca gactggaaca gtccttcggc
 gcattagtgg aggcgttcga cacgacagag tgcgacgtca ccatctactg
 cctggccaac aacatggccg cgaggatcca gcaactaatc gacgatcacg
 ctcgcgaaga gttcgacgag gaagtggttg tggaagaaga agaggaacat
 aaagctgatg cgatgagtga cacggagacg ctgtccagct tcggcgacga
 aacggtgtgg gtgcccaaac atagtactct ggccggaaga ccaggataca
 gtgccactta cggcgaccgc agatctcttt ttgtcggcac gaagttccac
 cgtgccgcag ttgctatgtc gtcaatcgaa gcggcttggc ctaggaccaa
 agaagccaat gctaaactca ttgagtacat acgagggcag cacctcgttg
 acgtcctaaa aagctgtcca gtcaacgaca taccggtagg tagaccgcct
 tctagcctgc cctgcggttg catttacgcc atgaccccgg aacgggtcac
 agtgctgaag caaaggccgc aagaaggttt tgtggtatgc agtgcattca
 aactaccgct caccaacatc caagatgtca ccaaagtgga gtgcacggtg
 agagcacctg cagaggaacc tagaccggtg cgctacttgc aagagaggcg
 cccagcgcag gccgccgcga ggcagcctag gccggcaact gnggctgcca
 acgtcg---- ---------- ---------- ccagcacagc cacgagtcgc
 cgcacacccg cgccgggctc ggtgcaggtg cgcctactgc cgccaagaga
 cggcacggta tcccgcagtt ctcgcacggg ttcgcagtcc agcgtcacct
 cgtcagcggg atccataatg ccggtgcccc gaagggcgcc agtcgcgcca
 gcggcatcat tggcgagcag cgtccacagc catagtgtgc gcagcgcccc
 tgccattctg agggccgcca gcacaggtgc cagaagcgtg cgcagcgtcc
 agtccggctt aaccgggcac agagagaacg ctgttagcgt cgccagctcg
 gtgagacagc ccagtgggcc gcccagcagc gtgagcacgc ccgccgcgcc
 tagagggcta acacgggatc agttcggcgc cgtgagagct agggcccgca
 gggacctaga gttggaggga tcggagcatg gcagccaggc cagtttccgt
 tccggctcgc tggtggtggg gagcaccgct agtagctaca gccaacgtcc
 tgacgaccag gacacgggct ctgagccctc aggccgcggc gccgccgtga
 ggacacgacg cagagggcaa cgggacggcc ccggagggta tatattctct
 tctgaccaag gtacagctca tctcagccag cataacaccc agacaaacaa
 cactacggag gtgttgatga gaacgtcggt actgccaagt aacgaccatg
 gtactccaga tctgcctgca gagacgaaga agaggctggc gtaccagatg
 cgccctactc aaaagaacaa gagtcgctac ctgtccgcga aggtccacaa
 catgaaacac aagatcgttc aatgtttgca gcgaggtgcc gggcactacc
 tgagagagca acatgctctg ccgctgtgga aaaacacctt ccctaagccc
 aggtactccg acgcctgcgt ggtgaagttc gagagtgtca acacagcgat
 tgttgcagcc aacatgttca tagggtgcaa ctaccccact ttaagctcgt
 tcggagtcac ggacaagtac gatgcttatt tggacatggt tgatgggctc
 aactgcaacc tcgacaccgt gacgtttgac cctgctaagg tgcgttctct
 gccgaagaaa tcagaataca accagccgct catacagtcc caagtgcccg
 gtcctatggc atctactctg caaagcatcc ttatggccgc caccaaacgc
 aactgcaacg tcacgcagat gagagagctc cctaccatgg actcagcggc
 aatgaacgtg gaagctttta aaaaattcgc ctgtaaagac accgatctgt
 ggactgagtt cgcagaaaaa cccgtaaggt tgtcgcccgg ccaaattgaa
 gagtacgtct ttcacttaca aggggctaag gccaatgtga tgcacagcag
 agtcgaagcc gtatgccctg acctttcgga ggtggctatg gacagattca
 cactggacat gaaacgcgac gttaaagtga cgccgggcac gaaacatgta
 gaggagagac ctaaggttca agtgattcag gcggccgacc ctatggccac
 cgcgtacttg tgcgctatcc atcgagagct agtccgaaga ttgaaagccg
 tcctaaaacc atccatacat gtgttgttcg acatgagttc cgaggacttn
 gacgctatcg tgggccacgg gatgaagttg ggcgacaagg tgctggaaac
 ggacatctcc tcattcgaca agagccagga ccaggccatg gcggttacgg
 cgttgatgct gctggaagac ttgggcgtag aggaggatct cctgaccctc
 atcgaggcgt ccttcggcga catcacttct gtccacctgc ctacaggcac
 tagattccag tttggatcga tgatgaagtc cgggctattc ctgacgttgt
 tcgtgaatac gttgcttaac atcaccatag ccgcccgagt cttacgggag
 cagctggctg acaccaggtg cgccgcgttt attggcgacg acaacgtcat
 aaccggagta gtgtccgatg acatgatggt ggccaggtgt gcgtcctggc
 tgaacatgga ggtgaagatc atggacatgg agatcggcga taggagtcct
 tatttttgtg gcggcttcct gttactcgac acggtaacag gcactgtaag
 ccgagtgtcg gaccctgtaa aacgcctgat gaagatggga aaaccggcct
 tgannnnnnn nnnnnnnnnn nnnnnnnnnn nnnnnnnnnn nnnnnnnnnn
 nnnnnnnnnn nnnnnnnnnn nnnnnnnnnn nnnnnnnnnn nnnnnnnnnn
 nnnnnnnnnn nnnnnnnnnn nnnnnnnnnn nnnnnnnnnn nnnnnnnnnn
 nnnnnnnnnn nnnnnnnnnn nnnnnnnnnn nnnnnnnnnn nnnnnnnnnn
 nnnnnnnnnn nnnnnnnnnn nnnnnnnnnn nnnnnnnnnn nnnnnnnnnn
 nnnnnnnnnn nnnnnnnnnn nnnnnnnnnn nnnnnnnnnn nnnnnnnnnn
 nnnnnnnnnn nnnnnnnnnn nnnnnnnnnn nnnnnnnnnn nnnnnnnnnn
 nnnnnnnnnn nnnnnnnnnn nnnnnnnnnn nnnnnnnnnn nnnnnnnnnn
 nnnnnnnnnn nnnnnnnnnn nnnnnnnnnn nnnnnnnnnn nnnnnnnnnn
 nnnnnnnnnn nnnnnnnnnn nnnnnnnnnn nnnnnnnnnn nnnnnnnnnn
 nnnnnnnnnn nnnnnnnnnn nnnnnnnnnn nnnnnnnnnn nnnnnnnnnn
 nnnnnnnnnn nnnnnnnnnn nnnnnnnnnn nnnnnnnnnn nnnnnnnnnn
 nnnnnnnnnn nnnnnnnnnn nnnnnnnnnn nnnnnnnnnn nnnnnnnnnn
 nnnnnnnnnn nnnnnnnnnn nnnnnnnnnn nnnnnnnnnn nnnnnnnnnn
 nnnnnnnnnn nnnnnnnnnn nnnnnnnnnn nnnnnnnnnn nnnnnnnnnn
 nnnnnnnnnn nnnnnnnnnn nnnnnnnnnn nnnnnnnnnn nnnnnnnnnn
 nnnnnnnnnn nnnnnnnnnn nnnnnnnnnn nnnnnnnnnn nnnnnnnnnn
 nnnnnnnnnn nnnnnnnnnn nnnnnnnnnn nnnnnnnnnn nnnnnnnnnn
 nnnnnnnnnn nnnnnnnnnn nnnnnnnnnn nnnnnnnnnn nnnnnnnnnn
 nnnnnnnnnn nnnnnnnnnn nnnnnnnnnn nnnnnnnnnn nnnnnnnnnn
 nnnnnnnnnn nnnnnnnnnn nnnnnnnnnn nnnnnnnnnn nnnnnnnnnn
 nnnnnnnnnn nnnnnnnnnn nnnnnnnnnn nnnnnnnnnn nnnnnnnnnn
 nnnnnnnnnn nnnnnnnnnn nnnnnnnnnn nnnnnnnnnn nnnnnnnnnn
 nnnnnnnnnn nnnnnnnnnn nnnnnnnnnn nnnnnnnnnn nnnnnnnnnn
 nnnnnnnnnn nnnnnnnnnn nnnnnnnnnn nnnnnnnnnn nnnnnnnnnn
 nnnnnnnnnn nnnnnnnnnn nnnnnnnnnn nnnnnnnnnn nnnnnnnnnn
 nnnnnnnnnn nnnnnnnnnn nnnnnnnnnn nnnnnnnnnn nnnnnnnnnn
 nnnnnnnnnn nnnnnnnnnn nnnnnnnnnn nnnnnnnnnn nnnnnnnnnn
 nnnnnnnnnn nnnnnnnnnn nnnnnnnnnn nnnnnnnnnn nnnnnnnnnn
 nnnnnnnnnn nnnnnnnnnn nnnnnnnnnn nnnnnnnnnn nnnnnnnnnn
 nnnnnnnnnn nnnnnnnnnn nnnnnnnnnn nnnnnnnnnn nnnnnnnnnn
 nnnnnnnnnn nnnnnnnnnn nnnnnnnnnn nnnnnnnnnn nnnnnnnnnn
 nnnnnnnnnn nnnnnnnnnn nnnnnnnnnn nnnnnnnnnn nnnnnnnnnn
 nnnnnnnnnn nnnnnnnnnn nnnnnnnnnn nnnnnnnnnn nnnnnnnnnn
 nnnnnnnnnn nnnnnnnnnn nnnnnnnnnn nnnnnnnnnn nnnnnnnnnn
 nnnagagaac gcagcaaggg ccaccacctg tccgatctga ccaagaaatg
 caccaggttt tccaccaccc cgaagaaatc cgcgctctat ctcgtggatg
 tgtatgacgc tctgccgatt tctgtagaga tcagcaccgt ggtgacatgc
 aacgaaagtc agtgcacagt gagggtgcca cccggtacca cagtgaaatt
 cgataagaag tgcaagagcg ctgcccaagc gaccgtcacc ttcaccagcg
 actcccagac gtttacgtgc gaggagccgg tcctaacggc cgccagtatc
 acccagggca agccgcacct tagatcgtca atgctgccca gcggaggcaa
 agaggtgaaa gcgaggattc cattcccgtt cccgccagag actgcgacct
 gcagagtgag tgtcgcccca ctgccatcga tcacctatga ggaaagcgat
 gtcctgctgg ccggcactgc gaaatacccc gtgctgctaa ctacacggaa
 tcttggtttc catagcaacg ccacatccga atggatccag ggtaagtacc
 tgcgccgcat cccggtcacg ccccaaggga tcgagctaat gtggggaaac
 aacgcaccgc tgcacttctg gtcatctgtc aggtacgcat ctggggacgc
 cgacgcgtac ccctgggaac tcctggtgca ccacaccaag caccacccgg
 agtatgcgtg ggcgtttgta ggagttgcat gtggcctact ggccgttgca
 gcatgcatgt ttgcgtgcgc atgcaacagg gtgcggtact ctctgctcgc
 caacacgttc aacccgaacc caccaccact gaccgcactg actgcagcac
 tgtgctgcat acctggggct cgcgcggatc aaccctacct ggacatcatt
 gcctacttgt ggaccaacag caaagtggcc ttcgggctgc aatgcgcggc
 gcccgtggct tgtatgctca tcgtcacata cgcccttaga cactgcagat
 tgtgctgcaa gtctttttta ggggtaagag ggtggtcggc tctgctggtc
 atccttgcgt atgtacagag ctgcaagagc tacgaacaca ccgtggtggt
 cccaatggat ccaagagccc cgtcgtacga ggcggtgata aaccggaatg
 ggtatgaccc cctgaagctg accatcgcag tgaatttcac cgtcatctca
 ccaactacgg ctctggaata ctggacctgt gcaggagtcc ctgtcgtcga
 gccgccccat gtgggctgct gcacgtcagt gtcctgcccc accgacctct
 ccacgctgca cgcgttcacc ggcaaagccg tctccgacgt gcactgcgat
 gtgcacacaa acgtgtaccc cttgttgtgg ggtgcggctc actgcttttg
 ttccactgaa aacacgcagg tcagcgctgt ggccgccacc gtttctgagt
 tctgcgctca ggactcagaa cgcgccgagg cgttcagcgt tcacagcagc
 tcagtcactg cagagatcct ggtgacgctt ggtgaagtgg tgacggcagt
 ccacgtttac gtggacgggg taacatcagc caggggtacc gacctcaaga
 tcgtggctgg cccaataaca actgactact ccccgtttga tcgcaaagta
 gtccgtatcg gcgaagaggt ctataactac gactggcctc cttacggggc
 tggtcgacca ggcacattcg gagacattca agctaggtca accaactatg
 tcaaacccaa tgatctgtac ggggatatcg ggattgaagt actgcagccg
 actaatgacc acgtgcacgt ggcttacacg tatacgacct ccgggttact
 gcgttggttg caggacgctc cgaaaccact cagtgtcaca gcaccgcacg
 gttgtaagat cagtgctaac ccgctcctgg ccctcgattg tggggttggt
 gccgtcccca tgtccatcaa cattccggac gcgaagttca cccgcaaatt
 aaaggatccg aaaccatcgg ccctgaaatg cgtggtggac agttgcgagt
 acggggtgga ctacgggggc gccgccacga tcacctacga gggccacgag
 gctgggaagt gcgggatcca ttccctgaca ccaggagtcc ctctgagaac
 atcagtggtt gaagtagttg ccggcgctaa taccgtcaaa acgaccttct
 cctcacccac gcccgaggtc acactcgagg tagagatctg ttcggcaata
 gtgaagtgcg ccagtgagtg cactccaccg aaggaacacg tagtcgcagc
 caggcctcgc catggcagcg acactggagg ctacatctcc gggcccgcaa
 tgcgctgggc cggagggatt gtagggaccc tagtggtcct gttcctcatc
 cttgccgtca cctactgcgt ggtgaagaag tgcc*

>DL;BC20_FR20106971
BC20_FR20106971  11684 bp
 agactgcgtt tccagggttc gaagtggtgg ccagcaaccg gtcgtccaac
 gaccatgccg ccgccagagc tttctcccac ttggctacca agtggattga
 gcgcgacatc gatggccgtc aggtcatcgt tgccgacata gggagcgcac
 cagcgagaag agtcggggca cccgataatg tcacatacca cagtgtgtgt
 cctcgcaaat gcgctgaaga ccctgagagg ctggcttctt acgccaggaa
 acttgtcagg gctgtggaga aaggagatgg acacctcgtc agtgacagaa
 tcactgactt gaaggacgtc ctggagaacc cggacacgtc actggaaacc
 accagtatct gcctgaacga cgacgtgagt tgtaaagtga aggccgatat
 tgcagtgtac caggatgtgt acgcagttga tgcgccgtct accatctacg
 ctcaagccga caaaggcacg cgagtggtat actggatcgg gttcgagccg
 ttcgtgtttc acacggacgc tatggcgggc agcttcccgc tatatgacgc
 caactggagc gactcggcgg tactggcagc aaaaaatctg ccactgtgct
 actcagggtt atcggaggac tccattaaat ggagattccg tttccgtgac
 aagccactgg taccgtctgg agaaatccac tactcggtgg gtagcaccca
 ctatgttgag gaccgagaca agctgaaaag ctggcacctg ccttctacct
 tccacttcgt ggcacccaac aagtacacat gccgttgtga tacggtagtg
 agctgtggtg gctacgtcgt gaagaagatc acgatttgtg agggcattgt
 tggtagaccc gcgaatgagg aattggccac ctcgtaccac cgtgatggag
 tggtggtgac caagttctca gacacgatca accacgaaca ggtgtcgttc
 ccagtggtga cctacatccc tgccgtcatc tgcgaccaga tgaccgccat
 gacggctaac cccgtcaaat atccggatgt cgtcaaactg ctggtaggac
 tcaaccagag gatcgtggtc aatgggacca ccgtccggaa cgtcaactcc
 atggataact cgctgattcc cgtatttgct cgcgcattgt gcagctgggc
 agacgaagtt cggcgggaca tggaggacga acaggacatg tacggtgtca
 cgtctgtcac cacatggatc tgtatctgca gagcgtatga taaacgccag
 cagcatacct tctaccgcag gcccaagcag tcctcaggca tctatgtgcc
 tgctaagttc acaggatcgc tgagagcctc cctctccgcc acgtacctca
 acctgcctct gaagcaactg ctgctcaaca cactcaaacg tgcgatcaaa
 cctagggatc aggccatcgc agatgagaca gaagcacgcg cacacgatgc
 agctgaggtg cacgagctga cagaggaaga gggtaggcaa caggccgcca
 accctagtta catcgcagat gtgctaggtc aggacgacga agaggaagtc
 gacgacggaa tgtctaatgt ggaccttggc gaagaagacg gggtgggttc
 taccatcatc gactgtcaaa gaggtaccgt gaaagtgatc acggctttcg
 gtgacaacac gatgggagaa tacttagtac tatccccggt aactgtgttg
 cgcaccagga aactggccgt gctgctcgga ccgctcgcag aagaagtgat
 gcagtacgtc cacaagggcc ggacgggacg ttacgctatc gagaagaaca
 acctgaaggt actcatccct acgggagtgt ccctcaagac ggctcatttt
 caggccctta ctgaaagtgc taccttgacc tacaatgact acctgttcac
 atgccgtacg ctcgatcagc tggcaacaag aggatctgcg aaaaacactg
 acgaagtcta ctacaagctt gttgacgccg ctaaggcgaa ggatgaatac
 gtttacgaat tgtcctccaa gcaatgcgtc aagaaagaag atgcaacagg
 cacagtcctt caaggggaca tatgcaatcc gccttaccac cagtttgcct
 tcgaggcgct gcgtaaaagg ccggctcaca cacacgacgt ccacacgatt
 ggcatctacg gggttccggg tgcaggaaaa accgctatca tcacaaccga
 agtaaccaca cgcgacttgg tcgctagtgg aaaaaaggag aattgtgagg
 acatcaagcg gtgcgtgttg gagagacgcg gcttaaaaat agccgcacgt
 acggttgact cgctgctcta cggtgcatac cgaggagcgg tcgacacgct
 gtacgttgac gaggcttacg cctgtcactc gggcactctg ctcgccttga
 tcgctgcggt aagaccgacg ggaaaggtgg tgctttgtgg tgaccctaaa
 caagtcggat gtgtgaacca gctccaaatg cggatgcatt ataatcacga
 gatcagtgac cgcgttctgc ggaagaacat ctcccgccgt tgcactcata
 cgcttacggc cattgtttca aacctcaact acgaaggtag aatgaagact
 acgaacccgt gcaagaagcc ggtactgatt gatacaaccg ggtctaccaa
 gcctgacaaa gaagcgttgg tattgacgtg cttccgcggg tgggttaaag
 atttaaaaat tctctaccct cacaacgagc tcatgactgc ggctgcctca
 cagggtctga ctcgtgaaaa agtgtacgcc gttcgttgcc gcgtcacgtc
 gaacccactc tacgagccga cttctgagca cattactgtc cttttgacgc
 gcaccaacga cgaactggtc tggaagacac tgccaaacga tccgctgatc
 cctatactct ccaagccccc gaaaggagac tactccgcca ccatggagga
 ctgggaggat gagcacaacg gtatcttggc ggctctcaga gaagcatgtg
 tcccacggat gaacttcgcg cacgggaagc gtaacacctg ttgggcagtt
 acaagcagcc gggtgctgca cgaggcaggc gtcctgataa cgccggagga
 cttcaaccgc atctttccgg cgttccgaga ggacaaaccg cactcggctt
 tggcagcctt ggatgctgtc gccgctctcg tgtggggcct ggatacatcc
 tcgggcatct tgagtggaaa aggcagtttc atgcgtctgg agaacagcca
 ttggagcaat tccaacagag ggtatgagta tggcctcaac ctggacgcac
 tggaaggcta cgagatcgcc aacccacgca tgatcaaagc gcttaaacaa
 cggcgcgggc gtgaatgtta cgacattgaa acgggcaagt tggtgcctat
 ggatcctggt agggtccaag tgccgatcaa ccgggttgtg ccccacgtgc
 tggtggacac ttccgcagcg gccaaaccag gttttctgga aaacaggctc
 acggttgaca gatgggacca agtgcacagc ttcaaaacaa gagcagcagt
 aaagttcgca gagctgacga agcgcgtctc atacaactca gttctcgacc
 ttggggccgc cccgggagga gtgaccgact attgcgtgaa gaagggtaag
 accgttacat gtgtctccga acagtgggac tctaagccga gaggcgctgt
 ggtcattaca gccgatatca acggcccact taacaaccta ggcatcttcg
 acctggtgtt ttgtgacgca gccggaccac gacgctatca ccactacgcg
 cagtgcgaag accacgccgt gctattcaca tcagcatgca aacacggggt
 ggagcgcaca gccaagggcg gggtattcat tgtgaaggcg tacggaatgg
 cggaccgccg aacagagcgg gcagtggaat gcacagcgag gtatttcaag
 tccgtctcgg tcgaaaaacc agtctcctcc cgcataacca acgtggaagt
 cttcttcaag ttttccggac gctgtcgccc gcatgctcgt tccattgcac
 acttgggccc tcaactgacc gacatctatg ctcgcacgag gaaggcgtac
 aaaatgctgg cgagaggaag tgttgctgac aaggtgaaag tggcagagat
 cctcaactcg atggtgggag ccgcgccggg ttacagagtc ctcaacagga
 acatcatcac tgccgaagaa gaagtcttgg ttaatgccgc caacagcaac
 ggcagacccg gcgacggtgt gtgtggtgcg ctctacggcg cgttcgggga
 cgctttcccc aacggtgcga tcggcgcggg aaacgcggtc ctggtccgag
 gactcgaggc caccatcatc cacgcagccg gagctgactt cagagaggtc
 gatgaagaaa ctggtgcgcg acagctgaga gcagcatacc gcgcggcggc
 tactttagtc actgctaacg gtatcaccag cgctgccatc cctctgctga
 gtacacacat cttttccaac ggtcgaaaca gactggaaca gtccttcggc
 gcattagtgg aggcgttcga cacgacagag tgcgacgtca ccatctactg
 cctggccaac aacatggccg cgaggatcca gcaactaatc gacgatcacg
 ctcgcgaaga gttcgacgag gaagtggttg tggaagaaga agaggaacat
 aaagctgatg cgatgagtga cacggagacg ctgtccagct tcggcgacga
 aacggtgtgg gtgcccaaac atagtactct ggccggaaga ccaggataca
 gtgccactta cggcgaccgc agatctcttt ttgtcggcac gaagttccac
 cgtgccgcag ttgctatgtc gtcaatcgaa gcggcttggc ctaggaccaa
 agaagccaat gctaaactca ttgagtacat acgagggcag cacctcgttg
 acgtcctaaa aagctgtcca gtcaacgaca taccggtagg tagaccgcct
 tctagcctgc cctgcggttg catttacgcc atgaccccgg aacgggtcac
 agtgctgaag caaaggccgc aagaaggttt tgtggtatgc agtgcattca
 aactaccgct caccaacatc caagatgtca ccaaagtgga gtgcacggtg
 agagcacctg cagaggaacc tagaccggtg cgctacttgc aagagaggcg
 cccagcgcag gccgccgcga ggcagcctag gccggcaact gnggctgcca
 acgtcg---- ---------- ---------- ccagcacagc cacgagtcgc
 cgcacacccg cgccgggctc ggtgcaggtg cgcctactgc cgccaagaga
 cggcacggta tcccgcagtt ctcgcacggg ttcgcagtcc agcgtcacct
 cgtcagcggg atccataatg ccggtgcccc gaagggcgcc agtcgcgcca
 gcggcatcat tggcgagcag cgtccacagc catagtgtgc gcagcgcccc
 tgccattctg agggccgcca gcacaggtgc cagaagcgtg cgcagcgtcc
 agtccggctt aaccgggcac agagagaacg ctgttagcgt cgccagctcg
 gtgagacagc ccagtgggcc gcccagcagc gtgagcacgc ccgccgcgcc
 tagagggcta acacgggatc agttcggcgc cgtgagagct agggcccgca
 gggacctaga gttggaggga tcggagcatg gcagccaggc cagtttccgt
 tccggctcgc tggtggtggg gagcaccgct agtagctaca gccaacgtcc
 tgacgaccag gacacgggct ctgagccctc aggccgcggc gccgccgtga
 ggacacgacg cagagggcaa cgggacggcc ccggagggta tatattctct
 tctgaccaag gtacagctca tctcagccag cataacaccc agacaaacaa
 cactacggag gtgttgatga gaacgtcggt actgccaagt aacgaccatg
 gtactccaga tctgcctgca gagacgaaga agaggctggc gtaccagatg
 cgccctactc aaaagaacaa gagtcgctac ctgtccgcga aggtccacaa
 catgaaacac aagatcgttc aatgtttgca gcgaggtgcc gggcactacc
 tgagagagca acatgctctg ccgctgtgga aaaacacctt ccctaagccc
 aggtactccg acgcctgcgt ggtgaagttc gagagtgtca acacagcgat
 tgttgcagcc aacatgttca tagggtgcaa ctaccccact ttaagctcgt
 tcggagtcac ggacaagtac gatgcttatt tggacatggt tgatgggctc
 aactgcaacc tcgacaccgt gacgtttgac cctgctaagg tgcgttctct
 gccgaagaaa tcagaataca accagccgct catacagtcc caagtgcccg
 gtcctatggc atctactctg caaagcatcc ttatggccgc caccaaacgc
 aactgcaacg tcacgcagat gagagagctc cctaccatgg actcagcggc
 aatgaacgtg gaagctttta aaaaattcgc ctgtaaagac accgatctgt
 ggactgagtt cgcagaaaaa cccgtaaggt tgtcgcccgg ccaaattgaa
 gagtacgtct ttcacttaca aggggctaag gccaatgtga tgcacagcag
 agtcgaagcc gtatgccctg acctttcgga ggtggctatg gacagattca
 cactggacat gaaacgcgac gttaaagtga cgccgggcac gaaacatgta
 gaggagagac ctaaggttca agtgattcag gcggccgacc ctatggccac
 cgcgtacttg tgcgctatcc atcgagagct agtccgaaga ttgaaagccg
 tcctaaaacc atccatacat gtgttgttcg acatgagttc cgaggacttn
 gacgctatcg tgggccacgg gatgaagttg ggcgacaagg tgctggaaac
 ggacatctcc tcattcgaca agagccagga ccaggccatg gcggttacgg
 cgttgatgct gctggaagac ttgggcgtag aggaggatct cctgaccctc
 atcgaggcgt ccttcggcga catcacttct gtccacctgc ctacaggcac
 tagattccag tttggatcga tgatgaagtc cgggctattc ctgacgttgt
 tcgtgaatac gttgcttaac atcaccatag ccgcccgagt cttacgggag
 cagctggctg acaccaggtg cgccgcgttt attggcgacg acaacgtcat
 aaccggagta gtgtccgatg acatgatggt ggccaggtgt gcgtcctggc
 tgaacatgga ggtgaagatc atggacatgg agatcggcga taggagtcct
 tatttttgtg gcggcttcct gttactcgac acggtaacag gcactgtaag
 ccgagtgtcg gaccctgtaa aacgcctgat gaagatggnn nnnnnnnnnn
 nnnnnnnnnn nnnnnnnnnn nnnnnnnnnn nnnnnnnnnn nnnnnnnnnn
 nnnnnnnnnn nnnnnnnnnn nnnnnnnnnn nnnnnnnnnn nnnnnnnnnn
 nnnnnnnnnn nnnnnnnnnn nnnnnnnnnn nnnnnnnnnn nnnnnnnnnn
 nnnnnnnnnn nnnnnnnnnn nnnnnnnnnn nnnnnnnnnn nnnnnnnnnn
 nnnnnnnnnn nnnnnnnnnn nnnnnnnnnn nnnnnnnnnn nnnnnnnnnn
 nnnnnnnnnn nnnnnnnnnn nnnnnnnnnn nnnnnnnnnn nnnnnnnnnn
 nnnnnnnnnn nnnnnnnnnn nnnnnnnnnn nnnnnnnnnn nnnnnnnnnn
 nnnnnnnnnn nnnnnnnnnn nnnnnnnnnn nnnnnnnnnn nnnnnnnnnn
 nnnnnnnnnn nnnnnnnnnn nnnnnnnnnn nnnnnnnnnn nnnnnnnnnn
 nnnnnnnnnn nnnnnnnnnn nnnnnnnnnn nnnnnnnnnn nnnnnnnnnn
 nnnnnnnnnn nnnnnnnnnn nnnnnnnnnn nnnnnnnnnn nnnnnnnnnn
 nnnnnnnnnn nnnnnnnnnn nnnnnnnnnn nnnnnnnnnn nnnnnnnnnn
 nnnnnnnnnn nnnnnnnnnn nnnnnnnnnn nnnnnnnnnn nnnnnnnnnn
 nnnnnnnnnn nnnnnnnnnn nnnnnnnnnn nnnnnnnnnn nnnnnnnnnn
 nnnnnnnnnn nnnnnnnnnn nnnnnnnnnn nnnnnnnnnn nnnnnnnnnn
 nnnnnnnnnn nnnnnnnnnn nnnnnnnnnn nnnnnnnnnn nnnnnnnnnn
 nnnnnnnnnn nnnnnnnnnn nnnnnnnnnn nnnnnnnnnn nnnnnnnnnn
 nnnnnnnnnn nnnnnnnnnn nnnnnnnnnn nnnnnnnnnn nnnnnnnnnn
 nnnnnnnnnn nnnnnnnnnn nnnnnnnnnn nnnnnnnnnn nnnnnnnnnn
 nnnnnnnnnn nnnnnnnnnn nnnnnnnnnn nnnnnnnnnn nnnnnnnnnn
 nnnnnnnnnn nnnnnnnnnn nnnnnnnnnn nnnnnnnnnn nnnnnnnnnn
 nnnnnnnnnn nnnnnnnnnn nnnnnnnnnn nnnnnnnnnn nnnnnnnnnn
 nnnnnnnnnn nnnnnnnnnn nnnnnnnnnn nnnnnnnnnn nnnnnnnnnn
 nnnnnnnnnn nnnnnnnnnn nnnnnnnnnn nnnnnnnnnn nnnnnnnnnn
 nnnnnnnnnn nnnnnnnnnn nnnnnnnnnn nnnnnnnnnn nnnnnnnnnn
 nnnnnnnnnn nnnnnnnnnn nnnnnnnnnn nnnnnnnnnn nnnnnnnnnn
 nnnnnnnnnn nnnnnnnnnn nnnnnnnnnn nnnnnnnnnn nnnnnnnnnn
 nnnnnnnnnn nnnnnnnnnn nnnnnnnnnn nnnnnnnnnn nnnnnnnnnn
 nnnnnnnnnn nnnnnnnnnn nnnnnnnnnn nnnnnnnnnn nnnnnnnnnn
 nnnnnnnnnn nnnnnnnnnn nnnnnnnnnn nnnnnnnnnn nnnnnnnnnn
 nnnnnnnnnn nnnnnnnnnn nnnnnnnnnn nnnnnnnnnn nnnnnnnnnn
 nnnnnnnnnn nnnnnnnnnn nnnnnnnnnn nnnnnnnnnn nnnnnnnnnn
 nnnnnnnnnn nnnnnnnnnn nnnnnnnnnn nnnnnnnnnn nnnnnnnnnn
 nnnnnnnnnn nnnnnnnnnn nnnnnnnnnn nnnnnnnnnn nnnnnnnnnn
 nnnnnnnnnn nnnnnnnnnn nnnnnnnnnn nnnnnnnnnn nnnnnnnnnn
 nnnagagaac gcagcaaggg ccaccacctg tccgatctga ccaagaaatg
 caccaggttt tccaccaccc cgaagaaatc cgcgctctat ctcgtggatg
 tgtatgacgc tctgccgatt tctgtagaga tcagcaccgt ggtgacatgc
 aacgaaagtc agtgcacagt gagggtgcca cccggtacca cagtgaaatt
 cgataagaag tgcaagagcg ctgcccaagc gaccgtcacc ttcaccagcg
 actcccagac gtttacgtgc gaggagccgg tcctaacggc cgccagtatc
 acccagggca agccgcacct tagatcgtca atgctgccca gcggaggcaa
 agaggtgaaa gcgaggattc cattcccgtt cccgccagag actgcgacct
 gcagagtgag tgtcgcccca ctgccatcga tcacctatga ggaaagcgat
 gtcctgctgg ccggcactgc gaaatacccc gtgctgctaa ctacacggaa
 tcttggtttc catagcaacg ccacatccga atggatccag ggtaagtacc
 tgcgccgcat cccggtcacg ccccaaggga tcgagctaat gtggggaaac
 aacgcaccgc tgcacttctg gtcatctgtc aggtacgcat ctggggacgc
 cgacgcgtac ccctgggaac tcctggtgca ccacaccaag caccacccgg
 agtatgcgtg ggcgtttgta ggagttgcat gtggcctact ggccgttgca
 gcatgcatgt ttgcgtgcgc atgcaacagg gtgcggtact ctctgctcgc
 caacacgttc aacccgaacc caccaccact gaccgcactg actgcagcac
 tgtgctgcat acctggggct cgcgcggatc aaccctacct ggacatcatt
 gcctacttgt ggaccaacag caaagtggcc ttcgggctgc aatgcgcggc
 gcccgtggct tgtatgctca tcgtcacata cgcccttaga cactgcagat
 tgtgctgcaa gtctttttta ggggtaagag ggtggtcggc tctgctggtc
 atccttgcgt atgtacagag ctgcaagagc tacgaacaca ccgtggtggt
 cccaatggat ccaagagccc cgtcgtacga ggcggtgata aaccggaatg
 ggtatgaccc cctgaagctg accatcgcag tgaatttcac cgtcatctca
 ccaactacgg ctctggaata ctggacctgt gcaggagtcc ctgtcgtcga
 gccgccccat gtgggctgct gcacgtcagt gtcctgcccc accgacctct
 ccacgctgca cgcgttcacc ggcaaagccg tctccgacgt gcactgcgat
 gtgcacacaa acgtgtaccc cttgttgtgg ggtgcggctc actgcttttg
 ttccactgaa aacacgcagg tcagcgctgt ggccgccacc gtttctgagt
 tctgcgctca ggactcagaa cgcgccgagg cgttcagcgt tcacagcagc
 tcagtcactg cagagatcct ggtgacgctt ggtgaagtgg tgacggcagt
 ccacgtttac gtggacgggg taacatcagc caggggtacc gacctcaaga
 tcgtggctgg cccaataaca actgactact ccccgtttga tcgcaaagta
 gtccgtatcg gcgaagaggt ctataactac gactggcctc cttacggggc
 tggtcgacca ggcacattcg gagacattca agctaggtca accaactatg
 tcaaacccaa tgatctgtac ggggatatcg ggattgaagt actgcagccg
 actaatgacc acgtgcacgt ggcttacacg tatacgacct ccgggttact
 gcgttggttg caggacgctc cgaaaccact cagtgtcaca gcaccgcacg
 gttgtaagat cagtgctaac ccgctcctgg ccctcgattg tggggttggt
 gccgtcccca tgtccatcaa cattccggac gcgaagttca cccgcaaatt
 aaaggatccg aaaccatcgg ccctgaaatg cgtggtggac agttgcgagt
 acggggtgga ctacgggggc gccgccacga tcacctacga gggccacgag
 gctgggaagt gcgggatcca ttccctgaca ccaggagtcc ctctgagaac
 atcagtggtt gaagtagttg ccggcgctaa taccgtcaaa acgaccttct
 cctcacccac gcccgaggtc acactcgagg tagagatctg ttcggcaata
 gtgaagtgcg ccagtgagtg cactccaccg aaggaacacg tagtcgcagc
 caggcctcgc catggcagcg acactggagg ctacatctcc gggcccgcaa
 tgcgctgggc cggagggatt gtagggaccc tagtggtcct gttcctcatc
 cttgccgtca cctactgcgt ggtgaagaag tgcc*

>DL;BC60_FR20679287
BC60_FR20679287  11684 bp
 agactgcgtt tccagggttc gaagtggtgg ccagcaaccg gtcgtccaac
 gaccatgccg ccgccagagc tttctcccac ttggctacca agtggattga
 gcgcgacatc gatggccgtc aggtcatcgt tgccgacata gggagcgcac
 cagcgagaag agtcggggca cccgataatg tcacatacca cagtgtgtgt
 cctcgcaaat gcgctgaaga ccctgagagg ctggcttctt acgccaggaa
 acttgtcagg gctgtggaga aaggagatgg acacctcgtc agtgacagaa
 tcactgactt gaaggacgtc ctggagaacc cggacacgtc actggaaacc
 accagtatct gcctgaacga cgacgtgagt tgtaaagtga aggccgatat
 tgcagtgtac caggatgtgt acgcagttga tgcgccgtct accatctacg
 ctcaagccga caaaggcacg cgagtggtat actggatcgg gttcgagccg
 ttcgtgtttc acacggacgc tatggcgggc agcttcccgc tatatgacgc
 caactggagc gactcggcgg tactggcagc aaaaaatctg ccactgtgct
 actcagggtt atcggaggac tccattaaat ggagattccg tttccgtgac
 aagccactgg taccgtctgg agaaatccac tactcggtgg gtagcaccca
 ctatgttgag gaccgagaca agctgaaaag ctggcacctg ccttctacct
 tccacttcgt ggcacccaac aagtacacat gccgttgtga tacggtagtg
 agctgtggtg gctacgtcgt gaagaagatc acgatttgtg agggcattgt
 tggtagaccc gcgaatgagg aattggccac ctcgtaccac cgtgatggag
 tggtggtgac caagttctca gacacgatca accacgaaca ggtgtcgttc
 ccagtggtga cctacatccc tgccgtcatc tgcgaccaga tgaccgccat
 gacggctaac cccgtcaaat atccggatgt cgtcaaactg ctggtaggac
 tcaaccagag gatcgtggtc aatgggacca ccgtccggaa cgtcaactcc
 atggataact cgctgattcc cgtatttgct cgcgcattgt gcagctgggc
 agacgaagtt cggcgggaca tggaggacga acaggacatg tacggtgtca
 cgtctgtcac cacatggatc tgtatctgca gagcgtatga taaacgccag
 cagcatacct tctaccgcag gcccaagcag tcctcaggca tctatgtgcc
 tgctaagttc acaggatcgc tgagagcctc cctctccgcc acgtacctca
 acctgcctct gaagcaactg ctgctcaaca cactcaaacg tgcgatcaaa
 cctagggatc aggccatcgc agatgagaca gaagcacgcg cacacgatgc
 agctgaggtg cacgagctga cagaggaaga gggtaggcaa caggccgcca
 accctagtta catcgcagat gtgctaggtc aggacgacga agaggaagtc
 gacgacggaa tgtctaatgt ggaccttggc gaagaagacg gggtgggttc
 taccatcatc gactgtcaaa gaggtaccgt gaaagtgatc acggctttcg
 gtgacaacac gatgggagaa tacttagtac tatccccggt aactgtgttg
 cgcaccagga aactggccgt gctgctcgga ccgctcgcag aagaagtgat
 gcagtacgtc cacaagggcc ggacgggacg ttacgctatc gagaagaaca
 acctgaaggt actcatccct acgggagtgt ccctcaagac ggctcatttt
 caggccctta ctgaaagtgc taccttgacc tacaatgact acctgttcac
 atgccgtacg ctcgatcagc tggcaacaag aggatctgcg aaaaacactg
 acgaagtcta ctacaagctt gttgacgccg ctaaggcgaa ggatgaatac
 gtttacgaat tgtcctccaa gcaatgcgtc aagaaagaag atgcaacagg
 cacagtcctt caaggggaca tatgcaatcc gccttaccac cagtttgcct
 tcgaggcgct gcgtaaaagg ccggctcaca cacacgacgt ccacacgatt
 ggcatctacg gggttccggg tgcaggaaaa accgctatca tcacaaccga
 agtaaccaca cgcgacttgg tcgctagtgg aaaaaaggag aattgtgagg
 acatcaagcg gtgcgtgttg gagagacgcg gcttaaaaat agccgcacgt
 acggttgact cgctgctcta cggtgcatac cgaggagcgg tcgacacgct
 gtacgttgac gaggcttacg cctgtcactc gggcactctg ctcgccttga
 tcgctgcggt aagaccgacg ggaaaggtgg tgctttgtgg tgaccctaaa
 caagtcggat gtgtgaacca gctccaaatg cggatgcatt ataatcacga
 gatcagtgac cgcgttctgc ggaagaacat ctcccgccgt tgcactcata
 cgcttacggc cattgtttca aacctcaact acgaaggtag aatgaagact
 acgaacccgt gcaagaagcc ggtactgatt gatacaaccg ggtctaccaa
 gcctgacaaa gaagcgttgg tattgacgtg cttccgcggg tgggttaaag
 atttaaaaat tctctaccct cacaacgagc tcatgactgc ggctgcctca
 cagggtctga ctcgtgaaaa agtgtacgcc gttcgttgcc gcgtcacgtc
 gaacccactc tacgagccga cttctgagca cattactgtc cttttgacgc
 gcaccaacga cgaactggtc tggaagacac tgccaaacga tccgctgatc
 cctatactct ccaagccccc gaaaggagac tactccgcca ccatggagga
 ctgggaggat gagcacaacg gtatcttggc ggctctcaga gaagcatgtg
 tcccacggat gaacttcgcg cacgggaagc gtaacacctg ttgggcagtt
 acaagcagcc gggtgctgca cgaggcaggc gtcctgataa cgccggagga
 cttcaaccgc atctttccgg cgttccgaga ggacaaaccg cactcggctt
 tggcagcctt ggatgctgtc gccgctctcg tgtggggcct ggatacatcc
 tcgggcatct tgagtggaaa aggcagtttc atgcgtctgg agaacagcca
 ttggagcaat tccaacagag ggtatgagta tggcctcaac ctggacgcac
 tggaaggcta cgagatcgcc aacccacgca tgatcaaagc gcttaaacaa
 cggcgcgggc gtgaatgtta cgacattgaa acgggcaagt tggtgcctat
 ggatcctggt agggtccaag tgccgatcaa ccgggttgtg ccccacgtgc
 tggtggacac ttccgcagcg gccaaaccag gttttctgga aaacaggctc
 acggttgaca gatgggacca agtgcacagc ttcaaaacaa gagcagcagt
 aaagttcgca gagctgacga agcgcgtctc atacaactca gttctcgacc
 ttggggccgc cccgggagga gtgaccgact attgcgtgaa gaagggtaag
 accgttacat gtgtctccga acagtgggac tctaagccga gaggcgctgt
 ggtcattaca gccgatatca acggcccact taacaaccta ggcatcttcg
 acctggtgtt ttgtgacgca gccggaccac gacgctatca ccactacgcg
 cagtgcgaag accacgccgt gctattcaca tcagcatgca aacacggggt
 ggagcgcaca gccaagggcg gggtattcat tgtgaaggcg tacggaatgg
 cggaccgccg aacagagcgg gcagtggaat gcacagcgag gtatttcaag
 tccgtctcgg tcgaaaaacc agtctcctcc cgcataacca acgtggaagt
 cttcttcaag ttttccggac gctgtcgccc gcatgctcgt tccattgcac
 acttgggccc tcaactgacc gacatctatg ctcgcacgag gaaggcgtac
 aaaatgctgg cgagaggaag tgttgctgac aaggtgaaag tggcagagat
 cctcaactcg atggtgggag ccgcgccggg ttacagagtc ctcaacagga
 acatcatcac tgccgaagaa gaagtcttgg ttaatgccgc caacagcaac
 ggcagacccg gcgacggtgt gtgtggtgcg ctctacggcg cgttcgggga
 cgctttcccc aacggtgcga tcggcgcggg aaacgcggtc ctggtccgag
 gactcgaggc caccatcatc cacgcagccg gagctgactt cagagaggtc
 gatgaagaaa ctggtgcgcg acagctgaga gcagcatacc gcgcggcggc
 tactttagtc actgctaacg gtatcaccag cgctgccatc cctctgctga
 gtacacacat cttttccaac ggtcgaaaca gactggaaca gtccttcggc
 gcattagtgg aggcgttcga cacgacagag tgcgacgtca ccatctactg
 cctggccaac aacatggccg cgaggatcca gcaactaatc gacgatcacg
 ctcgcgaaga gttcgacgag gaagtggttg tggaagaaga agaggaacat
 aaagctgatg cgatgagtga cacggagacg ctgtccagct tcggcgacga
 aacggtgtgg gtgcccaaac atagtactct ggccggaaga ccaggataca
 gtgccactta cggcgaccgc agatctcttt ttgtcggcac gaagttccac
 cgtgccgcag ttgctatgtc gtcaatcgaa gcggcttggc ctaggaccaa
 agaagccaat gctaaactca ttgagtacat acgagggcag cacctcgttg
 acgtcctaaa aagctgtcca gtcaacgaca taccggtagg tagaccgcct
 tctagcctgc cctgcggttg catttacgcc atgaccccgg aacgggtcac
 agtgctgaag caaaggccgc aagaaggttt tgtggtatgc agtgcattca
 aactaccgct caccaacatc caagatgtca ccaaagtgga gtgcacggtg
 agagcacctg cagaggaacc tagaccggtg cgctacttgc aagagaggcg
 cccagcgcag gccgccgcga ggcagcctag gccggcaact gnggctgcca
 acgtcg---- ---------- ---------- ccagcacagc cacgagtcgc
 cgcacacccg cgccgggctc ggtgcaggtg cgcctactgc cgccaagaga
 cggcacggta tcccgcagtt ctcgcacggg ttcgcagtcc agcgtcacct
 cgtcagcggg atccataatg ccggtgcccc gaagggcgcc agtcgcgcca
 gcggcatcat tggcgagcag cgtccacagc catagtgtgc gcagcgcccc
 tgccattctg agggccgcca gcacaggtgc cagaagcgtg cgcagcgtcc
 agtccggctt aaccgggcac agagagaacg ctgttagcgt cgccagctcg
 gtgagacagc ccagtgggcc gcccagcagc gtgagcacgc ccgccgcgcc
 tagagggcta acacgggatc agttcggcgc cgtgagagct agggcccgca
 gggacctaga gttggaggga tcggagcatg gcagccaggc cagtttccgt
 tccggctcgc tggtggtggg gagcaccgct agtagctaca gccaacgtcc
 tgacgaccag gacacgggct ctgagccctc aggccgcggc gccgccgtga
 ggacacgacg cagagggcaa cgggacggcc ccggagggta tatattctct
 tctgaccaag gtacagctca tctcagccag cataacaccc agacaaacaa
 cactacggag gtgttgatga gaacgtcggt actgccaagt aacgaccatg
 gtactccaga tctgcctgca gagacgaaga agaggctggc gtaccagatg
 cgccctactc aaaagaacaa gagtcgctac ctgtccgcga aggtccacaa
 catgaaacac aagatcgttc aatgtttgca gcgaggtgcc gggcactacc
 tgagagagca acatgctctg ccgctgtgga aaaacacctt ccctaagccc
 aggtactccg acgcctgcgt ggtgaagttc gagagtgtca acacagcgat
 tgttgcagcc aacatgttca tagggtgcaa ctaccccact ttaagctcgt
 tcggagtcac ggacaagtac gatgcttatt tggacatggt tgatgggctc
 aactgcaacc tcgacaccgt gacgtttgac cctgctaagg tgcgttctct
 gccgaagaaa tcagaataca accagccgct catacagtcc caagtgcccg
 gtcctatggc atctactctg caaagcatcc ttatggccgc caccaaacgc
 aactgcaacg tcacgcagat gagagagctc cctaccatgg actcagcggc
 aatgaacgtg gaagctttta aaaaattcgc ctgtaaagac accgatctgt
 ggactgagtt cgcagaaaaa cccgtaaggt tgtcgcccgg ccaaattgaa
 gagtacgtct ttcacttaca aggggctaag gccaatgtga tgcacagcag
 agtcgaagcc gtatgccctg acctttcgga ggtggctatg gacagattca
 cactggacat gaaacgcgac gttaaagtga cgccgggcac gaaacatgta
 gaggagagac ctaaggttca agtgattcag gcggccgacc ctatggccac
 cgcgtacttg tgcgctatcc atcgagagct agtccgaaga ttgaaagccg
 tcctaaaacc atccatacat gtgttgttcg acatgagttc cgaggacttn
 gacgctatcg tgggccacgg gatgaagttg ggcgacaagg tgctggaaac
 ggacatctcc tcattcgaca agagccagga ccaggccatg gcggttacgg
 cgttgatgct gctggaagac ttgggcgtag aggaggatct cctgaccctc
 atcgaggcgt ccttcggcga catcacttct gtccacctgc ctacaggcac
 tagattccag tttggatcga tgatgaagtc cgggctattc ctgacgttgt
 tcgtgaatac gttgcttaac atcaccatag ccgcccgagt cttacgggag
 cagctggctg acaccaggtg cgccgcgttt attggcgacg acaacgtcat
 aaccggagta gtgtccgatg acatgatggt ggccaggtgt gcgtcctggc
 tgaacatgga ggtgaagatc atggacatgg agatcggcga taggagtcct
 tatttttgtg gcggcttcct gttactcgac acggtaacag gcactgtaag
 ccgagtgtcg gaccctgtaa aacgcctgat gaagatggga nnnnnnnnnn
 nnnnnnnnnn nnnnnnnnnn nnnnnnnnnn nnnnnnnnnn nnnnnnnnnn
 nnnnnnnnnn nnnnnnnnnn nnnnnnnnnn nnnnnnnnnn nnnnnnnnnn
 nnnnnnnnnn nnnnnnnnnn nnnnnnnnnn nnnnnnnnnn nnnnnnnnnn
 nnnnnnnnnn nnnnnnnnnn nnnnnnnnnn nnnnnnnnnn nnnnnnnnnn
 nnnnnnnnnn nnnnnnnnnn nnnnnnnnnn nnnnnnnnnn nnnnnnnnnn
 nnnnnnnnnn nnnnnnnnnn nnnnnnnnnn nnnnnnnnnn nnnnnnnnnn
 nnnnnnnnnn nnnnnnnnnn nnnnnnnnnn nnnnnnnnnn nnnnnnnnnn
 nnnnnnnnnn nnnnnnnnnn nnnnnnnnnn nnnnnnnnnn nnnnnnnnnn
 nnnnnnnnnn nnnnnnnnnn nnnnnnnnnn nnnnnnnnnn nnnnnnnnnn
 nnnnnnnnnn nnnnnnnnnn nnnnnnnnnn nnnnnnnnnn nnnnnnnnnn
 nnnnnnnnnn nnnnnnnnnn nnnnnnnnnn nnnnnnnnnn nnnnnnnnnn
 nnnnnnnnnn nnnnnnnnnn nnnnnnnnnn nnnnnnnnnn nnnnnnnnnn
 nnnnnnnnnn nnnnnnnnnn nnnnnnnnnn nnnnnnnnnn nnnnnnnnnn
 nnnnnnnnnn nnnnnnnnnn nnnnnnnnnn nnnnnnnnnn nnnnnnnnnn
 nnnnnnnnnn nnnnnnnnnn nnnnnnnnnn nnnnnnnnnn nnnnnnnnnn
 nnnnnnnnnn nnnnnnnnnn nnnnnnnnnn nnnnnnnnnn nnnnnnnnnn
 nnnnnnnnnn nnnnnnnnnn nnnnnnnnnn nnnnnnnnnn nnnnnnnnnn
 nnnnnnnnnn nnnnnnnnnn nnnnnnnnnn nnnnnnnnnn nnnnnnnnnn
 nnnnnnnnnn nnnnnnnnnn nnnnnnnnnn nnnnnnnnnn nnnnnnnnnn
 nnnnnnnnnn nnnnnnnnnn nnnnnnnnnn nnnnnnnnnn nnnnnnnnnn
 nnnnnnnnnn nnnnnnnnnn nnnnnnnnnn nnnnnnnnnn nnnnnnnnnn
 nnnnnnnnnn nnnnnnnnnn nnnnnnnnnn nnnnnnnnnn nnnnnnnnnn
 nnnnnnnnnn nnnnnnnnnn nnnnnnnnnn nnnnnnnnnn nnnnnnnnnn
 nnnnnnnnnn nnnnnnnnnn nnnnnnnnnn nnnnnnnnnn nnnnnnnnnn
 nnnnnnnnnn nnnnnnnnnn nnnnnnnnnn nnnnnnnnnn nnnnnnnnnn
 nnnnnnnnnn nnnnnnnnnn nnnnnnnnnn nnnnnnnnnn nnnnnnnnnn
 nnnnnnnnnn nnnnnnnnnn nnnnnnnnnn nnnnnnnnnn nnnnnnnnnn
 nnnnnnnnnn nnnnnnnnnn nnnnnnnnnn nnnnnnnnnn nnnnnnnnnn
 nnnnnnnnnn nnnnnnnnnn nnnnnnnnnn nnnnnnnnnn nnnnnnnnnn
 nnnnnnnnnn nnnnnnnnnn nnnnnnnnnn nnnnnnnnnn nnnnnnnnnn
 nnnnnnnnnn nnnnnnnnnn nnnnnnnnnn nnnnnnnnnn nnnnnnnnnn
 nnnnnnnnnn nnnnnnnnnn nnnnnnnnnn nnnnnnnnnn nnnnnnnnnn
 nnnnnnnnnn nnnnnnnnnn nnnnnnnnnn nnnnnnnnnn nnnnnnnnnn
 nnnnnnnnnn nnnnnnnnnn nnnnnnnnnn nnnnnnnnnn nnnnnnnnnn
 nnnnnnnnnn nnnnnnnnnn nnnnnnnnnn nnnnnnnnnn nnnnnnnnnn
 nnnagagaac gcagcaaggg ccaccacctg tccgatctga ccaagaaatg
 caccaggttt tccaccaccc cgaagaaatc cgcgctctat ctcgtggatg
 tgtatgacgc tctgccgatt tctgtagaga tcagcaccgt ggtgacatgc
 aacgaaagtc agtgcacagt gagggtgcca cccggtacca cagtgaaatt
 cgataagaag tgcaagagcg ctgcccaagc gaccgtcacc ttcaccagcg
 actcccagac gtttacgtgc gaggagccgg tcctaacggc cgccagtatc
 acccagggca agccgcacct tagatcgtca atgctgccca gcggaggcaa
 agaggtgaaa gcgaggattc cattcccgtt cccgccagag actgcgacct
 gcagagtgag tgtcgcccca ctgccatcga tcacctatga ggaaagcgat
 gtcctgctgg ccggcactgc gaaatacccc gtgctgctaa ctacacggaa
 tcttggtttc catagcaacg ccacatccga atggatccag ggtaagtacc
 tgcgccgcat cccggtcacg ccccaaggga tcgagctaat gtggggaaac
 aacgcaccgc tgcacttctg gtcatctgtc aggtacgcat ctggggacgc
 cgacgcgtac ccctgggaac tcctggtgca ccacaccaag caccacccgg
 agtatgcgtg ggcgtttgta ggagttgcat gtggcctact ggccgttgca
 gcatgcatgt ttgcgtgcgc atgcaacagg gtgcggtact ctctgctcgc
 caacacgttc aacccgaacc caccaccact gaccgcactg actgcagcac
 tgtgctgcat acctggggct cgcgcggatc aaccctacct ggacatcatt
 gcctacttgt ggaccaacag caaagtggcc ttcgggctgc aatgcgcggc
 gcccgtggct tgtatgctca tcgtcacata cgcccttaga cactgcagat
 tgtgctgcaa gtctttttta ggggtaagag ggtggtcggc tctgctggtc
 atccttgcgt atgtacagag ctgcaagagc tacgaacaca ccgtggtggt
 cccaatggat ccaagagccc cgtcgtacga ggcggtgata aaccggaatg
 ggtatgaccc cctgaagctg accatcgcag tgaatttcac cgtcatctca
 ccaactacgg ctctggaata ctggacctgt gcaggagtcc ctgtcgtcga
 gccgccccat gtgggctgct gcacgtcagt gtcctgcccc accgacctct
 ccacgctgca cgcgttcacc ggcaaagccg tctccgacgt gcactgcgat
 gtgcacacaa acgtgtaccc cttgttgtgg ggtgcggctc actgcttttg
 ttccactgaa aacacgcagg tcagcgctgt ggccgccacc gtttctgagt
 tctgcgctca ggactcagaa cgcgccgagg cgttcagcgt tcacagcagc
 tcagtcactg cagagatcct ggtgacgctt ggtgaagtgg tgacggcagt
 ccacgtttac gtggacgggg taacatcagc caggggtacc gacctcaaga
 tcgtggctgg cccaataaca actgactact ccccgtttga tcgcaaagta
 gtccgtatcg gcgaagaggt ctataactac gactggcctc cttacggggc
 tggtcgacca ggcacattcg gagacattca agctaggtca accaactatg
 tcaaacccaa tgatctgtac ggggatatcg ggattgaagt actgcagccg
 actaatgacc acgtgcacgt ggcttacacg tatacgacct ccgggttact
 gcgttggttg caggacgctc cgaaaccact cagtgtcaca gcaccgcacg
 gttgtaagat cagtgctaac ccgctcctgg ccctcgattg tggggttggt
 gccgtcccca tgtccatcaa cattccggac gcgaagttca cccgcaaatt
 aaaggatccg aaaccatcgg ccctgaaatg cgtggtggac agttgcgagt
 acggggtgga ctacgggggc gccgccacga tcacctacga gggccacgag
 gctgggaagt gcgggatcca ttccctgaca ccaggagtcc ctctgagaac
 atcagtggtt gaagtagttg ccggcgctaa taccgtcaaa acgaccttct
 cctcacccac gcccgaggtc acactcgagg tagagatctg ttcggcaata
 gtgaagtgcg ccagtgagtg cactccaccg aaggaacacg tagtcgcagc
 caggcctcgc catggcagcg acactggagg ctacatctcc gggcccgcaa
 tgcgctgggc cggagggatt gtagggaccc tagtggtcct gttcctcatc
 cttgccgtca cctactgcgt ggtgaagaag tgcc*

>DL;BC63_FR20679295
BC63_FR20679295  11684 bp
 agactgcgtt tccagggttc gaagtggtgg ccagcaaccg gtcgtccaac
 gaccatgccg ccgccagagc tttctcccac ttggctacca agtggattga
 gcgcgacatc gatggccgtc aggtcatcgt tgccgacata gggagcgcac
 cagcgagaag agtcggggca cccgataatg tcacatacca cagtgtgtgt
 cctcgcaaat gcgctgaaga ccctgagagg ctggcttctt acgccaggaa
 acttgtcagg gctgtggaga aaggagatgg acacctcgtc agtgacagaa
 tcactgactt gaaggacgtc ctggagaacc cggacacgtc actggaaacc
 accagtatct gcctgaacga cgacgtgagt tgtaaagtga aggccgatat
 tgcagtgtac caggatgtgt acgcagttga tgcgccgtct accatctacg
 ctcaagccga caaaggcacg cgagtggtat actggatcgg gttcgagccg
 ttcgtgtttc acacggacgc tatggcgggc agcttcccgc tatatgacgc
 caactggagc gactcggcgg tactggcagc aaaaaatctg ccactgtgct
 actcagggtt atcggaggac tccattaaat ggagattccg tttccgtgac
 aagccactgg taccgtctgg agaaatccac tactcggtgg gtagcaccca
 ctatgttgag gaccgagaca agctgaaaag ctggcacctg ccttctacct
 tccacttcgt ggcacccaac aagtacacat gccgttgtga tacggtagtg
 agctgtggtg gctacgtcgt gaagaagatc acgatttgtg agggcattgt
 tggtagaccc gcgaatgagg aattggccac ctcgtaccac cgtgatggag
 tggtggtgac caagttctca gacacgatca accacgaaca ggtgtcgttc
 ccagtggtga cctacatccc tgccgtcatc tgcgaccaga tgaccgccat
 gacggctaac cccgtcaaat atccggatgt cgtcaaactg ctggtaggac
 tcaaccagag gatcgtggtc aatgggacca ccgtccggaa cgtcaactcc
 atggataact cgctgattcc cgtatttgct cgcgcattgt gcagctgggc
 agacgaagtt cggcgggaca tggaggacga acaggacatg tacggtgtca
 cgtctgtcac cacatggatc tgtatctgca gagcgtatga taaacgccag
 cagcatacct tctaccgcag gcccaagcag tcctcaggca tctatgtgcc
 tgctaagttc acaggatcgc tgagagcctc cctctccgcc acgtacctca
 acctgcctct gaagcaactg ctgctcaaca cactcaaacg tgcgatcaaa
 cctagggatc aggccatcgc agatgagaca gaagcacgcg cacacgatgc
 agctgaggtg cacgagctga cagaggaaga gggtaggcaa caggccgcca
 accctagtta catcgcagat gtgctaggtc aggacgacga agaggaagtc
 gacgacggaa tgtctaatgt ggaccttggc gaagaagacg gggtgggttc
 taccatcatc gactgtcaaa gaggtaccgt gaaagtgatc acggctttcg
 gtgacaacac gatgggagaa tacttagtac tatccccggt aactgtgttg
 cgcaccagga aactggccgt gctgctcgga ccgctcgcag aagaagtgat
 gcagtacgtc cacaagggcc ggacgggacg ttacgctatc gagaagaaca
 acctgaaggt actcatccct acgggagtgt ccctcaagac ggctcatttt
 caggccctta ctgaaagtgc taccttgacc tacaatgact acctgttcac
 atgccgtacg ctcgatcagc tggcaacaag aggatctgcg aaaaacactg
 acgaagtcta ctacaagctt gttgacgccg ctaaggcgaa ggatgaatac
 gtttacgaat tgtcctccaa gcaatgcgtc aagaaagaag atgcaacagg
 cacagtcctt caaggggaca tatgcaatcc gccttaccac cagtttgcct
 tcgaggcgct gcgtaaaagg ccggctcaca cacacgacgt ccacacgatt
 ggcatctacg gggttccggg tgcaggaaaa accgctatca tcacaaccga
 agtaaccaca cgcgacttgg tcgctagtgg aaaaaaggag aattgtgagg
 acatcaagcg gtgcgtgttg gagagacgcg gcttaaaaat agccgcacgt
 acggttgact cgctgctcta cggtgcatac cgaggagcgg tcgacacgct
 gtacgttgac gaggcttacg cctgtcactc gggcactctg ctcgccttga
 tcgctgcggt aagaccgacg ggaaaggtgg tgctttgtgg tgaccctaaa
 caagtcggat gtgtgaacca gctccaaatg cggatgcatt ataatcacga
 gatcagtgac cgcgttctgc ggaagaacat ctcccgccgt tgcactcata
 cgcttacggc cattgtttca aacctcaact acgaaggtag aatgaagact
 acgaacccgt gcaagaagcc ggtactgatt gatacaaccg ggtctaccaa
 gcctgacaaa gaagcgttgg tattgacgtg cttccgcggg tgggttaaag
 atttaaaaat tctctaccct cacaacgagc tcatgactgc ggctgcctca
 cagggtctga ctcgtgaaaa agtgtacgcc gttcgttgcc gcgtcacgtc
 gaacccactc tacgagccga cttctgagca cattactgtc cttttgacgc
 gcaccaacga cgaactggtc tggaagacac tgccaaacga tccgctgatc
 cctatactct ccaagccccc gaaaggagac tactccgcca ccatggagga
 ctgggaggat gagcacaacg gtatcttggc ggctctcaga gaagcatgtg
 tcccacggat gaacttcgcg cacgggaagc gtaacacctg ttgggcagtt
 acaagcagcc gggtgctgca cgaggcaggc gtcctgataa cgccggagga
 cttcaaccgc atctttccgg cgttccgaga ggacaaaccg cactcggctt
 tggcagcctt ggatgctgtc gccgctctcg tgtggggcct ggatacatcc
 tcgggcatct tgagtggaaa aggcagtttc atgcgtctgg agaacagcca
 ttggagcaat tccaacagag ggtatgagta tggcctcaac ctggacgcac
 tggaaggcta cgagatcgcc aacccacgca tgatcaaagc gcttaaacaa
 cggcgcgggc gtgaatgtta cgacattgaa acgggcaagt tggtgcctat
 ggatcctggt agggtccaag tgccgatcaa ccgggttgtg ccccacgtgc
 tggtggacac ttccgcagcg gccaaaccag gttttctgga aaacaggctc
 acggttgaca gatgggacca agtgcacagc ttcaaaacaa gagcagcagt
 aaagttcgca gagctgacga agcgcgtctc atacaactca gttctcgacc
 ttggggccgc cccgggagga gtgaccgact attgcgtgaa gaagggtaag
 accgttacat gtgtctccga acagtgggac tctaagccga gaggcgctgt
 ggtcattaca gccgatatca acggcccact taacaaccta ggcatcttcg
 acctggtgtt ttgtgacgca gccggaccac gacgctatca ccactacgcg
 cagtgcgaag accacgccgt gctattcaca tcagcatgca aacacggggt
 ggagcgcaca gccaagggcg gggtattcat tgtgaaggcg tacggaatgg
 cggaccgccg aacagagcgg gcagtggaat gcacagcgag gtatttcaag
 tccgtctcgg tcgaaaaacc agtctcctcc cgcataacca acgtggaagt
 cttcttcaag ttttccggac gctgtcgccc gcatgctcgt tccattgcac
 acttgggccc tcaactgacc gacatctatg ctcgcacgag gaaggcgtac
 aaaatgctgg cgagaggaag tgttgctgac aaggtgaaag tggcagagat
 cctcaactcg atggtgggag ccgcgccggg ttacagagtc ctcaacagga
 acatcatcac tgccgaagaa gaagtcttgg ttaatgccgc caacagcaac
 ggcagacccg gcgacggtgt gtgtggtgcg ctctacggcg cgttcgggga
 cgctttcccc aacggtgcga tcggcgcggg aaacgcggtc ctggtccgag
 gactcgaggc caccatcatc cacgcagccg gagctgactt cagagaggtc
 gatgaagaaa ctggtgcgcg acagctgaga gcagcatacc gcgcggcggc
 tactttagtc actgctaacg gtatcaccag cgctgccatc cctctgctga
 gtacacacat cttttccaac ggtcgaaaca gactggaaca gtccttcggc
 gcattagtgg aggcgttcga cacgacagag tgcgacgtca ccatctactg
 cctggccaac aacatggccg cgaggatcca gcaactaatc gacgatcacg
 ctcgcgaaga gttcgacgag gaagtggttg tggaagaaga agaggaacat
 aaagctgatg cgatgagtga cacggagacg ctgtccagct tcggcgacga
 aacggtgtgg gtgcccaaac atagtactct ggccggaaga ccaggataca
 gtgccactta cggcgaccgc agatctcttt ttgtcggcac gaagttccac
 cgtgccgcag ttgctatgtc gtcaatcgaa gcggcttggc ctaggaccaa
 agaagccaat gctaaactca ttgagtacat acgagggcag cacctcgttg
 acgtcctaaa aagctgtcca gtcaacgaca taccggtagg tagaccgcct
 tctagcctgc cctgcggttg catttacgcc atgaccccgg aacgggtcac
 agtgctgaag caaaggccgc aagaaggttt tgtggtatgc agtgcattca
 aactaccgct caccaacatc caagatgtca ccaaagtgga gtgcacggtg
 agagcacctg cagaggaacc tagaccggtg cgctacttgc aagagaggcg
 cccagcgcag gccgccgcga ggcagcctag gccggcaact gnggctgcca
 acgtcg---- ---------- ---------- ccagcacagc cacgagtcgc
 cgcacacccg cgccgggctc ggtgcaggtg cgcctactgc cgccaagaga
 cggcacggta tcccgcagtt ctcgcacggg ttcgcagtcc agcgtcacct
 cgtcagcggg atccataatg ccggtgcccc gaagggcgcc agtcgcgcca
 gcggcatcat tggcgagcag cgtccacagc catagtgtgc gcagcgcccc
 tgccattctg agggccgcca gcacaggtgc cagaagcgtg cgcagcgtcc
 agtccggctt aaccgggcac agagagaacg ctgttagcgt cgccagctcg
 gtgagacagc ccagtgggcc gcccagcagc gtgagcacgc ccgccgcgcc
 tagagggcta acacgggatc agttcggcgc cgtgagagct agggcccgca
 gggacctaga gttggaggga tcggagcatg gcagccaggc cagtttccgt
 tccggctcgc tggtggtggg gagcaccgct agtagctaca gccaacgtcc
 tgacgaccag gacacgggct ctgagccctc aggccgcggc gccgccgtga
 ggacacgacg cagagggcaa cgggacggcc ccggagggta tatattctct
 tctgaccaag gtacagctca tctcagccag cataacaccc agacaaacaa
 cactacggag gtgttgatga gaacgtcggt actgccaagt aacgaccatg
 gtactccaga tctgcctgca gagacgaaga agaggctggc gtaccagatg
 cgccctactc aaaagaacaa gagtcgctac ctgtccgcga aggtccacaa
 catgaaacac aagatcgttc aatgtttgca gcgaggtgcc gggcactacc
 tgagagagca acatgctctg ccgctgtgga aaaacacctt ccctaagccc
 aggtactccg acgcctgcgt ggtgaagttc gagagtgtca acacagcgat
 tgttgcagcc aacatgttca tagggtgcaa ctaccccact ttaagctcgt
 tcggagtcac ggacaagtac gatgcttatt tggacatggt tgatgggctc
 aactgcaacc tcgacaccgt gacgtttgac cctgctaagg tgcgttctct
 gccgaagaaa tcagaataca accagccgct catacagtcc caagtgcccg
 gtcctatggc atctactctg caaagcatcc ttatggccgc caccaaacgc
 aactgcaacg tcacgcagat gagagagctc cctaccatgg actcagcggc
 aatgaacgtg gaagctttta aaaaattcgc ctgtaaagac accgatctgt
 ggactgagtt cgcagaaaaa cccgtaaggt tgtcgcccgg ccaaattgaa
 gagtacgtct ttcacttaca aggggctaag gccaatgtga tgcacagcag
 agtcgaagcc gtatgccctg acctttcgga ggtggctatg gacagattca
 cactggacat gaaacgcgac gttaaagtga cgccgggcac gaaacatgta
 gaggagagac ctaaggttca agtgattcag gcggccgacc ctatggccac
 cgcgtacttg tgcgctatcc atcgagagct agtccgaaga ttgaaagccg
 tcctaaaacc atccatacat gtgttgttcg acatgagttc cgaggacttn
 gacgctatcg tgggccacgg gatgaagttg ggcgacaagg tgctggaaac
 ggacatctcc tcattcgaca agagccagga ccaggccatg gcggttacgg
 cgttgatgct gctggaagac ttgggcgtag aggaggatct cctgaccctc
 atcgaggcgt ccttcggcga catcacttct gtccacctgc ctacaggcac
 tagattccag tttggatcga tgatgaagtc cgggctattc ctgacgttgt
 tcgtgaatac gttgcttaac atcaccatag ccgcccgagt cttacgggag
 cagctggctg acaccaggtg cgccgcgttt attggcgacg acaacgtcat
 aaccggagta gtgtccgatg acatgatggt ggccaggtgt gcgtcctggc
 tgaacatgga ggtgaagatc atggacatgg agatcggcga taggagtcct
 tatttttgtg gcggcttcct gttactcgac acggtaacag gcactgtaag
 ccgagtgtcg gaccctgtaa aacgcctgat gaagatggga nnnnnnnnnn
 nnnnnnnnnn nnnnnnnnnn nnnnnnnnnn nnnnnnnnnn nnnnnnnnnn
 nnnnnnnnnn nnnnnnnnnn nnnnnnnnnn nnnnnnnnnn nnnnnnnnnn
 nnnnnnnnnn nnnnnnnnnn nnnnnnnnnn nnnnnnnnnn nnnnnnnnnn
 nnnnnnnnnn nnnnnnnnnn nnnnnnnnnn nnnnnnnnnn nnnnnnnnnn
 nnnnnnnnnn nnnnnnnnnn nnnnnnnnnn nnnnnnnnnn nnnnnnnnnn
 nnnnnnnnnn nnnnnnnnnn nnnnnnnnnn nnnnnnnnnn nnnnnnnnnn
 nnnnnnnnnn nnnnnnnnnn nnnnnnnnnn nnnnnnnnnn nnnnnnnnnn
 nnnnnnnnnn nnnnnnnnnn nnnnnnnnnn nnnnnnnnnn nnnnnnnnnn
 nnnnnnnnnn nnnnnnnnnn nnnnnnnnnn nnnnnnnnnn nnnnnnnnnn
 nnnnnnnnnn nnnnnnnnnn nnnnnnnnnn nnnnnnnnnn nnnnnnnnnn
 nnnnnnnnnn nnnnnnnnnn nnnnnnnnnn nnnnnnnnnn nnnnnnnnnn
 nnnnnnnnnn nnnnnnnnnn nnnnnnnnnn nnnnnnnnnn nnnnnnnnnn
 nnnnnnnnnn nnnnnnnnnn nnnnnnnnnn nnnnnnnnnn nnnnnnnnnn
 nnnnnnnnnn nnnnnnnnnn nnnnnnnnnn nnnnnnnnnn nnnnnnnnnn
 nnnnnnnnnn nnnnnnnnnn nnnnnnnnnn nnnnnnnnnn nnnnnnnnnn
 nnnnnnnnnn nnnnnnnnnn nnnnnnnnnn nnnnnnnnnn nnnnnnnnnn
 nnnnnnnnnn nnnnnnnnnn nnnnnnnnnn nnnnnnnnnn nnnnnnnnnn
 nnnnnnnnnn nnnnnnnnnn nnnnnnnnnn nnnnnnnnnn nnnnnnnnnn
 nnnnnnnnnn nnnnnnnnnn nnnnnnnnnn nnnnnnnnnn nnnnnnnnnn
 nnnnnnnnnn nnnnnnnnnn nnnnnnnnnn nnnnnnnnnn nnnnnnnnnn
 nnnnnnnnnn nnnnnnnnnn nnnnnnnnnn nnnnnnnnnn nnnnnnnnnn
 nnnnnnnnnn nnnnnnnnnn nnnnnnnnnn nnnnnnnnnn nnnnnnnnnn
 nnnnnnnnnn nnnnnnnnnn nnnnnnnnnn nnnnnnnnnn nnnnnnnnnn
 nnnnnnnnnn nnnnnnnnnn nnnnnnnnnn nnnnnnnnnn nnnnnnnnnn
 nnnnnnnnnn nnnnnnnnnn nnnnnnnnnn nnnnnnnnnn nnnnnnnnnn
 nnnnnnnnnn nnnnnnnnnn nnnnnnnnnn nnnnnnnnnn nnnnnnnnnn
 nnnnnnnnnn nnnnnnnnnn nnnnnnnnnn nnnnnnnnnn nnnnnnnnnn
 nnnnnnnnnn nnnnnnnnnn nnnnnnnnnn nnnnnnnnnn nnnnnnnnnn
 nnnnnnnnnn nnnnnnnnnn nnnnnnnnnn nnnnnnnnnn nnnnnnnnnn
 nnnnnnnnnn nnnnnnnnnn nnnnnnnnnn nnnnnnnnnn nnnnnnnnnn
 nnnnnnnnnn nnnnnnnnnn nnnnnnnnnn nnnnnnnnnn nnnnnnnnnn
 nnnnnnnnnn nnnnnnnnnn nnnnnnnnnn nnnnnnnnnn nnnnnnnnnn
 nnnnnnnnnn nnnnnnnnnn nnnnnnnnnn nnnnnnnnnn nnnnnnnnnn
 nnnnnnnnnn nnnnnnnnnn nnnnnnnnnn nnnnnnnnnn nnnnnnnnnn
 nnnnnnnnnn nnnnnnnnnn nnnnnnnnnn nnnnnnnnnn nnnnnnnnnn
 nnnagagaac gcagcaaggg ccaccacctg tccgatctga ccaagaaatg
 caccaggttt tccaccaccc cgaagaaatc cgcgctctat ctcgtggatg
 tgtatgacgc tctgccgatt tctgtagaga tcagcaccgt ggtgacatgc
 aacgaaagtc agtgcacagt gagggtgcca cccggtacca cagtgaaatt
 cgataagaag tgcaagagcg ctgcccaagc gaccgtcacc ttcaccagcg
 actcccagac gtttacgtgc gaggagccgg tcctaacggc cgccagtatc
 acccagggca agccgcacct tagatcgtca atgctgccca gcggaggcaa
 agaggtgaaa gcgaggattc cattcccgtt cccgccagag actgcgacct
 gcagagtgag tgtcgcccca ctgccatcga tcacctatga ggaaagcgat
 gtcctgctgg ccggcactgc gaaatacccc gtgctgctaa ctacacggaa
 tcttggtttc catagcaacg ccacatccga atggatccag ggtaagtacc
 tgcgccgcat cccggtcacg ccccaaggga tcgagctaat gtggggaaac
 aacgcaccgc tgcacttctg gtcatctgtc aggtacgcat ctggggacgc
 cgacgcgtac ccctgggaac tcctggtgca ccacaccaag caccacccgg
 agtatgcgtg ggcgtttgta ggagttgcat gtggcctact ggccgttgca
 gcatgcatgt ttgcgtgcgc atgcaacagg gtgcggtact ctctgctcgc
 caacacgttc aacccgaacc caccaccact gaccgcactg actgcagcac
 tgtgctgcat acctggggct cgcgcggatc aaccctacct ggacatcatt
 gcctacttgt ggaccaacag caaagtggcc ttcgggctgc aatgcgcggc
 gcccgtggct tgtatgctca tcgtcacata cgcccttaga cactgcagat
 tgtgctgcaa gtctttttta ggggtaagag ggtggtcggc tctgctggtc
 atccttgcgt atgtacagag ctgcaagagc tacgaacaca ccgtggtggt
 cccaatggat ccaagagccc cgtcgtacga ggcggtgata aaccggaatg
 ggtatgaccc cctgaagctg accatcgcag tgaatttcac cgtcatctca
 ccaactacgg ctctggaata ctggacctgt gcaggagtcc ctgtcgtcga
 gccgccccat gtgggctgct gcacgtcagt gtcctgcccc accgacctct
 ccacgctgca cgcgttcacc ggcaaagccg tctccgacgt gcactgcgat
 gtgcacacaa acgtgtaccc cttgttgtgg ggtgcggctc actgcttttg
 ttccactgaa aacacgcagg tcagcgctgt ggccgccacc gtttctgagt
 tctgcgctca ggactcagaa cgcgccgagg cgttcagcgt tcacagcagc
 tcagtcactg cagagatcct ggtgacgctt ggtgaagtgg tgacggcagt
 ccacgtttac gtggacgggg taacatcagc caggggtacc gacctcaaga
 tcgtggctgg cccaataaca actgactact ccccgtttga tcgcaaagta
 gtccgtatcg gcgaagaggt ctataactac gactggcctc cttacggggc
 tggtcgacca ggcacattcg gagacattca agctaggtca accaactatg
 tcaaacccaa tgatctgtac ggggatatcg ggattgaagt actgcagccg
 actaatgacc acgtgcacgt ggcttacacg tatacgacct ccgggttact
 gcgttggttg caggacgctc cgaaaccact cagtgtcaca gcaccgcacg
 gttgtaagat cagtgctaac ccgctcctgg ccctcgattg tggggttggt
 gccgtcccca tgtccatcaa cattccggac gcgaagttca cccgcaaatt
 aaaggatccg aaaccatcgg ccctgaaatg cgtggtggac agttgcgagt
 acggggtgga ctacgggggc gccgccacga tcacctacga gggccacgag
 gctgggaagt gcgggatcca ttccctgaca ccaggagtcc ctctgagaac
 atcagtggtt gaagtagttg ccggcgctaa taccgtcaaa acgaccttct
 cctcacccac gcccgaggtc acactcgagg tagagatctg ttcggcaata
 gtgaagtgcg ccagtgagtg cactccaccg aaggaacacg tagtcgcagc
 caggcctcgc catggcagcg acactggagg ctacatctcc gggcccgcaa
 tgcgctgggc cggagggatt gtagggaccc tagtggtcct gttcctcatc
 cttgccgtca cctactgcgt ggtgaagaag tgcc*

>DL;BC69_FR20065736
BC69_FR20065736  11684 bp
 agactgcgtt tccagggttc gaagtggtgg ccagcaaccg gtcgtccaac
 gaccatgccg ccgccagagc tttctcccac ttggctacca agtggattga
 gcgcgacatc gatggccgtc aggtcatcgt tgccgacata gggagcgcac
 cagcgagaag agtcggggca cccgataatg tcacatacca cagtgtgtgt
 cctcgcaaat gcgctgaaga ccctgagagg ctggcttctt acgccaggaa
 acttgtcagg gctgtggaga aaggagatgg acacctcgtc agtgacagaa
 tcactgactt gaaggacgtc ctggagaacc cggacacgtc actggaaacc
 accagtatct gcctgaacga cgacgtgagt tgtaaagtga aggccgatat
 tgcagtgtac caggatgtgt acgcagttga tgcgccgtct accatctacg
 ctcaagccga caaaggcacg cgagtggtat actggatcgg gttcgagccg
 ttcgtgtttc acacggacgc tatggcgggc agcttcccgc tatatgacgc
 caactggagc gactcggcgg tactggcagc aaaaaatctg ccactgtgct
 actcagggtt atcggaggac tccattaaat ggagattccg tttccgtgac
 aagccactgg taccgtctgg agaaatccac tactcggtgg gtagcaccca
 ctatgttgag gaccgagaca agctgaaaag ctggcacctg ccttctacct
 tccacttcgt ggcacccaac aagtacacat gccgttgtga tacggtagtg
 agctgtggtg gctacgtcgt gaagaagatc acgatttgtg agggcattgt
 tggtagaccc gcgaatgagg aattggccac ctcgtaccac cgtgatggag
 tggtggtgac caagttctca gacacgatca accacgaaca ggtgtcgttc
 ccagtggtga cctacatccc tgccgtcatc tgcgaccaga tgaccgccat
 gacggctaac cccgtcaaat atccggatgt cgtcaaactg ctggtaggac
 tcaaccagag gatcgtggtc aatgggacca ccgtccggaa cgtcaactcc
 atggataact cgctgattcc cgtatttgct cgcgcattgt gcagctgggc
 agacgaagtt cggcgggaca tggaggacga acaggacatg tacggtgtca
 cgtctgtcac cacatggatc tgtatctgca gagcgtatga taaacgccag
 cagcatacct tctaccgcag gcccaagcag tcctcaggca tctatgtgcc
 tgctaagttc acaggatcgc tgagagcctc cctctccgcc acgtacctca
 acctgcctct gaagcaactg ctgctcaaca cactcaaacg tgcgatcaaa
 cctagggatc aggccatcgc agatgagaca gaagcacgcg cacacgatgc
 agctgaggtg cacgagctga cagaggaaga gggtaggcaa caggccgcca
 accctagtta catcgcagat gtgctaggtc aggacgacga agaggaagtc
 gacgacggaa tgtctaatgt ggaccttggc gaagaagacg gggtgggttc
 taccatcatc gactgtcaaa gaggtaccgt gaaagtgatc acggctttcg
 gtgacaacac gatgggagaa tacttagtac tatccccggt aactgtgttg
 cgcaccagga aactggccgt gctgctcgga ccgctcgcag aagaagtgat
 gcagtacgtc cacaagggcc ggacgggacg ttacgctatc gagaagaaca
 acctgaaggt actcatccct acgggagtgt ccctcaagac ggctcatttt
 caggccctta ctgaaagtgc taccttgacc tacaatgact acctgttcac
 atgccgtacg ctcgatcagc tggcaacaag aggatctgcg aaaaacactg
 acgaagtcta ctacaagctt gttgacgccg ctaaggcgaa ggatgaatac
 gtttacgaat tgtcctccaa gcaatgcgtc aagaaagaag atgcaacagg
 cacagtcctt caaggggaca tatgcaatcc gccttaccac cagtttgcct
 tcgaggcgct gcgtaaaagg ccggctcaca cacacgacgt ccacacgatt
 ggcatctacg gggttccggg tgcaggaaaa accgctatca tcacaaccga
 agtaaccaca cgcgacttgg tcgctagtgg aaaaaaggag aattgtgagg
 acatcaagcg gtgcgtgttg gagagacgcg gcttaaaaat agccgcacgt
 acggttgact cgctgctcta cggtgcatac cgaggagcgg tcgacacgct
 gtacgttgac gaggcttacg cctgtcactc gggcactctg ctcgccttga
 tcgctgcggt aagaccgacg ggaaaggtgg tgctttgtgg tgaccctaaa
 caagtcggat gtgtgaacca gctccaaatg cggatgcatt ataatcacga
 gatcagtgac cgcgttctgc ggaagaacat ctcccgccgt tgcactcata
 cgcttacggc cattgtttca aacctcaact acgaaggtag aatgaagact
 acgaacccgt gcaagaagcc ggtactgatt gatacaaccg ggtctaccaa
 gcctgacaaa gaagcgttgg tattgacgtg cttccgcggg tgggttaaag
 atttaaaaat tctctaccct cacaacgagc tcatgactgc ggctgcctca
 cagggtctga ctcgtgaaaa agtgtacgcc gttcgttgcc gcgtcacgtc
 gaacccactc tacgagccga cttctgagca cattactgtc cttttgacgc
 gcaccaacga cgaactggtc tggaagacac tgccaaacga tccgctgatc
 cctatactct ccaagccccc gaaaggagac tactccgcca ccatggagga
 ctgggaggat gagcacaacg gtatcttggc ggctctcaga gaagcatgtg
 tcccacggat gaacttcgcg cacgggaagc gtaacacctg ttgggcagtt
 acaagcagcc gggtgctgca cgaggcaggc gtcctgataa cgccggagga
 cttcaaccgc atctttccgg cgttccgaga ggacaaaccg cactcggctt
 tggcagcctt ggatgctgtc gccgctctcg tgtggggcct ggatacatcc
 tcgggcatct tgagtggaaa aggcagtttc atgcgtctgg agaacagcca
 ttggagcaat tccaacagag ggtatgagta tggcctcaac ctggacgcac
 tggaaggcta cgagatcgcc aacccacgca tgatcaaagc gcttaaacaa
 cggcgcgggc gtgaatgtta cgacattgaa acgggcaagt tggtgcctat
 ggatcctggt agggtccaag tgccgatcaa ccgggttgtg ccccacgtgc
 tggtggacac ttccgcagcg gccaaaccag gttttctgga aaacaggctc
 acggttgaca gatgggacca agtgcacagc ttcaaaacaa gagcagcagt
 aaagttcgca gagctgacga agcgcgtctc atacaactca gttctcgacc
 ttggggccgc cccgggagga gtgaccgact attgcgtgaa gaagggtaag
 accgttacat gtgtctccga acagtgggac tctaagccga gaggcgctgt
 ggtcattaca gccgatatca acggcccact taacaaccta ggcatcttcg
 acctggtgtt ttgtgacgca gccggaccac gacgctatca ccactacgcg
 cagtgcgaag accacgccgt gctattcaca tcagcatgca aacacggggt
 ggagcgcaca gccaagggcg gggtattcat tgtgaaggcg tacggaatgg
 cggaccgccg aacagagcgg gcagtggaat gcacagcgag gtatttcaag
 tccgtctcgg tcgaaaaacc agtctcctcc cgcataacca acgtggaagt
 cttcttcaag ttttccggac gctgtcgccc gcatgctcgt tccattgcac
 acttgggccc tcaactgacc gacatctatg ctcgcacgag gaaggcgtac
 aaaatgctgg cgagaggaag tgttgctgac aaggtgaaag tggcagagat
 cctcaactcg atggtgggag ccgcgccggg ttacagagtc ctcaacagga
 acatcatcac tgccgaagaa gaagtcttgg ttaatgccgc caacagcaac
 ggcagacccg gcgacggtgt gtgtggtgcg ctctacggcg cgttcgggga
 cgctttcccc aacggtgcga tcggcgcggg aaacgcggtc ctggtccgag
 gactcgaggc caccatcatc cacgcagccg gagctgactt cagagaggtc
 gatgaagaaa ctggtgcgcg acagctgaga gcagcatacc gcgcggcggc
 tactttagtc actgctaacg gtatcaccag cgctgccatc cctctgctga
 gtacacacat cttttccaac ggtcgaaaca gactggaaca gtccttcggc
 gcattagtgg aggcgttcga cacgacagag tgcgacgtca ccatctactg
 cctggccaac aacatggccg cgaggatcca gcaactaatc gacgatcacg
 ctcgcgaaga gttcgacgag gaagtggttg tggaagaaga agaggaacat
 aaagctgatg cgatgagtga cacggagacg ctgtccagct tcggcgacga
 aacggtgtgg gtgcccaaac atagtactct ggccggaaga ccaggataca
 gtgccactta cggcgaccgc agatctcttt ttgtcggcac gaagttccac
 cgtgccgcag ttgctatgtc gtcaatcgaa gcggcttggc ctaggaccaa
 agaagccaat gctaaactca ttgagtacat acgagggcag cacctcgttg
 acgtcctaaa aagctgtcca gtcaacgaca taccggtagg tagaccgcct
 tctagcctgc cctgcggttg catttacgcc atgaccccgg aacgggtcac
 agtgctgaag caaaggccgc aagaaggttt tgtggtatgc agtgcattca
 aactaccgct caccaacatc caagatgtca ccaaagtgga gtgcacggtg
 agagcacctg cagaggaacc tagaccggtg cgctacttgc aagagaggcg
 cccagcgcag gccgccgcga ggcagcctag gccggcaact gnggctgcca
 acgtcg---- ---------- ---------- ccagcacagc cacgagtcgc
 cgcacacccg cgccgggctc ggtgcaggtg cgcctactgc cgccaagaga
 cggcacggta tcccgcagtt ctcgcacggg ttcgcagtcc agcgtcacct
 cgtcagcggg atccataatg ccggtgcccc gaagggcgcc agtcgcgcca
 gcggcatcat tggcgagcag cgtccacagc catagtgtgc gcagcgcccc
 tgccattctg agggccgcca gcacaggtgc cagaagcgtg cgcagcgtcc
 agtccggctt aaccgggcac agagagaacg ctgttagcgt cgccagctcg
 gtgagacagc ccagtgggcc gcccagcagc gtgagcacgc ccgccgcgcc
 tagagggcta acacgggatc agttcggcgc cgtgagagct agggcccgca
 gggacctaga gttggaggga tcggagcatg gcagccaggc cagtttccgt
 tccggctcgc tggtggtggg gagcaccgct agtagctaca gccaacgtcc
 tgacgaccag gacacgggct ctgagccctc aggccgcggc gccgccgtga
 ggacacgacg cagagggcaa cgggacggcc ccggagggta tatattctct
 tctgaccaag gtacagctca tctcagccag cataacaccc agacaaacaa
 cactacggag gtgttgatga gaacgtcggt actgccaagt aacgaccatg
 gtactccaga tctgcctgca gagacgaaga agaggctggc gtaccagatg
 cgccctactc aaaagaacaa gagtcgctac ctgtccgcga aggtccacaa
 catgaaacac aagatcgttc aatgtttgca gcgaggtgcc gggcactacc
 tgagagagca acatgctctg ccgctgtgga aaaacacctt ccctaagccc
 aggtactccg acgcctgcgt ggtgaagttc gagagtgtca acacagcgat
 tgttgcagcc aacatgttca tagggtgcaa ctaccccact ttaagctcgt
 tcggagtcac ggacaagtac gatgcttatt tggacatggt tgatgggctc
 aactgcaacc tcgacaccgt gacgtttgac cctgctaagg tgcgttctct
 gccgaagaaa tcagaataca accagccgct catacagtcc caagtgcccg
 gtcctatggc atctactctg caaagcatcc ttatggccgc caccaaacgc
 aactgcaacg tcacgcagat gagagagctc cctaccatgg actcagcggc
 aatgaacgtg gaagctttta aaaaattcgc ctgtaaagac accgatctgt
 ggactgagtt cgcagaaaaa cccgtaaggt tgtcgcccgg ccaaattgaa
 gagtacgtct ttcacttaca aggggctaag gccaatgtga tgcacagcag
 agtcgaagcc gtatgccctg acctttcgga ggtggctatg gacagattca
 cactggacat gaaacgcgac gttaaagtga cgccgggcac gaaacatgta
 gaggagagac ctaaggttca agtgattcag gcggccgacc ctatggccac
 cgcgtacttg tgcgctatcc atcgagagct agtccgaaga ttgaaagccg
 tcctaaaacc atccatacat gtgttgttcg acatgagttc cgaggacttn
 gacgctatcg tgggccacgg gatgaagttg ggcgacaagg tgctggaaac
 ggacatctcc tcattcgaca agagccagga ccaggccatg gcggttacgg
 cgttgatgct gctggaagac ttgggcgtag aggaggatct cctgaccctc
 atcgaggcgt ccttcggcga catcacttct gtccacctgc ctacaggcac
 tagattccag tttggatcga tgatgaagtc cgggctattc ctgacgttgt
 tcgtgaatac gttgcttaac atcaccatag ccgcccgagt cttacgggag
 cagctggctg acaccaggtg cgccgcgttt attggcgacg acaacgtcat
 aaccggagta gtgtccgatg acatgatggt ggccaggtgt gcgtcctggc
 tgaacatgga ggtgaagatc atggacatgg agatcggcga taggagtcct
 tatttttgtg gcggcttcct gttactcgac acggtaacag gcactgtaag
 ccgagtgtcg gaccctgtaa aacgcctgat gnnnnnnnnn nnnnnnnnnn
 nnnnnnnnnn nnnnnnnnnn nnnnnnnnnn nnnnnnnnnn nnnnnnnnnn
 nnnnnnnnnn nnnnnnnnnn nnnnnnnnnn nnnnnnnnnn nnnnnnnnnn
 nnnnnnnnnn nnnnnnnnnn nnnnnnnnnn nnnnnnnnnn nnnnnnnnnn
 nnnnnnnnnn nnnnnnnnnn nnnnnnnnnn nnnnnnnnnn nnnnnnnnnn
 nnnnnnnnnn nnnnnnnnnn nnnnnnnnnn nnnnnnnnnn nnnnnnnnnn
 nnnnnnnnnn nnnnnnnnnn nnnnnnnnnn nnnnnnnnnn nnnnnnnnnn
 nnnnnnnnnn nnnnnnnnnn nnnnnnnnnn nnnnnnnnnn nnnnnnnnnn
 nnnnnnnnnn nnnnnnnnnn nnnnnnnnnn nnnnnnnnnn nnnnnnnnnn
 nnnnnnnnnn nnnnnnnnnn nnnnnnnnnn nnnnnnnnnn nnnnnnnnnn
 nnnnnnnnnn nnnnnnnnnn nnnnnnnnnn nnnnnnnnnn nnnnnnnnnn
 nnnnnnnnnn nnnnnnnnnn nnnnnnnnnn nnnnnnnnnn nnnnnnnnnn
 nnnnnnnnnn nnnnnnnnnn nnnnnnnnnn nnnnnnnnnn nnnnnnnnnn
 nnnnnnnnnn nnnnnnnnnn nnnnnnnnnn nnnnnnnnnn nnnnnnnnnn
 nnnnnnnnnn nnnnnnnnnn nnnnnnnnnn nnnnnnnnnn nnnnnnnnnn
 nnnnnnnnnn nnnnnnnnnn nnnnnnnnnn nnnnnnnnnn nnnnnnnnnn
 nnnnnnnnnn nnnnnnnnnn nnnnnnnnnn nnnnnnnnnn nnnnnnnnnn
 nnnnnnnnnn nnnnnnnnnn nnnnnnnnnn nnnnnnnnnn nnnnnnnnnn
 nnnnnnnnnn nnnnnnnnnn nnnnnnnnnn nnnnnnnnnn nnnnnnnnnn
 nnnnnnnnnn nnnnnnnnnn nnnnnnnnnn nnnnnnnnnn nnnnnnnnnn
 nnnnnnnnnn nnnnnnnnnn nnnnnnnnnn nnnnnnnnnn nnnnnnnnnn
 nnnnnnnnnn nnnnnnnnnn nnnnnnnnnn nnnnnnnnnn nnnnnnnnnn
 nnnnnnnnnn nnnnnnnnnn nnnnnnnnnn nnnnnnnnnn nnnnnnnnnn
 nnnnnnnnnn nnnnnnnnnn nnnnnnnnnn nnnnnnnnnn nnnnnnnnnn
 nnnnnnnnnn nnnnnnnnnn nnnnnnnnnn nnnnnnnnnn nnnnnnnnnn
 nnnnnnnnnn nnnnnnnnnn nnnnnnnnnn nnnnnnnnnn nnnnnnnnnn
 nnnnnnnnnn nnnnnnnnnn nnnnnnnnnn nnnnnnnnnn nnnnnnnnnn
 nnnnnnnnnn nnnnnnnnnn nnnnnnnnnn nnnnnnnnnn nnnnnnnnnn
 nnnnnnnnnn nnnnnnnnnn nnnnnnnnnn nnnnnnnnnn nnnnnnnnnn
 nnnnnnnnnn nnnnnnnnnn nnnnnnnnnn nnnnnnnnnn nnnnnnnnnn
 nnnnnnnnnn nnnnnnnnnn nnnnnnnnnn nnnnnnnnnn nnnnnnnnnn
 nnnnnnnnnn nnnnnnnnnn nnnnnnnnnn nnnnnnnnnn nnnnnnnnnn
 nnnnnnnnnn nnnnnnnnnn nnnnnnnnnn nnnnnnnnnn nnnnnnnnnn
 nnnnnnnnnn nnnnnnnnnn nnnnnnnnnn nnnnnnnnnn nnnnnnnnnn
 nnnnnnnnnn nnnnnnnnnn nnnnnnnnnn nnnnnnnnnn nnnnnnnnnn
 nnnnnnnnnn nnnnnnnnnn nnnnnnnnnn nnnnnnnnnn nnnnnnnnnn
 nnnagagaac gcagcaaggg ccaccacctg tccgatctga ccaagaaatg
 caccaggttt tccaccaccc cgaagaaatc cgcgctctat ctcgtggatg
 tgtatgacgc tctgccgatt tctgtagaga tcagcaccgt ggtgacatgc
 aacgaaagtc agtgcacagt gagggtgcca cccggtacca cagtgaaatt
 cgataagaag tgcaagagcg ctgcccaagc gaccgtcacc ttcaccagcg
 actcccagac gtttacgtgc gaggagccgg tcctaacggc cgccagtatc
 acccagggca agccgcacct tagatcgtca atgctgccca gcggaggcaa
 agaggtgaaa gcgaggattc cattcccgtt cccgccagag actgcgacct
 gcagagtgag tgtcgcccca ctgccatcga tcacctatga ggaaagcgat
 gtcctgctgg ccggcactgc gaaatacccc gtgctgctaa ctacacggaa
 tcttggtttc catagcaacg ccacatccga atggatccag ggtaagtacc
 tgcgccgcat cccggtcacg ccccaaggga tcgagctaat gtggggaaac
 aacgcaccgc tgcacttctg gtcatctgtc aggtacgcat ctggggacgc
 cgacgcgtac ccctgggaac tcctggtgca ccacaccaag caccacccgg
 agtatgcgtg ggcgtttgta ggagttgcat gtggcctact ggccgttgca
 gcatgcatgt ttgcgtgcgc atgcaacagg gtgcggtact ctctgctcgc
 caacacgttc aacccgaacc caccaccact gaccgcactg actgcagcac
 tgtgctgcat acctggggct cgcgcggatc aaccctacct ggacatcatt
 gcctacttgt ggaccaacag caaagtggcc ttcgggctgc aatgcgcggc
 gcccgtggct tgtatgctca tcgtcacata cgcccttaga cactgcagat
 tgtgctgcaa gtctttttta ggggtaagag ggtggtcggc tctgctggtc
 atccttgcgt atgtacagag ctgcaagagc tacgaacaca ccgtggtggt
 cccaatggat ccaagagccc cgtcgtacga ggcggtgata aaccggaatg
 ggtatgaccc cctgaagctg accatcgcag tgaatttcac cgtcatctca
 ccaactacgg ctctggaata ctggacctgt gcaggagtcc ctgtcgtcga
 gccgccccat gtgggctgct gcacgtcagt gtcctgcccc accgacctct
 ccacgctgca cgcgttcacc ggcaaagccg tctccgacgt gcactgcgat
 gtgcacacaa acgtgtaccc cttgttgtgg ggtgcggctc actgcttttg
 ttccactgaa aacacgcagg tcagcgctgt ggccgccacc gtttctgagt
 tctgcgctca ggactcagaa cgcgccgagg cgttcagcgt tcacagcagc
 tcagtcactg cagagatcct ggtgacgctt ggtgaagtgg tgacggcagt
 ccacgtttac gtggacgggg taacatcagc caggggtacc gacctcaaga
 tcgtggctgg cccaataaca actgactact ccccgtttga tcgcaaagta
 gtccgtatcg gcgaagaggt ctataactac gactggcctc cttacggggc
 tggtcgacca ggcacattcg gagacattca agctaggtca accaactatg
 tcaaacccaa tgatctgtac ggggatatcg ggattgaagt actgcagccg
 actaatgacc acgtgcacgt ggcttacacg tatacgacct ccgggttact
 gcgttggttg caggacgctc cgaaaccact cagtgtcaca gcaccgcacg
 gttgtaagat cagtgctaac ccgctcctgg ccctcgattg tggggttggt
 gccgtcccca tgtccatcaa cattccggac gcgaagttca cccgcaaatt
 aaaggatccg aaaccatcgg ccctgaaatg cgtggtggac agttgcgagt
 acggggtgga ctacgggggc gccgccacga tcacctacga gggccacgag
 gctgggaagt gcgggatcca ttccctgaca ccaggagtcc ctctgagaac
 atcagtggtt gaagtagttg ccggcgctaa taccgtcaaa acgaccttct
 cctcacccac gcccgaggtc acactcgagg tagagatctg ttcggcaata
 gtgaagtgcg ccagtgagtg cactccaccg aaggaacacg tagtcgcagc
 caggcctcgc catggcagcg acactggagg ctacatctcc gggcccgcaa
 tgcgctgggc cggagggatt gtagggaccc tagtggtcct gttcctcatc
 cttgccgtca cctactgcgt ggtgaagaag tgcc*

>DL;BC90_FR22198486
BC90_FR22198486  11684 bp
 agactgcgtt tccagggttc gaagtggtgg ccagcaaccg gtcgtccaac
 gaccatgccg ccgccagagc tttctcccac ttggctacca agtggattga
 gcgcgacatc gatggccgtc aggtcatcgt tgccgacata gggagcgcac
 cagcgagaag agtcggggca cccgataatg tcacatacca cagtgtgtgt
 cctcgcaaat gcgctgaaga ccctgagagg ctggcttctt acgccaggaa
 acttgtcagg gctgtggaga aaggagatgg acacctcgtc agtgacagaa
 tcactgactt gaaggacgtc ctggagaacc cggacacgtc actggaaacc
 accagtatct gcctgaacga cgacgtgagt tgtaaagtga aggccgatat
 tgcagtgtac caggatgtgt acgcagttga tgcgccgtct accatctacg
 ctcaagccga caaaggcacg cgagtggtat actggatcgg gttcgagccg
 ttcgtgtttc acacggacgc tatggcgggc agcttcccgc tatatgacgc
 caactggagc gactcggcgg tactggcagc aaaaaatctg ccactgtgct
 actcagggtt atcggaggac tccattaaat ggagattccg tttccgtgac
 aagccactgg taccgtctgg agaaatccac tactcggtgg gtagcaccca
 ctatgttgag gaccgagaca agctgaaaag ctggcacctg ccttctacct
 tccacttcgt ggcacccaac aagtacacat gccgttgtga tacggtagtg
 agctgtggtg gctacgtcgt gaagaagatc acgatttgtg agggcattgt
 tggtagaccc gcgaatgagg aattggccac ctcgtaccac cgtgatggag
 tggtggtgac caagttctca gacacgatca accacgaaca ggtgtcgttc
 ccagtggtga cctacatccc tgccgtcatc tgcgaccaga tgaccgccat
 gacggctaac cccgtcaaat atccggatgt cgtcaaactg ctggtaggac
 tcaaccagag gatcgtggtc aatgggacca ccgtccggaa cgtcaactcc
 atggataact cgctgattcc cgtatttgct cgcgcattgt gcagctgggc
 agacgaagtt cggcgggaca tggaggacga acaggacatg tacggtgtca
 cgtctgtcac cacatggatc tgtatctgca gagcgtatga taaacgccag
 cagcatacct tctaccgcag gcccaagcag tcctcaggca tctatgtgcc
 tgctaagttc acaggatcgc tgagagcctc cctctccgcc acgtacctca
 acctgcctct gaagcaactg ctgctcaaca cactcaaacg tgcgatcaaa
 cctagggatc aggccatcgc agatgagaca gaagcacgcg cacacgatgc
 agctgaggtg cacgagctga cagaggaaga gggtaggcaa caggccgcca
 accctagtta catcgcagat gtgctaggtc aggacgacga agaggaagtc
 gacgacggaa tgtctaatgt ggaccttggc gaagaagacg gggtgggttc
 taccatcatc gactgtcaaa gaggtaccgt gaaagtgatc acggctttcg
 gtgacaacac gatgggagaa tacttagtac tatccccggt aactgtgttg
 cgcaccagga aactggccgt gctgctcgga ccgctcgcag aagaagtgat
 gcagtacgtc cacaagggcc ggacgggacg ttacgctatc gagaagaaca
 acctgaaggt actcatccct acgggagtgt ccctcaagac ggctcatttt
 caggccctta ctgaaagtgc taccttgacc tacaatgact acctgttcac
 atgccgtacg ctcgatcagc tggcaacaag aggatctgcg aaaaacactg
 acgaagtcta ctacaagctt gttgacgccg ctaaggcgaa ggatgaatac
 gtttacgaat tgtcctccaa gcaatgcgtc aagaaagaag atgcaacagg
 cacagtcctt caaggggaca tatgcaatcc gccttaccac cagtttgcct
 tcgaggcgct gcgtaaaagg ccggctcaca cacacgacgt ccacacgatt
 ggcatctacg gggttccggg tgcaggaaaa accgctatca tcacaaccga
 agtaaccaca cgcgacttgg tcgctagtgg aaaaaaggag aattgtgagg
 acatcaagcg gtgcgtgttg gagagacgcg gcttaaaaat agccgcacgt
 acggttgact cgctgctcta cggtgcatac cgaggagcgg tcgacacgct
 gtacgttgac gaggcttacg cctgtcactc gggcactctg ctcgccttga
 tcgctgcggt aagaccgacg ggaaaggtgg tgctttgtgg tgaccctaaa
 caagtcggat gtgtgaacca gctccaaatg cggatgcatt ataatcacga
 gatcagtgac cgcgttctgc ggaagaacat ctcccgccgt tgcactcata
 cgcttacggc cattgtttca aacctcaact acgaaggtag aatgaagact
 acgaacccgt gcaagaagcc ggtactgatt gatacaaccg ggtctaccaa
 gcctgacaaa gaagcgttgg tattgacgtg cttccgcggg tgggttaaag
 atttaaaaat tctctaccct cacaacgagc tcatgactgc ggctgcctca
 cagggtctga ctcgtgaaaa agtgtacgcc gttcgttgcc gcgtcacgtc
 gaacccactc tacgagccga cttctgagca cattactgtc cttttgacgc
 gcaccaacga cgaactggtc tggaagacac tgccaaacga tccgctgatc
 cctatactct ccaagccccc gaaaggagac tactccgcca ccatggagga
 ctgggaggat gagcacaacg gtatcttggc ggctctcaga gaagcatgtg
 tcccacggat gaacttcgcg cacgggaagc gtaacacctg ttgggcagtt
 acaagcagcc gggtgctgca cgaggcaggc gtcctgataa cgccggagga
 cttcaaccgc atctttccgg cgttccgaga ggacaaaccg cactcggctt
 tggcagcctt ggatgctgtc gccgctctcg tgtggggcct ggatacatcc
 tcgggcatct tgagtggaaa aggcagtttc atgcgtctgg agaacagcca
 ttggagcaat tccaacagag ggtatgagta tggcctcaac ctggacgcac
 tggaaggcta cgagatcgcc aacccacgca tgatcaaagc gcttaaacaa
 cggcgcgggc gtgaatgtta cgacattgaa acgggcaagt tggtgcctat
 ggatcctggt agggtccaag tgccgatcaa ccgggttgtg ccccacgtgc
 tggtggacac ttccgcagcg gccaaaccag gttttctgga aaacaggctc
 acggttgaca gatgggacca agtgcacagc ttcaaaacaa gagcagcagt
 aaagttcgca gagctgacga agcgcgtctc atacaactca gttctcgacc
 ttggggccgc cccgggagga gtgaccgact attgcgtgaa gaagggtaag
 accgttacat gtgtctccga acagtgggac tctaagccga gaggcgctgt
 ggtcattaca gccgatatca acggcccact taacaaccta ggcatcttcg
 acctggtgtt ttgtgacgca gccggaccac gacgctatca ccactacgcg
 cagtgcgaag accacgccgt gctattcaca tcagcatgca aacacggggt
 ggagcgcaca gccaagggcg gggtattcat tgtgaaggcg tacggaatgg
 cggaccgccg aacagagcgg gcagtggaat gcacagcgag gtatttcaag
 tccgtctcgg tcgaaaaacc agtctcctcc cgcataacca acgtggaagt
 cttcttcaag ttttccggac gctgtcgccc gcatgctcgt tccattgcac
 acttgggccc tcaactgacc gacatctatg ctcgcacgag gaaggcgtac
 aaaatgctgg cgagaggaag tgttgctgac aaggtgaaag tggcagagat
 cctcaactcg atggtgggag ccgcgccggg ttacagagtc ctcaacagga
 acatcatcac tgccgaagaa gaagtcttgg ttaatgccgc caacagcaac
 ggcagacccg gcgacggtgt gtgtggtgcg ctctacggcg cgttcgggga
 cgctttcccc aacggtgcga tcggcgcggg aaacgcggtc ctggtccgag
 gactcgaggc caccatcatc cacgcagccg gagctgactt cagagaggtc
 gatgaagaaa ctggtgcgcg acagctgaga gcagcatacc gcgcggcggc
 tactttagtc actgctaacg gtatcaccag cgctgccatc cctctgctga
 gtacacacat cttttccaac ggtcgaaaca gactggaaca gtccttcggc
 gcattagtgg aggcgttcga cacgacagag tgcgacgtca ccatctactg
 cctggccaac aacatggccg cgaggatcca gcaactaatc gacgatcacg
 ctcgcgaaga gttcgacgag gaagtggttg tggaagaaga agaggaacat
 aaagctgatg cgatgagtga cacggagacg ctgtccagct tcggcgacga
 aacggtgtgg gtgcccaaac atagtactct ggccggaaga ccaggataca
 gtgccactta cggcgaccgc agatctcttt ttgtcggcac gaagttccac
 cgtgccgcag ttgctatgtc gtcaatcgaa gcggcttggc ctaggaccaa
 agaagccaat gctaaactca ttgagtacat acgagggcag cacctcgttg
 acgtcctaaa aagctgtcca gtcaacgaca taccggtagg tagaccgcct
 tctagcctgc cctgcggttg catttacgcc atgaccccgg aacgggtcac
 agtgctgaag caaaggccgc aagaaggttt tgtggtatgc agtgcattca
 aactaccgct caccaacatc caagatgtca ccaaagtgga gtgcacggtg
 agagcacctg cagaggaacc tagaccggtg cgctacttgc aagagaggcg
 cccagcgcag gccgccgcga ggcagcctag gccggcaact gnggctgcca
 acgtcg---- ---------- ---------- ccagcacagc cacgagtcgc
 cgcacacccg cgccgggctc ggtgcaggtg cgcctactgc cgccaagaga
 cggcacggta tcccgcagtt ctcgcacggg ttcgcagtcc agcgtcacct
 cgtcagcggg atccataatg ccggtgcccc gaagggcgcc agtcgcgcca
 gcggcatcat tggcgagcag cgtccacagc catagtgtgc gcagcgcccc
 tgccattctg agggccgcca gcacaggtgc cagaagcgtg cgcagcgtcc
 agtccggctt aaccgggcac agagagaacg ctgttagcgt cgccagctcg
 gtgagacagc ccagtgggcc gcccagcagc gtgagcacgc ccgccgcgcc
 tagagggcta acacgggatc agttcggcgc cgtgagagct agggcccgca
 gggacctaga gttggaggga tcggagcatg gcagccaggc cagtttccgt
 tccggctcgc tggtggtggg gagcaccgct agtagctaca gccaacgtcc
 tgacgaccag gacacgggct ctgagccctc aggccgcggc gccgccgtga
 ggacacgacg cagagggcaa cgggacggcc ccggagggta tatattctct
 tctgaccaag gtacagctca tctcagccag cataacaccc agacaaacaa
 cactacggag gtgttgatga gaacgtcggt actgccaagt aacgaccatg
 gtactccaga tctgcctgca gagacgaaga agaggctggc gtaccagatg
 cgccctactc aaaagaacaa gagtcgctac ctgtccgcga aggtccacaa
 catgaaacac aagatcgttc aatgtttgca gcgaggtgcc gggcactacc
 tgagagagca acatgctctg ccgctgtgga aaaacacctt ccctaagccc
 aggtactccg acgcctgcgt ggtgaagttc gagagtgtca acacagcgat
 tgttgcagcc aacatgttca tagggtgcaa ctaccccact ttaagctcgt
 tcggagtcac ggacaagtac gatgcttatt tggacatggt tgatgggctc
 aactgcaacc tcgacaccgt gacgtttgac cctgctaagg tgcgttctct
 gccgaagaaa tcagaataca accagccgct catacagtcc caagtgcccg
 gtcctatggc atctactctg caaagcatcc ttatggccgc caccaaacgc
 aactgcaacg tcacgcagat gagagagctc cctaccatgg actcagcggc
 aatgaacgtg gaagctttta aaaaattcgc ctgtaaagac accgatctgt
 ggactgagtt cgcagaaaaa cccgtaaggt tgtcgcccgg ccaaattgaa
 gagtacgtct ttcacttaca aggggctaag gccaatgtga tgcacagcag
 agtcgaagcc gtatgccctg acctttcgga ggtggctatg gacagattca
 cactggacat gaaacgcgac gttaaagtga cgccgggcac gaaacatgta
 gaggagagac ctaaggttca agtgattcag gcggccgacc ctatggccac
 cgcgtacttg tgcgctatcc atcgagagct agtccgaaga ttgaaagccg
 tcctaaaacc atccatacat gtgttgttcg acatgagttc cgaggacttn
 gacgctatcg tgggccacgg gatgaagttg ggcgacaagg tgctggaaac
 ggacatctcc tcattcgaca agagccagga ccaggccatg gcggttacgg
 cgttgatgct gctggaagac ttgggcgtag aggaggatct cctgaccctc
 atcgaggcgt ccttcggcga catcacttct gtccacctgc ctacaggcac
 tagattccag tttggatcga tgatgaagtc cgggctattc ctgacgttgt
 tcgtgaatac gttgcttaac atcaccatag ccgcccgagt cttacgggag
 cagctggctg acaccaggtg cgccgcgttt attggcgacg acaacgtcat
 aaccggagta gtgtccgatg acatgatggt ggccaggtgt gcgtcctggc
 tgaacatgga ggtgaagatc atggacatgg agatcggcga taggagtcct
 tatttttgtg gcggcttcct gttactcgac acggtaacag gcactgtaag
 ccgagtgtcg gaccctgtaa aacgcctgat gaagatggga annnnnnnnn
 nnnnnnnnnn nnnnnnnnnn nnnnnnnnnn nnnnnnnnnn nnnnnnnnnn
 nnnnnnnnnn nnnnnnnnnn nnnnnnnnnn nnnnnnnnnn nnnnnnnnnn
 nnnnnnnnnn nnnnnnnnnn nnnnnnnnnn nnnnnnnnnn nnnnnnnnnn
 nnnnnnnnnn nnnnnnnnnn nnnnnnnnnn nnnnnnnnnn nnnnnnnnnn
 nnnnnnnnnn nnnnnnnnnn nnnnnnnnnn nnnnnnnnnn nnnnnnnnnn
 nnnnnnnnnn nnnnnnnnnn nnnnnnntca ccctatcgcc agatggagcc
 catgttcgca ccggcttctc gaggacaagt acagccgtat cggccgcgca
 caaagcgccg ccaagagccg caagtcggca acgctgctat tgctgccctc
 gcgaaccaga tgagcgcgct ccagctgcag gtggctggac ttgccggcca
 ggcaagggtg gaccgtcgtg gaccgagacg tgttcagaag aacaagcaga
 agaagaagaa ctcttccaac ggagaaaaac ccaaggagaa gaagaagaag
 caaaaacaac aggagaagaa agggagcggc ggtgaaaaag tcaagaagcc
 acggaaccgg cccgggaagg aggtaaggat ctccgtaaag cgtgcccgac
 agagcacctt ccccgtgtac catgacggtg ccatatccgg ctatgcggtg
 ctgattggct cccgcgtgtt taagccagcg cacgtgaagg gtaagatcga
 ccaccccgaa ctggcggaca tcaagttcca ggtcgccgag gacatggacc
 tcgaagcagc cgcatacccc aagagcatgc gagaccaagc ggctgaacca
 gcaaccatga cggatggagt gtacaactgg gaatacggca ctatcagagt
 ggaggacaac gtcgtgatcg atgcgagcgg cagaggcaag ccgggtgaca
 gtggcagggc catcaccgac aactcaggaa aggttgtcgg tatcgtcctc
 ggaggaggac ccgatggtag gcgcacacgt ctctccgtga taggcttcga
 caagaagctg aaggccagag agatcgccta cagcgaggcc atcccttgga
 cacgcgcacc agctctcctg ctgctgccca tggtcatcgc ctgtacctac
 aactccaaca cctttgactg ctccaaaccg tcctgccagg actgttgcat
 tactgctgaa ccaaagaagg ccatgactat gctgaaggac aacctgaatg
 acccgaacta ctgggacctg cttattgccg tcaccacctg cagttccgcc
 cgaaaaaaga gggctgtgtc tacgtcgcct gccgccgttt acgacacaca
 aattctcgcc gcccacgcag ctgcctcccc gtatagggcg tactgccccg
 attgtgacgg aactgcctgc atctcgccga tagctatcga cgaggtggta
 agtagcggta gtgaccacgt ccttcgcatc cgggtcggtt ctcaatcggg
 agtgaccgct aaaggcggtg cggcgggtga aacctctctg cgatacctgg
 gaagggacgg taaggttcac gccgcggaca acacgcggct cgtggtgcgc
 accactgcaa agtgcgacgt gctgcaggcc actggccact acattctggc
 caactgccca gtggggcaga gtctcactgt tgcggccaca ctggacggca
 cccggcatca atgtaccacg gttttcgaac atcaagtaac ggagaagttc
 acaagagaac gcagcaaggg ccaccacctg tccgatctga ccaagaaatg
 caccaggttt tccaccaccc cgaagaaatc cgcgctctat ctcgtggatg
 tgtatgacgc tctgccgatt tctgtagaga tcagcaccgt ggtgacatgc
 aacgaaagtc agtgcacagt gagggtgcca cccggtacca cagtgaaatt
 cgataagaag tgcaagagcg ctgcccaagc gaccgtcacc ttcaccagcg
 actcccagac gtttacgtgc gaggagccgg tcctaacggc cgccagtatc
 acccagggca agccgcacct tagatcgtca atgctgccca gcggaggcaa
 agaggtgaaa gcgaggattc cattcccgtt cccgccagag actgcgacct
 gcagagtgag tgtcgcccca ctgccatcga tcacctatga ggaaagcgat
 gtcctgctgg ccggcactgc gaaatacccc gtgctgctaa ctacacggaa
 tcttggtttc catagcaacg ccacatccga atggatccag ggtaagtacc
 tgcgccgcat cccggtcacg ccccaaggga tcgagctaat gtggggaaac
 aacgcaccgc tgcacttctg gtcatctgtc aggtacgcat ctggggacgc
 cgacgcgtac ccctgggaac tcctggtgca ccacaccaag caccacccgg
 agtatgcgtg ggcgtttgta ggagttgcat gtggcctact ggccgttgca
 gcatgcatgt ttgcgtgcgc atgcaacagg gtgcggtact ctctgctcgc
 caacacgttc aacccgaacc caccaccact gaccgcactg actgcagcac
 tgtgctgcat acctggggct cgcgcggatc aaccctacct ggacatcatt
 gcctacttgt ggaccaacag caaagtggcc ttcgggctgc aatgcgcggc
 gcccgtggct tgtatgctca tcgtcacata cgcccttaga cactgcagat
 tgtgctgcaa gtctttttta ggggtaagag ggtggtcggc tctgctggtc
 atccttgcgt atgtacagag ctgcaagagc tacgaacaca ccgtggtggt
 cccaatggat ccaagagccc cgtcgtacga ggcggtgata aaccggaatg
 ggtatgaccc cctgaagctg accatcgcag tgaatttcac cgtcatctca
 ccaactacgg ctctggaata ctggacctgt gcaggagtcc ctgtcgtcga
 gccgccccat gtgggctgct gcacgtcagt gtcctgcccc accgacctct
 ccacgctgca cgcgttcacc ggcaaagccg tctccgacgt gcactgcgat
 gtgcacacaa acgtgtaccc cttgttgtgg ggtgcggctc actgcttttg
 ttccactgaa aacacgcagg tcagcgctgt ggccgccacc gtttctgagt
 tctgcgctca ggactcagaa cgcgccgagg cgttcagcgt tcacagcagc
 tcagtcactg cagagatcct ggtgacgctt ggtgaagtgg tgacggcagt
 ccacgtttac gtggacgggg taacatcagc caggggtacc gacctcaaga
 tcgtggctgg cccaataaca actgactact ccccgtttga tcgcaaagta
 gtccgtatcg gcgaagaggt ctataactac gactggcctc cttacggggc
 tggtcgacca ggcacattcg gagacattca agctaggtca accaactatg
 tcaaacccaa tgatctgtac ggggatatcg ggattgaagt actgcagccg
 actaatgacc acgtgcacgt ggcttacacg tatacgacct ccgggttact
 gcgttggttg caggacgctc cgaaaccact cagtgtcaca gcaccgcacg
 gttgtaagat cagtgctaac ccgctcctgg ccctcgattg tggggttggt
 gccgtcccca tgtccatcaa cattccggac gcgaagttca cccgcaaatt
 aaaggatccg aaaccatcgg ccctgaaatg cgtggtggac agttgcgagt
 acggggtgga ctacgggggc gccgccacga tcacctacga gggccacgag
 gctgggaagt gcgggatcca ttccctgaca ccaggagtcc ctctgagaac
 atcagtggtt gaagtagttg ccggcgctaa taccgtcaaa acgaccttct
 cctcacccac gcccgaggtc acactcgagg tagagatctg ttcggcaata
 gtgaagtgcg ccagtgagtg cactccaccg aaggaacacg tagtcgcagc
 caggcctcgc catggcagcg acactggagg ctacatctcc gggcccgcaa
 tgcgctgggc cggagggatt gtagggaccc tagtggtcct gttcctcatc
 cttgccgtca cctactgcgt ggtgaagaag tgcc*

>DL;BC71_FR20065818
BC71_FR20065818  11684 bp
 agactgcgtt tccagggttc gaagtggtgg ccagcaaccg gtcgtccaac
 gaccatgccg ccgccagagc tttctcccac ttggctacca agtggattga
 gcgcgacatc gatggccgtc aggtcatcgt tgccgacata gggagcgcac
 cagcgagaag agtcggggca cccgataatg tcacatacca cagtgtgtgt
 cctcgcaaat gcgctgaaga ccctgagagg ctggcttctt acgccaggaa
 acttgtcagg gctgtggaga aaggagatgg acacctcgtc agtgacagaa
 tcactgactt gaaggacgtc ctggagaacc cggacacgtc actggaaacc
 accagtatct gcctgaacga cgacgtgagt tgtaaagtga aggccgatat
 tgcagtgtac caggatgtgt acgcagttga tgcgccgtct accatctacg
 ctcaagccga caaaggcacg cgagtggtat actggatcgg gttcgagccg
 ttcgtgtttc acacggacgc tatggcgggc agcttcccgc tatatgacgc
 caactggagc gactcggcgg tactggcagc aaaaaatctg ccactgtgct
 actcagggtt atcggaggac tccattaaat ggagattccg tttccgtgac
 aagccactgg taccgtctgg agaaatccac tactcggtgg gtagcaccca
 ctatgttgag gaccgagaca agctgaaaag ctggcacctg ccttctacct
 tccacttcgt ggcacccaac aagtacacat gccgttgtga tacggtagtg
 agctgtggtg gctacgtcgt gaagaagatc acgatttgtg agggcattgt
 tggtagaccc gcgaatgagg aattggccac ctcgtaccac cgtgatggag
 tggtggtgac caagttctca gacacgatca accacgaaca ggtgtcgttc
 ccagtggtga cctacatccc tgccgtcatc tgcgaccaga tgaccgccat
 gacggctaac cccgtcaaat atccggatgt cgtcaaactg ctggtaggac
 tcaaccagag gatcgtggtc aatgggacca ccgtccggaa cgtcaactcc
 atggataact cgctgattcc cgtatttgct cgcgcattgt gcagctgggc
 agacgaagtt cggcgggaca tggaggacga acaggacatg tacggtgtca
 cgtctgtcac cacatggatc tgtatctgca gagcgtatga taaacgccag
 cagcatacct tctaccgcag gcccaagcag tcctcaggca tctatgtgcc
 tgctaagttc acaggatcgc tgagagcctc cctctccgcc acgtacctca
 acctgcctct gaagcaactg ctgctcaaca cactcaaacg tgcgatcaaa
 cctagggatc aggccatcgc agatgagaca gaagcacgcg cacacgatgc
 agctgaggtg cacgagctga cagaggaaga gggtaggcaa caggccgcca
 accctagtta catcgcagat gtgctaggtc aggacgacga agaggaagtc
 gacgacggaa tgtctaatgt ggaccttggc gaagaagacg gggtgggttc
 taccatcatc gactgtcaaa gaggtaccgt gaaagtgatc acggctttcg
 gtgacaacac gatgggagaa tacttagtac tatccccggt aactgtgttg
 cgcaccagga aactggccgt gctgctcgga ccgctcgcag aagaagtgat
 gcagtacgtc cacaagggcc ggacgggacg ttacgctatc gagaagaaca
 acctgaaggt actcatccct acgggagtgt ccctcaagac ggctcatttt
 caggccctta ctgaaagtgc taccttgacc tacaatgact acctgttcac
 atgccgtacg ctcgatcagc tggcaacaag aggatctgcg aaaaacactg
 acgaagtcta ctacaagctt gttgacgccg ctaaggcgaa ggatgaatac
 gtttacgaat tgtcctccaa gcaatgcgtc aagaaagaag atgcaacagg
 cacagtcctt caaggggaca tatgcaatcc gccttaccac cagtttgcct
 tcgaggcgct gcgtaaaagg ccggctcaca cacacgacgt ccacacgatt
 ggcatctacg gggttccggg tgcaggaaaa accgctatca tcacaaccga
 agtaaccaca cgcgacttgg tcgctagtgg aaaaaaggag aattgtgagg
 acatcaagcg gtgcgtgttg gagagacgcg gcttaaaaat agccgcacgt
 acggttgact cgctgctcta cggtgcatac cgaggagcgg tcgacacgct
 gtacgttgac gaggcttacg cctgtcactc gggcactctg ctcgccttga
 tcgctgcggt aagaccgacg ggaaaggtgg tgctttgtgg tgaccctaaa
 caagtcggat gtgtgaacca gctccaaatg cggatgcatt ataatcacga
 gatcagtgac cgcgttctgc ggaagaacat ctcccgccgt tgcactcata
 cgcttacggc cattgtttca aacctcaact acgaaggtag aatgaagact
 acgaacccgt gcaagaagcc ggtactgatt gatacaaccg ggtctaccaa
 gcctgacaaa gaagcgttgg tattgacgtg cttccgcggg tgggttaaag
 atttaaaaat tctctaccct cacaacgagc tcatgactgc ggctgcctca
 cagggtctga ctcgtgaaaa agtgtacgcc gttcgttgcc gcgtcacgtc
 gaacccactc tacgagccga cttctgagca cattactgtc cttttgacgc
 gcaccaacga cgaactggtc tggaagacac tgccaaacga tccgctgatc
 cctatactct ccaagccccc gaaaggagac tactccgcca ccatggagga
 ctgggaggat gagcacaacg gtatcttggc ggctctcaga gaagcatgtg
 tcccacggat gaacttcgcg cacgggaagc gtaacacctg ttgggcagtt
 acaagcagcc gggtgctgca cgaggcaggc gtcctgataa cgccggagga
 cttcaaccgc atctttccgg cgttccgaga ggacaaaccg cactcggctt
 tggcagcctt ggatgctgtc gccgctctcg tgtggggcct ggatacatcc
 tcgggcatct tgagtggaaa aggcagtttc atgcgtctgg agaacagcca
 ttggagcaat tccaacagag ggtatgagta tggcctcaac ctggacgcac
 tggaaggcta cgagatcgcc aacccacgca tgatcaaagc gcttaaacaa
 cggcgcgggc gtgaatgtta cgacattgaa acgggcaagt tggtgcctat
 ggatcctggt agggtccaag tgccgatcaa ccgggttgtg ccccacgtgc
 tggtggacac ttccgcagcg gccaaaccag gttttctgga aaacaggctc
 acggttgaca gatgggacca agtgcacagc ttcaaaacaa gagcagcagt
 aaagttcgca gagctgacga agcgcgtctc atacaactca gttctcgacc
 ttggggccgc cccgggagga gtgaccgact attgcgtgaa gaagggtaag
 accgttacat gtgtctccga acagtgggac tctaagccga gaggcgctgt
 ggtcattaca gccgatatca acggcccact taacaaccta ggcatcttcg
 acctggtgtt ttgtgacgca gccggaccac gacgctatca ccactacgcg
 cagtgcgaag accacgccgt gctattcaca tcagcatgca aacacggggt
 ggagcgcaca gccaagggcg gggtattcat tgtgaaggcg tacggaatgg
 cggaccgccg aacagagcgg gcagtggaat gcacagcgag gtatttcaag
 tccgtctcgg tcgaaaaacc agtctcctcc cgcataacca acgtggaagt
 cttcttcaag ttttccggac gctgtcgccc gcatgctcgt tccattgcac
 acttgggccc tcaactgacc gacatctatg ctcgcacgag gaaggcgtac
 aaaatgctgg cgagaggaag tgttgctgac aaggtgaaag tggcagagat
 cctcaactcg atggtgggag ccgcgccggg ttacagagtc ctcaacagga
 acatcatcac tgccgaagaa gaagtcttgg ttaatgccgc caacagcaac
 ggcagacccg gcgacggtgt gtgtggtgcg ctctacggcg cgttcgggga
 cgctttcccc aacggtgcga tcggcgcggg aaacgcggtc ctggtccgag
 gactcgaggc caccatcatc cacgcagccg gagctgactt cagagaggtc
 gatgaagaaa ctggtgcgcg acagctgaga gcagcatacc gcgcggcggc
 tactttagtc actgctaacg gtatcaccag cgctgccatc cctctgctga
 gtacacacat cttttccaac ggtcgaaaca gactggaaca gtccttcggc
 gcattagtgg aggcgttcga cacgacagag tgcgacgtca ccatctactg
 cctggccaac aacatggccg cgaggatcca gcaactaatc gacgatcacg
 ctcgcgaaga gttcgacgag gaagtggttg tggaagaaga agaggaacat
 aaagctgatg cgatgagtga cacggagacg ctgtccagct tcggcgacga
 aacggtgtgg gtgcccaaac atagtactct ggccggaaga ccaggataca
 gtgccactta cggcgaccgc agatctcttt ttgtcggcac gaagttccac
 cgtgccgcag ttgctatgtc gtcaatcgaa gcggcttggc ctaggaccaa
 agaagccaat gctaaactca ttgagtacat acgagggcag cacctcgttg
 acgtcctaaa aagctgtcca gtcaacgaca taccggtagg tagaccgcct
 tctagcctgc cctgcggttg catttacgcc atgaccccgg aacgggtcac
 agtgctgaag caaaggccgc aagaaggttt tgtggtatgc agtgcattca
 aactaccgct caccaacatc caagatgtca ccaaagtgga gtgcacggtg
 agagcacctg cagaggaacc tagaccggtg cgctacttgc aagagaggcg
 cccagcgcag gccgccgcga ggcagcctag gccggcaact gnggctgcca
 acgtcg---- ---------- ---------- ccagcacagc cacgagtcgc
 cgcacacccg cgccgggctc ggtgcaggtg cgcctactgc cgccaagaga
 cggcacggta tcccgcagtt ctcgcacggg ttcgcagtcc agcgtcacct
 cgtcagcggg atccataatg ccggtgcccc gaagggcgcc agtcgcgcca
 gcggcatcat tggcgagcag cgtccacagc catagtgtgc gcagcgcccc
 tgccattctg agggccgcca gcacaggtgc cagaagcgtg cgcagcgtcc
 agtccggctt aaccgggcac agagagaacg ctgttagcgt cgccagctcg
 gtgagacagc ccagtgggcc gcccagcagc gtgagcacgc ccgccgcgcc
 tagagggcta acacgggatc agttcggcgc cgtgagagct agggcccgca
 gggacctaga gttggaggga tcggagcatg gcagccaggc cagtttccgt
 tccggctcgc tggtggtggg gagcaccgct agtagctaca gccaacgtcc
 tgacgaccag gacacgggct ctgagccctc aggccgcggc gccgccgtga
 ggacacgacg cagagggcaa cgggacggcc ccggagggta tatattctct
 tctgaccaag gtacagctca tctcagccag cataacaccc agacaaacaa
 cactacggag gtgttgatga gaacgtcggt actgccaagt aacgaccatg
 gtactccaga tctgcctgca gagacgaaga agaggctggc gtaccagatg
 cgccctactc aaaagaacaa gagtcgctac ctgtccgcga aggtccacaa
 catgaaacac aagatcgttc aatgtttgca gcgaggtgcc gggcactacc
 tgagagagca acatgctctg ccgctgtgga aaaacacctt ccctaagccc
 aggtactccg acgcctgcgt ggtgaagttc gagagtgtca acacagcgat
 tgttgcagcc aacatgttca tagggtgcaa ctaccccact ttaagctcgt
 tcggagtcac ggacaagtac gatgcttatt tggacatggt tgatgggctc
 aactgcaacc tcgacaccgt gacgtttgac cctgctaagg tgcgttctct
 gccgaagaaa tcagaataca accagccgct catacagtcc caagtgcccg
 gtcctatggc atctactctg caaagcatcc ttatggccgc caccaaacgc
 aactgcaacg tcacgcagat gagagagctc cctaccatgg actcagcggc
 aatgaacgtg gaagctttta aaaaattcgc ctgtaaagac accgatctgt
 ggactgagtt cgcagaaaaa cccgtaaggt tgtcgcccgg ccaaattgaa
 gagtacgtct ttcacttaca aggggctaag gccaatgtga tgcacagcag
 agtcgaagcc gtatgccctg acctttcgga ggtggctatg gacagattca
 cactggacat gaaacgcgac gttaaagtga cgccgggcac gaaacatgta
 gaggagagac ctaaggttca agtgattcag gcggccgacc ctatggccac
 cgcgtacttg tgcgctatcc atcgagagct agtccgaaga ttgaaagccg
 tcctaaaacc atccatacat gtgttgttcg acatgagttc cgaggacttn
 gacgctatcg tgggccacgg gatgaagttg ggcgacaagg tgctggaaac
 ggacatctcc tcattcgaca agagccagga ccaggccatg gcggttacgg
 cgttgatgct gctggaagac ttgggcgtag aggaggatct cctgaccctc
 atcgaggcgt ccttcggcga catcacttct gtccacctgc ctacaggcac
 tagattccag tttggatcga tgatgaagtc cgggctattc ctgacgttgt
 tcgtgaatac gttgcttaac atcaccatag ccgcccgagt cttacgggag
 cagctggctg acaccaggtg cgccgcgttt attggcgacg acaacgtcat
 aaccggagta gtgtccgatg acatgatggt ggccaggtgt gcgtcctggc
 tgaacatgga ggtgaagatc atggacatgg agatcggcga taggagtcct
 tatttttgtg gcggcttcct gttactcgac acggtaacag gcactgtaag
 ccgagtgtcg gaccctgtaa aacgcctgat gaagatggga nnnnnnnnnn
 nnnnnnnnnn nnnnnnnnnn nnnnnnnnnn nnnnnncact gcgcgaagaa
 gtggaaagct ggtacagagt ggggattcag tggccactgc aggtggccgc
 cgctacacgc tatggcgtga atcacctgcc gttagccaca atggcgatgg
 ccacgctcgc ccaggatctg agatcgtact tgggcgcgcg aggggagtac
 gtatccctct acgcctaacc ttaatatttt ctgcatcata ctctcaacca
 accatgtttc ccatgcaatt caccaactca ccctatcgcc agatggagcc
 catgttcgca ccggcttctc gaggacaagt acagccgtat cggccgcgca
 caaagcgccg ccaagagccg caagtcggca acgctgctat tgctgccctc
 gcgaaccaga tgagcgcgct ccagctgcag gtggctggac ttgccggcca
 ggcaagggtg gaccgtcgtg gaccgagacg tgttcagaag aacaagcaga
 agaagaagaa ctcttccaac ggagaaaaac ccaaggagaa gaagaagaag
 caaaaacaac aggagaagaa agggagcggc ggtgaaaaag tcaagaagcc
 acggaaccgg cccgggaagg aggtaaggat ctccgtaaag cgtgcccgac
 agagcacctt ccccgtgtac catgacggtg ccatatccgg ctatgcggtg
 ctgattggct cccgcgtgtt taagccagcg cacgtgaagg gtaagatcga
 ccaccccgaa ctggcggaca tcaagttcca ggtcgccgag gacatggacc
 tcgaagcagc cgcatacccc aagagcatgc gagaccaagc ggctgaacca
 gcaaccatga cggatggagt gtacaactgg gaatacggca ctatcagagt
 ggaggacaac gtcgtgatcg atgcgagcgg cagaggcaag ccgggtgaca
 gtggcagggc catcaccgac aactcaggaa aggttgtcgg tatcgtcctc
 ggaggaggac ccgatggtag gcgcacacgt ctctccgtga taggcttcga
 caagaagctg aaggccagag agatcgccta cagcgaggcc atcccttgga
 cacgcgcacc agctctcctg ctgctgccca tggtcatcgc ctgtacctac
 aactccaaca cctttgactg ctccaaaccg tcctgccagg actgttgcat
 tactgctgaa ccaaagaagg ccatgactat gctgaaggac aacctgaatg
 acccgaacta ctgggacctg cttattgccg tcaccacctg cagttccgcc
 cgaaaaaaga gggctgtgtc tacgtcgcct gccgccgttt acgacacaca
 aattctcgcc gcccacgcag ctgcctcccc gtatagggcg tactgccccg
 attgtgacgg aactgcctgc atctcgccga tagctatcga cgaggtggta
 agtagcggta gtgaccacgt ccttcgcatc cgggtcggtt ctcaatcggg
 agtgaccgct aaaggcggtg cggcgggtga aacctctctg cgatacctgg
 gaagggacgg taaggttcac gccgcggaca acacgcggct cgtggtgcgc
 accactgcaa agtgcgacgt gctgcaggcc actggccact acattctggc
 caactgccca gtggggcaga gtctcactgt tgcggccaca ctggacggca
 cccggcatca atgtaccacg gttttcgaac atcaagtaac ggagaagttc
 acaagagaac gcagcaaggg ccaccacctg tccgatctga ccaagaaatg
 caccaggttt tccaccaccc cgaagaaatc cgcgctctat ctcgtggatg
 tgtatgacgc tctgccgatt tctgtagaga tcagcaccgt ggtgacatgc
 aacgaaagtc agtgcacagt gagggtgcca cccggtacca cagtgaaatt
 cgataagaag tgcaagagcg ctgcccaagc gaccgtcacc ttcaccagcg
 actcccagac gtttacgtgc gaggagccgg tcctaacggc cgccagtatc
 acccagggca agccgcacct tagatcgtca atgctgccca gcggaggcaa
 agaggtgaaa gcgaggattc cattcccgtt cccgccagag actgcgacct
 gcagagtgag tgtcgcccca ctgccatcga tcacctatga ggaaagcgat
 gtcctgctgg ccggcactgc gaaatacccc gtgctgctaa ctacacggaa
 tcttggtttc catagcaacg ccacatccga atggatccag ggtaagtacc
 tgcgccgcat cccggtcacg ccccaaggga tcgagctaat gtggggaaac
 aacgcaccgc tgcacttctg gtcatctgtc aggtacgcat ctggggacgc
 cgacgcgtac ccctgggaac tcctggtgca ccacaccaag caccacccgg
 agtatgcgtg ggcgtttgta ggagttgcat gtggcctact ggccgttgca
 gcatgcatgt ttgcgtgcgc atgcaacagg gtgcggtact ctctgctcgc
 caacacgttc aacccgaacc caccaccact gaccgcactg actgcagcac
 tgtgctgcat acctggggct cgcgcggatc aaccctacct ggacatcatt
 gcctacttgt ggaccaacag caaagtggcc ttcgggctgc aatgcgcggc
 gcccgtggct tgtatgctca tcgtcacata cgcccttaga cactgcagat
 tgtgctgcaa gtctttttta ggggtaagag ggtggtcggc tctgctggtc
 atccttgcgt atgtacagag ctgcaagagc tacgaacaca ccgtggtggt
 cccaatggat ccaagagccc cgtcgtacga ggcggtgata aaccggaatg
 ggtatgaccc cctgaagctg accatcgcag tgaatttcac cgtcatctca
 ccaactacgg ctctggaata ctggacctgt gcaggagtcc ctgtcgtcga
 gccgccccat gtgggctgct gcacgtcagt gtcctgcccc accgacctct
 ccacgctgca cgcgttcacc ggcaaagccg tctccgacgt gcactgcgat
 gtgcacacaa acgtgtaccc cttgttgtgg ggtgcggctc actgcttttg
 ttccactgaa aacacgcagg tcagcgctgt ggccgccacc gtttctgagt
 tctgcgctca ggactcagaa cgcgccgagg cgttcagcgt tcacagcagc
 tcagtcactg cagagatcct ggtgacgctt ggtgaagtgg tgacggcagt
 ccacgtttac gtggacgggg taacatcagc caggggtacc gacctcaaga
 tcgtggctgg cccaataaca actgactact ccccgtttga tcgcaaagta
 gtccgtatcg gcgaagaggt ctataactac gactggcctc cttacggggc
 tggtcgacca ggcacattcg gagacattca agctaggtca accaactatg
 tcaaacccaa tgatctgtac ggggatatcg ggattgaagt actgcagccg
 actaatgacc acgtgcacgt ggcttacacg tatacgacct ccgggttact
 gcgttggttg caggacgctc cgaaaccact cagtgtcaca gcaccgcacg
 gttgtaagat cagtgctaac ccgctcctgg ccctcgattg tggggttggt
 gccgtcccca tgtccatcaa cattccggac gcgaagttca cccgcaaatt
 aaaggatccg aaaccatcgg ccctgaaatg cgtggtggac agttgcgagt
 acggggtgga ctacgggggc gccgccacga tcacctacga gggccacgag
 gctgggaagt gcgggatcca ttccctgaca ccaggagtcc ctctgagaac
 atcagtggtt gaagtagttg ccggcgctaa taccgtcaaa acgaccttct
 cctcacccac gcccgaggtc acactcgagg tagagatctg ttcggcaata
 gtgaagtgcg ccagtgagtg cactccaccg aaggaacacg tagtcgcagc
 caggcctcgc catggcagcg acactggagg ctacatctcc gggcccgcaa
 tgcgctgggc cggagggatt gtagggaccc tagtggtcct gttcctcatc
 cttgccgtca cctactgcgt ggtgaagaag tgcc*

>DL;BC57_FR20689526
BC57_FR20689526  11684 bp
 agactgcgtt tccagggttc gaagtggtgg ccagcaaccg gtcgtccaac
 gaccatgccg ccgccagagc tttctcccac ttggctacca agtggattga
 gcgcgacatc gatggccgtc aggtcatcgt tgccgacata gggagcgcac
 cagcgagaag agtcggggca cccgataatg tcacatacca cagtgtgtgt
 cctcgcaaat gcgctgaaga ccctgagagg ctggcttctt acgccaggaa
 acttgtcagg gctgtggaga aaggagatgg acacctcgtc agtgacagaa
 tcactgactt gaaggacgtc ctggagaacc cggacacgtc actggaaacc
 accagtatct gcctgaacga cgacgtgagt tgtaaagtga aggccgatat
 tgcagtgtac caggatgtgt acgcagttga tgcgccgtct accatctacg
 ctcaagccga caaaggcacg cgagtggtat actggatcgg gttcgagccg
