# Supplementary material for: Genomic Epidemiology of Salmonid Alphavirus in Norwegian Aquaculture Reveals Recent Subtype-2 Transmission Dynamics and Novel Subtype-3 Lineages
Source: Viruses. 2021 Dec 20;13(12):2549. doi: 10.3390/v13122549 (PMC8705410; doi:10.3390/v13122549)
Supplement: Supplementary file 1 [file viruses-13-02549-s001.zip › Supplementary Tables.xlsx]

## Sheet: Table S1
	Isolate name	Sampling region	County	Sampling date	Cq value	ONT Barcode	SAV2: Mapping Depth Amplicon 1	SAV2: Mapping Depth Amplicon 2	SAV2: Mapping Depth Amplicon 3	SAV2: Mapping Depth Amplicon 4	SAV2: Mapping Depth Amplicon 5	SAV2: Mapping Depth Amplicon 6	Taken forward?	SAV2 successful amplicons	SAV2 genome bp recovered	SAV2 sequence	SAV3: Mapping Depth Amplicon 1	SAV3: Mapping Depth Amplicon 2	SAV3: Mapping Depth Amplicon 3	SAV3: Mapping Depth Amplicon 4	SAV3: Mapping Depth Amplicon 5	SAV3: Mapping Depth Amplicon 6	Taken forward?	SAV3 successful amplicons	SAV3 genome bp recovered	SAV3 Sequences
	FR18299163	Outer Sognefjord	Vestland	02.07.2019	32	1	311.211	897.532	537.583	197.191	38.1426	25.5504	YES	5	9660	AGACTGCGTTTCCAGGGTTCGAAGTGGTGGCCAGCAACCGGTCGTCCAACGACCATGCCGCCGCCAGAGCTTTCTCCCACTTGGCTACCAAGTGGATTGAGCGCGACATCGATGGCCGTCAGGTCATCGTTGCCGACATAGGGAGCGCACCAGCGAGAAGAGTCGGGGCACCCGATAATGTCACATACCACAGTGTGTGTCCTCGCAAATGCGCTGAAGACCCTGAGAGGCTGGCTTCTTACGCCAGGAAACTTGTCAGGGCTGTGGAGAAAGGAGATGGACACCTCGTCAGTGACAGAATCACTGACTTGAAGGACGTCCTGGAGAACCCGGACACGTCACTGGAAACCACCAGTATCTGCCTGAACGACGACGTGAGTTGTAAAGTGAAGGCCGATA…	0.890379	0.192171	0.548215	0.073999	0.375621	0.280543
	FR18299173	Outer Sognefjord	Vestland	02.07.2019	32.9	2	6.57354	55.7021	111.204	45.2352	77.3849	27.8651		3	4390	NNNNNNNNNNNNNNNNNNNNNNNNNNNNNNNNNNNNNNNNNNNNNNNNNNNNNNNNNNNNNNNNNNNNNNNNNNNNNNNNNNNNNNNNNNNNNNNNNNNNNNNNNNNNNNNNNNNNNNNNNNNNNNNNNNNNNNNNNNNNNNNNNNNNNNNNNNNNNNNNNNNNNNNNNNNNNNNNNNNNNNNNNNNNNNNNNNNNNNNNNNNNNNNNNNNNNNNNNNNNNNNNNNNNNNNNNNNNNNNNNNNNNNNNNNNNNNNNNNNNNNNNNNNNNNNNNNNNNNNNNNNNNNNNNNNNNNNNNNNNNNNNNNNNNNNNNNNNNNNNNNNNNNNNNNNNNNNNNNNNNNNNNNNNNNNNNNNNNNNNNNNNNNNNNNNNNNNNNNNNNNNNNNNNNNNNNNNNNNN…	0	0.0513472	0.0538093	0	1.05019	0.544632
	FR18299172	Outer Sognefjord	Vestland	02.07.2019	32.7	3	1.68918	28.3177	55.542	14.6973	24.8634	8.67668		2	3449	NNNNNNNNNNNNNNNNNNNNNNNNNNNNNNNNNNNNNNNNNNNNNNNNNNNNNNNNNNNNNNNNNNNNNNNNNNNNNNNNNNNNNNNNNNNNNNNNNNNNNNNNNNNNNNNNNNNNNNNNNNNNNNNNNNNNNNNNNNNNNNNNNNNNNNNNNNNNNNNNNNNNNNNNNNNNNNNNNNNNNNNNNNNNNNNNNNNNNNNNNNNNNNNNNNNNNNNNNNNNNNNNNNNNNNNNNNNNNNNNNNNNNNNNNNNNNNNNNNNNNNNNNNNNNNNNNNNNNNNNNNNNNNNNNNNNNNNNNNNNNNNNNNNNNNNNNNNNNNNNNNNNNNNNNNNNNNNNNNNNNNNNNNNNNNNNNNNNNNNNNNNNNNNNNNNNNNNNNNNNNNNNNNNNNNNNNNNNNNN…	0	0	0	0	0.0722559	0.0538873
	FR16159814	Outer Sognefjord	Vestland	11.07.2018	29.3	4	213.239	3278.42	362.813	5.01538	59.3855	24.6754		4	7758	AGACTGCGTTTCCAGGGTTCGAAGTGGTGGCCAGCAACCGGTCGTCCAACGACCATGCCGCCGCCAGAGCTTTCTCCCACTTGGCTACCAAGTGGATTGAGCGCGACATCGATGGCCGTCAGGTCATCGTTGCCGACATAGGGAGCGCACCAGCGAGAAGAGTCGGGGCACCCGATAATGTCACATACCACAGTGTGTGTCCTCGCAAATGCGCTGAAGACCCTGAGAGGCTGGCTTCTTACGCCAGGAAACTTGTCAGGGCTGTGGAGAAAGGAGATGGACACCTCGTCAGTGACAGAATCACTGACTTGAAGGACGTCCTGGAGAACCCGGACACGTCACTGGAAACCACCAGTATCTGCCTGAACGACGACGTGAGTTGTAAAGTGAAGGCCGATA…	0.0744681	1.11134	0.273308	0.0400405	0.0314396	0
	FR16159838	Outer Sognefjord	Vestland	11.07.2018	30.7	5	380.852	36.1795	43.3937	8.39851	38.5776	316.003		4	7873	AGACTGCGTTTCCAGGGTTCGAAGTGGTGGCCAGCAACCGGTCGTCCAACGACCATGCCGCCGCCAGAGCTTTCTCCCACTTGGCTACCAAGTGGATTGAGCGCGACATCGATGGCCGTCAGGTCATCGTTGCCGACATAGGGAGCGCACCAGCGAGAAGAGTCGGGGCACCCGATAATGTCACATACCACAGTGTGTGTCCTCGCAAATGCGCTGAAGACCCTGAGAGGCTGGCTTCTTACGCCAGGAAACTTGTCAGGGCTGTGGAGAAAGGAGATGGACACCTCGTCAGTGACAGAATCACTGACTTGAAGGACGTCCTGGAGAACCCGGACACGTCACTGGAAACCACCAGTATCTGCCTGAACGACGACGTGAGTTGTAAAGTGAAGGCCGATA…	1.17345	0.670056	0.958444	0.0816016	1.80971	0.765117
	FR21520574	Hitra area	Trøndelag	11.14.2019	27.5	6	3913.13	6011.09	3193.86	913.813	301.836	342.981	YES	6	11395	AGACTGCGTTTCCAGGGTTCGAAGTGGTGGCCAGCAACCGGTCGTCCAACGACCATGCCGCCGCCAGAGCTTTCTCCCACTTGGCTACCAAGTGGATTGAGCGCGACATCGATGGCCGTCAGGTCATCGTTGCCGACATAGGGAGCGCACCAGCGAGAAGAGTCGGGGCACCCGATAATGTCACATACCACAGTGTGTGTCCTCGCAAATGCGCTGAAGACCCTGAGAGGCTGGCTTCTTACGCCAGGAAACTTGTCAGGGCTGTGGAGAAAGGAGATGGACACCTCGTCAGTGACAGAATCACTGACTTGAAGGACGTCCTGGAGAACCCGGACACGTCACTGGAAACCACCAGTATCTGCCTGAACGACGACGTGAGTTGTAAAGTGAAGGCCGATA…	0.63691	0.547534	0.37773	0.0856564	0.110314	0.13081
	FR21520573	Hitra area	Trøndelag	11.14.2019	19.5	7	324.229	3995.6	662.173	33.004	101.687	49.6993		4	7873	AGACTGCGTTTCCAGGGTTCGAAGTGGTGGCCAGCAACCGGTCGTCCAACGACCATGCCGCCGCCAGAGCTTTCTCCCACTTGGCTACCAAGTGGATTGAGCGCGACATCGATGGCCGTCAGGTCATCGTTGCCGACATAGGGAGCGCACCAGCGAGAAGAGTCGGGGCACCCGATAATGTCACATACCACAGTGTGTGTCCTCGCAAATGCGCTGAAGACCCTGAGAGGCTGGCTTCTTACGCCAGGAAACTTGTCAGGGCTGTGGAGAAAGGAGATGGACACCTCGTCAGTGACAGAATCACTGACTTGAAGGACGTCCTGGAGAACCCGGACACGTCACTGGAAACCACCAGTATCTGCCTGAACGACGACGTGAGTTGTAAAGTGAAGGCCGATA…	0.0212766	0.1515	0.088439	0	0.116382	0.111888
	FR20068906	Hitra area	Trøndelag	1.18.2019	15.8	8	6189.71	2602.2	1611.02	904.784	254.683	251.265	YES	6	11390	AGACTGCGTTTCCAGGGTTCGAAGTGGTGGCCAGCAACCGGTCGTCCAACGACCATGCCGCCGCCAGAGCTTTCTCCCACTTGGCTACCAAGTGGATTGAGCGCGACATCGATGGCCGTCAGGTCATCGTTGCCGACATAGGGAGCGCACCAGCGAGAAGAGTCGGGGCACCCGATAATGTCACATACCACAGTGTGTGTCCTCGCAAATGCGCTGAAGACCCTGAGAGGCTGGCTTCTTACGCCAGGAAACTTGTCAGGGCTGTGGAGAAAGGAGATGGACACCTCGTCAGTGACAGAATCACTGACTTGAAGGACGTCCTGGAGAACCCGGACACGTCACTGGAAACCACCAGTATCTGCCTGAACGACGACGTGAGTTGTAAAGTGAAGGCCGATA…	0.665125	1.02593	0.151305	0.230106	0.53337	0.997943
	FR20068905	Hitra area	Trøndelag	1.18.2019	16.2	9	2807.19	4138.93	2295.62	702.39	418.731	235.273	YES	6	11658	AGACTGCGTTTCCAGGGTTCGAAGTGGTGGCCAGCAACCGGTCGTCCAACGACCATGCCGCCGCCAGAGCTTTCTCCCACTTGGCTACCAAGTGGATTGAGCGCGACATCGATGGCCGTCAGGTCATCGTTGCCGACATAGGGAGCGCACCAGCGAGAAGAGTCGGGGCACCCGATAATGTCACATACCACAGTGTGTGTCCTCGCAAATGCGCTGAAGACCCTGAGAGGCTGGCTTCTTACGCCAGGAAACTTGTCAGGGCTGTGGAGAAAGGAGATGGACACCTCGTCAGTGACAGAATCACTGACTTGAAGGACGTCCTGGAGAACCCGGACACGTCACTGGAAACCACCAGTATCTGCCTGAACGACGACGTGAGTTGTAAAGTGAAGGCCGATA…	0	0.036604	0.0330314	0.15408	0.183122	0.164541
	FR20068903	Hitra area	Trøndelag	1.18.2019	17.5	10	1558.55	1923.79	2279.47	719.678	90.4829	93.8807	YES	5	9994	AGACTGCGTTTCCAGGGTTCGAAGTGGTGGCCAGCAACCGGTCGTCCAACGACCATGCCGCCGCCAGAGCTTTCTCCCACTTGGCTACCAAGTGGATTGAGCGCGACATCGATGGCCGTCAGGTCATCGTTGCCGACATAGGGAGCGCACCAGCGAGAAGAGTCGGGGCACCCGATAATGTCACATACCACAGTGTGTGTCCTCGCAAATGCGCTGAAGACCCTGAGAGGCTGGCTTCTTACGCCAGGAAACTTGTCAGGGCTGTGGAGAAAGGAGATGGACACCTCGTCAGTGACAGAATCACTGACTTGAAGGACGTCCTGGAGAACCCGGACACGTCACTGGAAACCACCAGTATCTGCCTGAACGACGACGTGAGTTGTAAAGTGAAGGCCGATA…	0.397317	0.0945602	0.132658	0.0319311	0.202978	0.176471
	FR19825143	Hitra area	Trøndelag	1.22.2019	18.8	11	1602.19	1858.12	2214.18	742.668	76.5628	156.776	YES	5	9896	AGACTGCGTTTCCAGGGTTCGAAGTGGTGGCCAGCAACCGGTCGTCCAACGACCATGCCGCCGCCAGAGCTTTCTCCCACTTGGCTACCAAGTGGATTGAGCGCGACATCGATGGCCGTCAGGTCATCGTTGCCGACATAGGGAGCGCACCAGCGAGAAGAGTCGGGGCACCCGATAATGTCACATACCACAGTGTGTGTCCTCGCAAATGCGCTGAAGACCCTGAGAGGCTGGCTTCTTACGCCAGGAAACTTGTCAGGGCTGTGGAGAAAGGAGATGGACACCTCGTCAGTGACAGAATCACTGACTTGAAGGACGTCCTGGAGAACCCGGACACGTCACTGGAAACCACCAGTATCTGCCTGAACGACGACGTGAGTTGTAAAGTGAAGGCCGATA…	0.19334	0.185053	0.147576	0.0359858	0.335907	0.166598
	FR19825142	Hitra area	Trøndelag	1.22.2019	19.4	12	1117.55	1028.26	1248.49	417.69	54.8932	62.8272	YES	5	9897	AGACTGCGTTTCCAGGGTTCGAAGTGGTGGCCAGCAACCGGTCGTCCAACGACCATGCCGCCGCCAGAGCTTTCTCCCACTTGGCTACCAAGTGGATTGAGCGCGACATCGATGGCCGTCAGGTCATCGTTGCCGACATAGGGAGCGCACCAGCGAGAAGAGTCGGGGCACCCGATAATGTCACATACCACAGTGTGTGTCCTCGCAAATGCGCTGAAGACCCTGAGAGGCTGGCTTCTTACGCCAGGAAACTTGTCAGGGCTGTGGAGAAAGGAGATGGACACCTCGTCAGTGACAGAATCACTGACTTGAAGGACGTCCTGGAGAACCCGGACACGTCACTGGAAACCACCAGTATCTGCCTGAACGACGACGTGAGTTGTAAAGTGAAGGCCGATA…	0.134135	0	0	0.093259	0.226696	0.13369
	FR19825135	Hitra area	Trøndelag	1.22.2019	18.6	13	3838.46	2591.15	3569.37	818.409	200.366	184	YES	6	11375	AGACTGCGTTTCCAGGGTTCGAAGTGGTGGCCAGCAACCGGTCGTCCAACGACCATGCCGCCGCCAGAGCTTTCTCCCACTTGGCTACCAAGTGGATTGAGCGCGACATCGATGGCCGTCAGGTCATCGTTGCCGACATAGGGAGCGCACCAGCGAGAAGAGTCGGGGCACCCGATAATGTCACATACCACAGTGTGTGTCCTCGCAAATGCGCTGAAGACCCTGAGAGGCTGGCTTCTTACGCCAGGAAACTTGTCAGGGCTGTGGAGAAAGGAGATGGACACCTCGTCAGTGACAGAATCACTGACTTGAAGGACGTCCTGGAGAACCCGGACACGTCACTGGAAACCACCAGTATCTGCCTGAACGACGACGTGAGTTGTAAAGTGAAGGCCGATA…	0.348751	0.444331	0.323388	0.293969	1.05626	0.703003
	FR20734121	Kristiansund/Frei	Møre og Romsdal	8.13.2019	20.7	14	1624.83	1006.72	1208.9	580.339	61.8155	54.8091	YES	5	9896	AGACTGCGTTTCCAGGGTTCGAAGTGGTGGCCAGCAACCGGTCGTCCAACGACCATGCCGCCGCCAGAGCTTTCTCCCACTTGGCTACCAAGTGGATTGAGCGCGACATCGATGGCCGTCAGGTCATCGTTGCCGACATAGGGAGCGCACCAGCGAGAAGAGTCGGGGCACCCGATAATGTCACATACCACAGTGTGTGTCCTCGCAAATGCGCTGAAGACCCTGAGAGGCTGGCTTCTTACGCCAGGAAACTTGTCAGGGCTGTGGAGAAAGGAGATGGACACCTCGTCAGTGACAGAATCACTGACTTGAAGGACGTCCTGGAGAACCCGGACACGTCACTGGAAACCACCAGTATCTGCCTGAACGACGACGTGAGTTGTAAAGTGAAGGCCGATA…	0.338113	0.17031	1.26638	0.0709579	0.463872	0.502262
	FR20734111	Kristiansund/Frei	Møre og Romsdal	8.13.2019	22.1	15	701.536	579.006	568.929	99.9355	64.2291	27.4204	YES	5	9908	AGACTGCGTTTCCAGGGTTCGAAGTGGTGGCCAGCAACCGGTCGTCCAACGACCATGCCGCCGCCAGAGCTTTCTCCCACTTGGCTACCAAGTGGATTGAGCGCGACATCGATGGCCGTCAGGTCATCGTTGCCGACATAGGGAGCGCACCAGCGAGAAGAGTCGGGGCACCCGATAATGTCACATACCACAGTGTGTGTCCTCGCAAATGCGCTGAAGACCCTGAGAGGCTGGCTTCTTACGCCAGGAAACTTGTCAGGGCTGTGGAGAAAGGAGATGGACACCTCGTCAGTGACAGAATCACTGACTTGAAGGACGTCCTGGAGAACCCGGACACGTCACTGGAAACCACCAGTATCTGCCTGAACGACGACGTGAGTTGTAAAGTGAAGGCCGATA…	0.0781684	0.221149	0.125733	0	0.11914	0.143562
	FR20734112	Kristiansund/Frei	Møre og Romsdal	8.13.2019	23.7	16	1258.84	2816.06	439.951	31.2476	59.0358	29.0485		4	8612	AGACTGCGTTTCCAGGGTTCGAAGTGGTGGCCAGCAACCGGTCGTCCAACGACCATGCCGCCGCCAGAGCTTTCTCCCACTTGGCTACCAAGTGGATTGAGCGCGACATCGATGGCCGTCAGGTCATCGTTGCCGACATAGGGAGCGCACCAGCGAGAAGAGTCGGGGCACCCGATAATGTCACATACCACAGTGTGTGTCCTCGCAAATGCGCTGAAGACCCTGAGAGGCTGGCTTCTTACGCCAGGAAACTTGTCAGGGCTGTGGAGAAAGGAGATGGACACCTCGTCAGTGACAGAATCACTGACTTGAAGGACGTCCTGGAGAACCCGGACACGTCACTGGAAACCACCAGTATCTGCCTGAACGACGACGTGAGTTGTAAAGTGAAGGCCGATA…	0.0499537	0.134215	0.0831113	0.0663964	0.146167	0.0863842
	FR20071674	Kristiansund/Frei	Møre og Romsdal	5.22.2019	17.3	17	2979.9	4389.55	3331.49	810.36	496.156	214.254	YES	6	11385	AGACTGCGTTTCCAGGGTTCGAAGTGGTGGCCAGCAACCGGTCGTCCAACGACCATGCCGCCGCCAGAGCTTTCTCCCACTTGGCTACCAAGTGGATTGAGCGCGACATCGATGGCCGTCAGGTCATCGTTGCCGACATAGGGAGCGCACCAGCGAGAAGAGTCGGGGCACCCGATAATGTCACATACCACAGTGTGTGTCCTCGCAAATGCGCTGAAGACCCTGAGAGGCTGGCTTCTTACGCCAGGAAACTTGTCAGGGCTGTGGAGAAAGGAGATGGACACCTCGTCAGTGACAGAATCACTGACTTGAAGGACGTCCTGGAGAACCCGGACACGTCACTGGAAACCACCAGTATCTGCCTGAACGACGACGTGAGTTGTAAAGTGAAGGCCGATA…	0.295097	0.301474	0.270645	0.0369995	0.287369	0.276841
	FR20106976	Kristiansund/Frei	Møre og Romsdal	10.15.2019	21.2	18	738.037	741.435	850.696	249.836	93.0457	82.2139	YES	5	9893	AGACTGCGTTTCCAGGGTTCGAAGTGGTGGCCAGCAACCGGTCGTCCAACGACCATGCCGCCGCCAGAGCTTTCTCCCACTTGGCTACCAAGTGGATTGAGCGCGACATCGATGGCCGTCAGGTCATCGTTGCCGACATAGGGAGCGCACCAGCGAGAAGAGTCGGGGCACCCGATAATGTCACATACCACAGTGTGTGTCCTCGCAAATGCGCTGAAGACCCTGAGAGGCTGGCTTCTTACGCCAGGAAACTTGTCAGGGCTGTGGAGAAAGGAGATGGACACCTCGTCAGTGACAGAATCACTGACTTGAAGGACGTCCTGGAGAACCCGGACACGTCACTGGAAACCACCAGTATCTGCCTGAACGACGACGTGAGTTGTAAAGTGAAGGCCGATA…	0.0383904	0.103203	0.369739	0	0	0.140683
	FR20107017	Kristiansund/Frei	Møre og Romsdal	10.15.2019	21.4	19	1723.65	1929.67	2076.1	425.405	294.474	97.3032	YES	6	11370	AGACTGCGTTTCCAGGGTTCGAAGTGGTGGCCAGCAACCGGTCGTCCAACGACCATGCCGCCGCCAGAGCTTTCTCCCACTTGGCTACCAAGTGGATTGAGCGCGACATCGATGGCCGTCAGGTCATCGTTGCCGACATAGGGAGCGCACCAGCGAGAAGAGTCGGGGCACCCGATAATGTCACATACCACAGTGTGTGTCCTCGCAAATGCGCTGAAGACCCTGAGAGGCTGGCTTCTTACGCCAGGAAACTTGTCAGGGCTGTGGAGAAAGGAGATGGACACCTCGTCAGTGACAGAATCACTGACTTGAAGGACGTCCTGGAGAACCCGGACACGTCACTGGAAACCACCAGTATCTGCCTGAACGACGACGTGAGTTGTAAAGTGAAGGCCGATA…	0.216004	0.0620234	0.0655301	0	0.107557	0.320444
	FR20106971	Kristiansund/Frei	Møre og Romsdal	10.15.2019	23.5	20	928.031	2236.34	1122.26	190.79	128.41	49.55	YES	5	9893	AGACTGCGTTTCCAGGGTTCGAAGTGGTGGCCAGCAACCGGTCGTCCAACGACCATGCCGCCGCCAGAGCTTTCTCCCACTTGGCTACCAAGTGGATTGAGCGCGACATCGATGGCCGTCAGGTCATCGTTGCCGACATAGGGAGCGCACCAGCGAGAAGAGTCGGGGCACCCGATAATGTCACATACCACAGTGTGTGTCCTCGCAAATGCGCTGAAGACCCTGAGAGGCTGGCTTCTTACGCCAGGAAACTTGTCAGGGCTGTGGAGAAAGGAGATGGACACCTCGTCAGTGACAGAATCACTGACTTGAAGGACGTCCTGGAGAACCCGGACACGTCACTGGAAACCACCAGTATCTGCCTGAACGACGACGTGAGTTGTAAAGTGAAGGCCGATA…	0	0	0	0	0	0
	FR20107012	Kristiansund/Frei	Møre og Romsdal	10.15.2019	20.9	21	2335.76	5753.29	4226.26	1016.8	1954.18	1304.52	YES	6	11388	AGACTGCGTTTCCAGGGTTCGAAGTGGTGGCCAGCAACCGGTCGTCCAACGACCATGCCGCCGCCAGAGCTTTCTCCCACTTGGCTACCAAGTGGATTGAGCGCGACATCGATGGCCGTCAGGTCATCGTTGCCGACATAGGGAGCGCACCAGCGAGAAGAGTCGGGGCACCCGATAATGTCACATACCACAGTGTGTGTCCTCGCAAATGCGCTGAAGACCCTGAGAGGCTGGCTTCTTACGCCAGGAAACTTGTCAGGGCTGTGGAGAAAGGAGATGGACACCTCGTCAGTGACAGAATCACTGACTTGAAGGACGTCCTGGAGAACCCGGACACGTCACTGGAAACCACCAGTATCTGCCTGAACGACGACGTGAGTTGTAAAGTGAAGGCCGATA…	0.893617	0.0782918	0	0	0	0
	FR20652980	Hustad/Molde	Møre og Romsdal	10.04.2019	24.3	22	1197.77	1865.98	583.537	40.9916	20.2247	97.8305		4	7879	AGACTGCGTTTCCAGGGTTCGAAGTGGTGGCCAGCAACCGGTCGTCCAACGACCATGCCGCCGCCAGAGCTTTCTCCCACTTGGCTACCAAGTGGATTGAGCGCGACATCGATGGCCGTCAGGTCATCGTTGCCGACATAGGGAGCGCACCAGCGAGAAGAGTCGGGGCACCCGATAATGTCACATACCACAGTGTGTGTCCTCGCAAATGCGCTGAAGACCCTGAGAGGCTGGCTTCTTACGCCAGGAAACTTGTCAGGGCTGTGGAGAAAGGAGATGGACACCTCGTCAGTGACAGAATCACTGACTTGAAGGACGTCCTGGAGAACCCGGACACGTCACTGGAAACCACCAGTATCTGCCTGAACGACGACGTGAGTTGTAAAGTGAAGGCCGATA…	0.167438	0.0986274	0.949387	0.0826153	0	0.0320856
	FR20652988	Hustad/Molde	Møre og Romsdal	10.04.2019	25.4	23	1692.97	4572.28	674.027	41.7151	17.8601	94.1288		4	7873	AGACTGCGTTTCCAGGGTTCGAAGTGGTGGCCAGCAACCGGTCGTCCAACGACCATGCCGCCGCCAGAGCTTTCTCCCACTTGGCTACCAAGTGGATTGAGCGCGACATCGATGGCCGTCAGGTCATCGTTGCCGACATAGGGAGCGCACCAGCGAGAAGAGTCGGGGCACCCGATAATGTCACATACCACAGTGTGTGTCCTCGCAAATGCGCTGAAGACCCTGAGAGGCTGGCTTCTTACGCCAGGAAACTTGTCAGGGCTGTGGAGAAAGGAGATGGACACCTCGTCAGTGACAGAATCACTGACTTGAAGGACGTCCTGGAGAACCCGGACACGTCACTGGAAACCACCAGTATCTGCCTGAACGACGACGTGAGTTGTAAAGTGAAGGCCGATA…	0.0656799	0.0676157	0	0	0	0
	FR20652972	Hustad/Molde	Møre og Romsdal	10.04.2019	25.6	24	1593.88	3890.76	452.34	10.2481	200.988	102.139	YES	5	9371	AGACTGCGTTTCCAGGGTTCGAAGTGGTGGCCAGCAACCGGTCGTCCAACGACCATGCCGCCGCCAGAGCTTTCTCCCACTTGGCTACCAAGTGGATTGAGCGCGACATCGATGGCCGTCAGGTCATCGTTGCCGACATAGGGAGCGCACCAGCGAGAAGAGTCGGGGCACCCGATAATGTCACATACCACAGTGTGTGTCCTCGCAAATGCGCTGAAGACCCTGAGAGGCTGGCTTCTTACGCCAGGAAACTTGTCAGGGCTGTGGAGAAAGGAGATGGACACCTCGTCAGTGACAGAATCACTGACTTGAAGGACGTCCTGGAGAATCCGGACACGTCACTGGAAACCACCAGTATCTGCCTGAACGACGACGTGAGTTGTAAAGTGAAGGCCGATA…	0.20074	0.339095	0.0942994	0	0	0
	FR20652983	Hustad/Molde	Møre og Romsdal	10.04.2019	22	25	1625.2	1389.05	1501.08	405.271	199.592	91.8466	YES	6	11381	AGACTGCGTTTCCAGGGTTCGAAGTGGTGGCCAGCAACCGGTCGTCCAACGACCATGCCGCCGCCAGAGCTTTCTCCCACTTGGCTACCAAGTGGATTGAGCGCGACATCGATGGCCGTCAGGTCATCGTTGCCGACATAGGGAGCGCACCAGCGAGAAGAGTCGGGGCACCCGATAATGTCACATACCACAGTGTGTGTCCTCGCAAATGCGCTGAAGACCCTGAGAGGCTGGCTTCTTACGCCAGGAAACTTGTCAGGGCTGTGGAGAAAGGAGATGGACACCTCGTCAGTGACAGAATCACTGACTTGAAGGACGTCCTGGAGAACCCGGACACGTCACTGGAAACCACCAGTATCTGCCTGAACGACGACGTGAGTTGTAAAGTGAAGGCCGATA…	2.23451	1.38739	0.201918	0	0.0518478	0.0386672
	FR22383428	Rogaland	Rogaland	10.29.2019	21.3	26	1680.3	4088.95	3313.71	1449.06	434.89	1067.56	YES	6	11383	AGACTGCGTTTCCAGGGTTCGAAGTGGTGGCCAGCAACCGGTCGTCCAACGACCATGCCGCCGCCAGAGCTTTCTCCCACTTGGCTACCAAGTGGATTGAGCGCGACATCGATGGCCGTCAGGTCATCGTTGCCGACATAGGGAGCGCACCAGCGAGAAGAGTCGGGGCACCCGATAATGTCACATACCACAGTGTGTGTCCTCGCAAATGCGCTGAAGACCCTGAGAGGCTGGCTTCTTACGCCAGGAAACTTGTCAGGGCTGTGGAGAAAGGAGATGGACACCTCGTCAGTGACAGAATCACTGACTTGAAGGACGTCCTGGAGAACCCGGACACGTCACTGGAAACCACCAGTATCTGCCTGAACGACGACGTGAGTTGTAAAGTGAAGGCCGATA…	0.205365	0.884596	0.104422	0	0	0.0584122
	FR22383478	Rogaland	Rogaland	10.29.2019	16	27	2142.16	5274.5	2606.57	617.187	96.4493	278.618	YES	5	9895	AGACTGCGTTTCCAGGGTTCGAAGTGGTGGCCAGCAACCGGTCGTCCAACGACCATGCCGCCGCCAGAGCTTTCTCCCACTTGGCTACCAAGTGGATTGAGCGCGACATCGATGGCCGTCAGGTCATCGTTGCCGACATAGGGAGCGCACCAGCGAGAAGAGTCGGGGCACCCGATAATGTCACATACCACAGTGTGTGTCCTCGCAAATGCGCTGAAGACCCTGAGAGGCTGGCTTCTTACGCCAGGAAACTTGTCAGGGCTGTGGAGAAAGGAGATGGACACCTCGTCAGTGACAGAATCACTGACTTGAAGGACGTCCTGGAGAACCCGGACACGTCACTGGAAACCACCAGTATCTGCCTGAACGACGACGTGAGTTGTAAAGTGAAGGCCGATA…	0.443571	0.358922	0.158231	0.0689306	0.717044	1.15056
	FR22383483	Rogaland	Rogaland	10.29.2019	22.4	28	1257.34	2677.59	2659.46	983.757	386.691	929.258	YES	6	11658	AGACTGCGTTTCCAGGGTTCGAAGTGGTGGCCAGCAACCGGTCGTCCAACGACCATGCCGCCGCCAGAGCTTTCTCCCACTTGGCTACCAAGTGGATTGAGCGCGACATCGATGGCCGTCAGGTCATCGTTGCCGACATAGGGAGCGCACCAGCGAGAAGAGTCGGGGCACCCGATAATGTCACATACCACAGTGTGTGTCCTCGCAAATGCGCTGAAGACCCTGAGAGGCTGGCTTCTTACGCCAGGAAACTTGTCAGGGCTGTGGAGAAAGGAGATGGACACCTCGTCAGTGACAGAATCACTGACTTGAAGGACGTCCTGGAGAACCCGGACACGTCACTGGAAACCACCAGTATCTGCCTGAACGACGACGTGAGTTGTAAAGTGAAGGCCGATA…	0	0.0793086	0.0836441	0	0.148924	0.952694
	FR22383486	Rogaland	Rogaland	10.29.2019	17.5	29	1685.03	1371.22	1700.7	647.215	113.149	79.3612	YES	5	10052	AGACTGCGTTTCCAGGGTTCGAAGTGGTGGCCAGCAACCGGTCGTCCAACGACCATGCCGCCGCCAGAGCTTTCTCCCACTTGGCTACCAAGTGGATTGAGCGCGACATCGATGGCCGTCAGGTCATCGTTGCCGACATAGGGAGCGCACCAGCGAGAAGAGTCGGGGCACCCGATAATGTCACATACCACAGTGTGTGTCCTCGCAAATGCGCTGAAGACCCTGAGAGGCTGGCTTCTTACGCCAGGAAACTTGTCAGGGCTGTGGAGAAAGGAGATGGACACCTCGTCAGTGACAGAATCACTGACTTGAAGGACGTCCTGGAGAACCCGGACACGTCACTGGAAACCACCAGTATCTGCCTGAACGACGACGTGAGTTGTAAAGTGAAGGCCGATA…	0.243756	0.225216	1.05754	0.0785606	0.0706012	0.096668
	PG046754	Middle Sognefjord	Vestland	01.25.2019	19.7	30	1262.55	4021.18	669.307	21.7246	5.30892	25.861		4	7873	AGACTGCGTTTCCAGGGTTCGAAGTGGTGGCCAGCAACCGGTCGTCCAACGACCATGCCGCCGCCAGAGCTTTCTCCCACTTGGCTACCAAGTGGATTGAGCGCGACATCGATGGCCGTCAGGTCATCGTTGCCGACATAGGGAGCGCACCAGCGAGAAGAGTCGGGGCACCCGATAATGTCACATACCACAGTGTGTGTCCTCGCAAATGCGCTGAAGACCCTGAGAGGCTGGCTTCTTACGCCAGGAAACTTGTCAGGGCTGTGGAGAAAGGAGATGGACACCTCGTCAGTGACAGAATCACTGACTTGAAGGACGTCCTGGAGAACCCGGACACGTCACTGGAAACCACCAGTATCTGCCTGAACGACGACGTGAGTTGTAAAGTGAAGGCCGATA…	0	0.0976106	0.152904	0.919412	0.0777716	0.0810366
	PG046755	Middle Sognefjord	Vestland	01.25.2019	19.4	31	600.468	393.556	286.511	42.4868	55.9284	35.7487		4	7873	AGACTGCGTTTCCAGGGTTCGAAGTGGTGGCCAGCAACCGGTCGTCCAACGACCATGCCGCCGCCAGAGCTTTCTCCCACTTGGCTACCAAGTGGATTGAGCGCGACATCGATGGCCGTCAGGTCATCGTTGCCGACATAGGGAGCGCACCAGCGAGAAGAGTCGGGGCACCCGATAATGTCACATACCACAGTGTGTGTCCTCGCAAATGCGCTGAAGACCCTGAGAGGCTGGCTTCTTACGCCAGGAAACTTGTCAGGGCTGTGGAGAAAGGAGATGGACACCTCGTCAGTGACAGAATCACTGACTTGAAGGACGTCCTGGAGAACCCGGACACGTCACTGGAAACCACCAGTATCTGCCTGAACGACGACGTGAGTTGTAAAGTGAAGGCCGATA…	0.0619796	0.0676157	0	0	0.0336459	0.082682
	PG046756	Middle Sognefjord	Vestland	01.25.2019	18.8	32	1228.86	725.64	278.765	51.0382	117.723	44.0806		4	7879	AGACTGCGTTTCCAGGGTTCGAAGTGGTGGCCAGCAACCGGTCGTCCAACGACCATGCCGCCGCCAGAGCTTTCTCCCACTTGGCTACCAAGTGGATTGAGCGCGACATCGATGGCCGTCAGGTCATCGTTGCCGACATAGGGAGCGCACCAGCGAGAAGAGTCGGGGCACCCGATAATGTCACATACCACAGTGTGTGTCCTCGCAAATGCGCTGAAGACCCTGAGAGGCTGGCTTCTTACGCCAGGAAACTTGTCAGGGCTGTGGAGAAAGGAGATGGACACCTCGTCAGTGACAGAATCACTGACTTGAAGGACGTCCTGGAGAACCCGGACACGTCACTGGAAACCACCAGTATCTGCCTGAACGACGACGTGAGTTGTAAAGTGAAGGCCGATA…	0.210916	1.44433	0.323921	0	0	0
	PG046757	Middle Sognefjord	Vestland	01.25.2019	18.8	33	2735.59	2904.48	1756.3	520.302	600.249	313.905	YES	6	11376	AGACTGCGTTTCCAGGGTTCGAAGTGGTGGCCAGCAACCGGTCGTCCAACGACCATGCCGCCGCCAGAGCTTTCTCCCACTTGGCTACCAAGTGGATTGAGCGCGACATCGATGGCCGTCAGGTCATCGTTGCCGACATAGGGAGCGCACCAGCGAGAAGAGTCGGGGCACCCGATAATGTCACATACCACAGTGTGTGTCCTCGCAAATGCGCTGAAGACCCTGAGAGGCTGGCTTCTTACGCCAGGAAACTTGTCAGGGCTGTGGAGAAAGGAGATGGACACCTCGTCAGTGACAGAATCACTGACTTGAAGGACGTCCTGGAGAACCCGGACACGTCACTGGAAACCACCAGTATCTGCCTGAACGACGACGTGAGTTGTAAAGTGAAGGCCGATA…	0.158187	0.122522	0.0628663	0.211353	0.165472	0.420403
	FR18037871	Northern Trøndelag	Trøndelag	10.07.2019	14.5	34	1827.95	1198.36	2141.85	885.653	119.74	62.557	YES	5	9898	AGACTGCGTTTCCAGGGTTCGAAGTGGTGGCCAGCAACCGGTCGTCCAACGACCATGCCGCCGCCAGAGCTTTCTCCCACTTGGCTACCAAGTGGATTGAGCGCGACATCGATGGCCGTCAGGTCATCGTTGCCGACATAGGGAGCGCACCAGCGAGAAGAGTCGGGGCACCCGATAATGTCACATACCACAGTGTGTGTCCTCGCAAATGCGCTGAAGACCCTGAGAGGCTGGCTTCTTACGCCAGGAAACTTGTCAGGGCTGTGGAGAAAGGAGATGGACACCTCGTCAGTGACAGAATCACTGACTTGAAGGACGTCCTGGAGAACCCGGACACGTCACTGGAAACCACCAGTATCTGCCTGAACGACGACGTGAGTTGTAAAGTGAAGGCCGATA…	0.252544	0.187087	0.110282	0.03852	0.0981798	0.134924
	FR18037873	Northern Trøndelag	Trøndelag	10.07.2019	14.9	35	827.276	615.922	967.1	377.743	52.4692	43.5413	YES	5	9888	AGACTGCGTTTCCAGGGTTCGAAGTGGTGGCCAGCAACCGGTCGTCCAACGACCATGCCGCCGCCAGAGCTTTCTCCCACTTGGCTACCAAGTGGATTGAGCGCGACATCGATGGCCGTCAGGTCATCGTTGCCGACATAGGGAGCGCACCAGCGAGAAGAGTCGGGGCACCCGATAATGTCACATACCACAGTGTGTGTCCTCGCAAATGCGCTGAAGACCCTGAGAGGCTGGCTTCTTACGCCAGGAAACTTGTCAGGGCTGTGGAGAAAGGAGATGGACACCTCGTCAGTGACAGAATCACTGACTTGAAGGACGTCCTGGAGAACCCGGACACGTCACTGGAAACCACCAGTATCTGCCTGAACGACGACGTGAGTTGTAAAGTGAAGGCCGATA…	0.969935	0.112354	0.034097	0	0	0.176882
	FR18037877	Northern Trøndelag	Trøndelag	10.07.2019	14.8	36	3424.99	2033.13	3460.95	1825.49	197.013	90.0687	YES	6	11371	AGACTGCGTTTCCAGGGTTCGAAGTGGTGGCCAGCAACCGGTCGTCCAACGACCATGCCGCCGCCAGAGCTTTCTCCCACTTGGCTACCAAGTGGATTGAGCGCGACATCGATGGCCGTCAGGTCATCGTTGCCGACATAGGGAGCGCACCAGCGAGAAGAGTCGGGGCACCCGATAATGTCACATACCACAGTGTGTGTCCTCGCAAATGCGCTGAAGACCCTGAGAGGCTGGCTTCTTACGCCAGGAAACTTGTCAGGGCTGTGGAGAAAGGAGATGGACACCTCGTCAGTGACAGAATCACTGACTTGAAGGACGTCCTGGAGAACCCGGACACGTCACTGGAAACCACCAGTATCTGCCTGAACGACGACGTGAGTTGTAAAGTGAAGGCCGATA…	0.83395	0.591256	0.247203	0	0.332598	1.38626
	FR22332487	Northern Trøndelag	Trøndelag	12.14.2019	32.3	37	4.34043	4.79004	2.8058	32.5439	24.6019	38.8634		1	634	NNNNNNNNNNNNNNNNNNNNNNNNNNNNNNNNNNNNNNNNNNNNNNNNNNNNNNNNNNNNNNNNNNNNNNNNNNNNNNNNNNNNNNNNNNNNNNNNNNNNNNNNNNNNNNNNNNNNNNNNNNNNNNNNNNNNNNNNNNNNNNNNNNNNNNNNNNNNNNNNNNNNNNNNNNNNNNNNNNNNNNNNNNNNNNNNNNNNNNNNNNNNNNNNNNNNNNNNNNNNNNNNNNNNNNNNNNNNNNNNNNNNNNNNNNNNNNNNNNNNNNNNNNNNNNNNNNNNNNNNNNNNNNNNNNNNNNNNNNNNNNNNNNNNNNNNNNNNNNNNNNNNNNNNNNNNNNNNNNNNNNNNNNNNNNNNNNNNNNNNNNNNNNNNNNNNNNNNNNNNNNNNNNNNNNNNNNNNNNN…	0.0758557	0.273513	0.184869	0	0	0.440559
	FR22332491	Northern Trøndelag	Trøndelag	12.14.2019	22.4	38	2.77058	5.46365	5.77889	1.80199	55.6371	144.032		1	2434	NNNNNNNNNNNNNNNNNNNNNNNNNNNNNNNNNNNNNNNNNNNNNNNNNNNNNNNNNNNNNNNNNNNNNNNNNNNNNNNNNNNNNNNNNNNNNNNNNNNNNNNNNNNNNNNNNNNNNNNNNNNNNNNNNNNNNNNNNNNNNNNNNNNNNNNNNNNNNNNNNNNNNNNNNNNNNNNNNNNNNNNNNNNNNNNNNNNNNNNNNNNNNNNNNNNNNNNNNNNNNNNNNNNNNNNNNNNNNNNNNNNNNNNNNNNNNNNNNNNNNNNNNNNNNNNNNNNNNNNNNNNNNNNNNNNNNNNNNNNNNNNNNNNNNNNNNNNNNNNNNNNNNNNNNNNNNNNNNNNNNNNNNNNNNNNNNNNNNNNNNNNNNNNNNNNNNNNNNNNNNNNNNNNNNNNNNNNNNNN…	0.445421	0.185053	0.0847096	0	0.0408163	0.377211
	FR20805266	Northern Trøndelag	Trøndelag	11.06.2019	15.8	39	1122.17	1233.87	1367.85	389.872	145.515	130.318	YES	5	9899	AGACTGCGTTTCCAGGGTTCGAAGTGGTGGCCAGCAACCGGTCGTCCAACGACCATGCCGCCGCCAGAGCTTTCTCCCACTTGGCTACCAAGTGGATTGAGCGCGACATCGATGGCCGTCAGGTCATCGTTGCCGACATAGGGAGCGCACCAGCGAGAAGAGTCGGGGCACCCGATAATGTCACATACCACAGTGTGTGTCCTCGCAAATGCGCTGAAGACCCTGAGAGGCTGGCTTCTTACGCCAGGAAACTTGTCAGGGCTGTGGAGAAAGGAGATGGACACCTCGTCAGTGACAGAATCACTGACTTGAAGGACGTCCTGGAGAACCCGGACACGTCACTGGAAACCACCAGTATCTGCCTGAACGACGACGTGAGTTGTAAAGTGAAGGCCGATA…	0.43432	0.114896	0.165157	0.933604	0	0
	FR19344393	Northern Trøndelag	Trøndelag	11.27.2019	21.1	40	2729.27	7954.11	3097.08	330.821	402.834	1245.44	YES	6	11397	AGACTGCGTTTCCAGGGTTCGAAGTGGTGGCCAGCAACCGGTCGTCCAACGACCATGCCGCCGCCAGAGCTTTCTCCCACTTGGCTACCAAGTGGATTGAGCGCGACATCGATGGCCGTCAGGTCATCGTTGCCGACATAGGGAGCGCACCAGCGAGAAGAGTCGGGGCACCCGATAATGTCACATACCACAGTGTGTGTCCTCGCAAATGCGCTGAAGACCCTGAGAGGCTGGCTTCTTACGCCAGGAAACTTGTCAGGGCTGTGGAGAAAGGAGATGGACACCTCGTCAGTGACAGAATCACTGACTTGAAGGACGTCCTGGAGAACCCGGACACGTCACTGGAAACCACCAGTATCTGCCTGAACGACGACGTGAGTTGTAAAGTGAAGGCCGATA…	0.172988	0.0594814	0.0330314	0	0.042471	0.0530646
	FR19344402	Northern Trøndelag	Trøndelag	12.20.2019	22	41	2737.66	4718.23	5002.85	842.226	216.61	274.957	YES	6	10109	AGACTGCGTTTCCAGGGTTCGAAGTGGTGGCCAGCAACCGGTCGTCCAACGACCATGCCGCCGCCAGAGCTTTCTCCCACTTGGCTACCAAGTGGATTGAGCGCGACATCGATGGCCGTCAGGTCATCGTTGCCGACATAGGGAGCGCACCAGCGAGAAGAGTCGGGGCACCCGATAATGTCACATACCACAGTGTGTGTCCTCGCAAATGCGCTGAAGACCCTGAGAGGCTGGCTTCTTACGCCAGGAAACTTGTCAGGGCTGTGGAGAAAGGAGATGGACACCTCGTCAGTGACAGAATCACTGACTTGAAGGACGTCCTGGAGAACCCGGACACGTCACTGGAAACCACCAGTATCTGCCTGAACGACGACGTGAGTTGTAAAGTGAAGGCCGATA…	0.237743	0.0859176	0.184869	0.0496706	0.0628792	0.0732209
	FR19344412	Northern Trøndelag	Trøndelag	12.20.2019	21	42	2117.5	2505.39	3432.26	769.764	186.995	157.065	YES	5	11383	AGACTGCGTTTCCAGGGTTCGAAGTGGTGGCCAGCAACCGGTCGTCCAACGACCATGCCGCCGCCAGAGCTTTCTCCCACTTGGCTACCAAGTGGATTGAGCGCGACATCGATGGCCGTCAGGTCATCGTTGCCGACATAGGGAGCGCACCAGCGAGAAGAGTCGGGGCACCCGATAATGTCACATACCACAGTGTGTGTCCTCGCAAATGCGCTGAAGACCCTGAGAGGCTGGCTTCTTACGCCAGGAAACTTGTCAGGGCTGTGGAGAAAGGAGATGGACACCTCGTCAGTGACAGAATCACTGACTTGAAGGACGTCCTGGAGAACCCGGACACGTCACTGGAAACCACCAGTATCTGCCTGAACGACGACGTGAGTTGTAAAGTGAAGGCCGATA…	0.0781684	0.346213	0.261055	0.328941	0.0634308	0.248869
	FR19344415	Northern Trøndelag	Trøndelag	12.20.2019	20.5	43	2269.31	3641.68	3995.11	752.339	151.007	161.311	YES	5	9893	AGACTGCGTTTCCAGGGTTCGAAGTGGTGGCCAGCAACCGGTCGTCCAACGACCATGCCGCCGCCAGAGCTTTCTCCCACTTGGCTACCAAGTGGATTGAGCGCGACATCGATGGCCGTCAGGTCATCGTTGCCGACATAGGGAGCGCACCAGCGAGAAGAGTCGGGGCACCCGATAATGTCACATACCACAGTGTGTGTCCTCGCAAATGCGCTGAAGACCCTGAGAGGCTGGCTTCTTACGCCAGGAAACTTGTCAGGGCTGTGGAGAAAGGAGATGGACACCTCGTCAGTGACAGAATCACTGACTTGAAGGACGTCCTGGAGAACCCGGACACGTCACTGGAAACCACCAGTATCTGCCTGAACGACGACGTGAGTTGTAAAGTGAAGGCCGATA…	0.222479	0.122013	0.0740543	0	0.027027	0.133278
	FR19854024	Åfjord/Fosen	Trøndelag	01.10.2019	22.1	44	802.735	2076.98	907.294	116.477	268.977	258.775	YES	6	11372	AGACTGCGTTTCCAGGGTTCGAAGTGGTGGCCAGCAACCGGTCGTCCAACGACCATGCCGCCGCCAGAGCTTTCTCCCACTTGGCTACCAAGTGGATTGAGCGCGACATCGATGGCCGTCAGGTCATCGTTGCCGACATAGGGAGCGCACCAGCGAGAAGAGTCGGGGCACCCGATAATGTCACATACCACAGTGTGTGTCCTCGCAAATGCGCTGAAGACCCTGAGAGGCTGGCTTCTTACGCCAGGAAACTTGTCAGGGCTGTGGAGAAAGGAGATGGACACCTCGTCAGTGACAGAATCACTGACTTGAAGGACGTCCTGGAGAACCCGGACACGTCACTGGAAACCACCAGTATCTGCCTGAACGACGACGTGAGTTGTAAAGTGAAGGCCGATA…	0.0952821	0	0	0	0	0.108186
	FR19854025	Åfjord/Fosen	Trøndelag	01.10.2019	21.9	45	1664.22	3250.57	1694.43	176.964	402.519	195.016	YES	6	11369	AGACTGCGTTTCCAGGGTTCGAAGTGGTGGCCAGCAACCGGTCGTCCAACGACCATGCCGCCGCCAGAGCTTTCTCCCACTTGGCTACCAAGTGGATTGAGCGCGACATCGATGGCCGTCAGGTCATCGTTGCCGACATAGGGAGCGCACCAGCGAGAAGAGTCGGGGCACCCGATAATGTCACATACCACAGTGTGTGTCCTCGCAAATGCGCTGAAGACCCTGAGAGGCTGGCTTCTTACGCCAGGAAACTTGTCAGGGCTGTGGAGAAAGGAGATGGACACCTCGTCAGTGACAGAATCACTGACTTGAAGGACGTCCTGGAGAACCCGGACACGTCACTGGAAACCACCAGTATCTGCCTGAACGACGACGTGAGTTGTAAAGTGAAGGCCGATA…	0.936633	0.52059	0.363346	0	0.0523993	0.0674619
	FR19854026	Åfjord/Fosen	Trøndelag	01.10.2019	19.4	46	555.543	924.267	1097.14	214.323	93.9939	45.3476	YES	5	9892	AGACTGCGTTTCCAGGGTTCGAAGTGGTGGCCAGCAACCGGTCGTCCAACGACCATGCCGCCGCCAGAGCTTTCTCCCACTTGGCTACCAAGTGGATTGAGCGCGACATCGATGGCCGTCAGGTCATCGTTGCCGACATAGGGAGCGCACCAGCGAGAAGAGTCGGGGCACCCGATAATGTCACATACCACAGTGTGTGTCCTCGCAAATGCGCTGAAGACCCTGAGAGGCTGGCTTCTTACGCCAGGAAACTTGTCAGGGCTGTGGAGAAAGGAGATGGACACCTCGTCAGTGACAGAATCACTGACTTGAAGGACGTCCTGGAGAACCCGGACACGTCACTGGAAACCACCAGTATCTGCCTGAACGACGACGTGAGTTGTAAAGTGAAGGCCGATA…	0	0.0554143	0.0580714	0	0	0
	FR19854404	Åfjord/Fosen	Trøndelag	02.06.2019	24.3	47	1377.83	3243.59	633.795	43.4839	129.94	304.661		4	7873	AGACTGCGTTTCCAGGGTTCGAAGTGGTGGCCAGCAACCGGTCGTCCAACGACCATGCCGCCGCCAGAGCTTTCTCCCACTTGGCTACCAAGTGGATTGAGCGCGACATCGATGGCCGTCAGGTCATCGTTGCCGACATAGGGAGCGCACCAGCGAGAAGAGTCGGGGCACCCGATAATGTCACATACCACAGTGTGTGTCCTCGCAAATGCGCTGAAGACCCTGAGAGGCTGGCTTCTTACGCCAGGAAACTTGTCAGGGCTGTGGAGAAAGGAGATGGACACCTCGTCAGTGACAGAATCACTGACTTGAAGGACGTCCTGGAGAACCCGGACACGTCACTGGAAACCACCAGTATCTGCCTGAACGACGACGTGAGTTGTAAAGTGAAGGCCGATA…	0.0749306	0	0	0	0	0
	FR19854412	Åfjord/Fosen	Trøndelag	02.06.2019	23.4	48	2609.44	2895.87	688.5	41.467	424.417	629.625	YES	5	9359	AGACTGCGTTTCCAGGGTTCGAAGTGGTGGCCAGCAACCGGTCGTCCAACGACCATGCCGCCGCCAGAGCTTTCTCCCACTTGGCTACCAAGTGGATTGAGCGCGACATCGATGGCCGTCAGGTCATCGTTGCCGACATAGGGAGCGCACCAGCGAGAAGAGTCGGGGCACCCGATAATGTCACATACCACAGTGTGTGTCCTCGCAAATGCGCTGAAGACCCTGAGAGGCTGGCTTCTTACGCCAGGAAACTTGTCAGGGCTGTGGAGAAAGGAGATGGACACCTCGTCAGTGACAGAATCACTGACTTGAAGGACGTCCTGGAGAACCCGGACACGTCACTGGAAACCACCAGTATCTGCCTGAACGACGACGTGAGTTGTAAAGTGAAGGCCGATA…	1.63414	0.476868	1.11934	1.04866	0	0.256273
	FR19393114	Hustad/Molde	Møre og Romsdal	02.15.2019	20.3	49	1768.25	992.776	625.471	301.347	97.6773	73.7026	YES	5	9895	AGACTGCGTTTCCAGGGTTCGAAGTGGTGGCCAGCAACCGGTCGTCCAACGACCATGCCGCCGCCAGAGCTTTCTCCCACTTGGCTACCAAGTGGATTGAGCGCGACATCGATGGCCGTCAGGTCATCGTTGCCGACATAGGGAGCGCACCAGCGAGAAGAGTCGGGGCACCCGATAATGTCACATACCACAGTGTGTGTCCTCGCAAATGCGCTGAAGACCCTGAGAGGCTGGCTTCTTACGCCAGGAAACTTGTCAGGGCTGTGGAGAAAGGAGATGGACACCTCGTCAGTGACAGAATCACTGACTTGAAGGACGTCCTGGAGAACCCGGACACGTCACTGGAAACCACCAGTATCTGCCTGAACGACGACGTGAGTTGTAAAGTGAAGGCCGATA…	0.283071	0.240976	0.0351625	0.155094	0.374517	0.283834
	FR19393117	Hustad/Molde	Møre og Romsdal	02.15.2019	19.7	50	1026.48	3859.22	907.264	228.131	535.52	198.725	YES	6	11375	AGACTGCGTTTCCAGGGTTCGAAGTGGTGGCCAGCAACCGGTCGTCCAACGACCATGCCGCCGCCAGAGCTTTCTCCCACTTGGCTACCAAGTGGATTGAGCGCGACATCGATGGCCGTCAGGTCATCGTTGCCGACATAGGGAGCGCACCAGCGAGAAGAGTCGGGGCACCCGATAATGTCACATACCACAGTGTGTGTCCTCGCAAATGCGCTGAAGACCCTGAGAGGCTGGCTTCTTACGCCAGGAAACTTGTCAGGGCTGTGGAGAAAGGAGATGGACACCTCGTCAGTGACAGAATCACTGACTTGAAGGACGTCCTGGAGAACCCGGACACGTCACTGGAAACCACCAGTATCTGCCTGAACGACGACGTGAGTTGTAAAGTGAAGGCCGATA…	0.141998	1.80834	1.03676	0.237202	0.141754	0.105718
	FR19393123	Hustad/Molde	Møre og Romsdal	02.15.2019	16.6	51	1175.87	740.89	1040.68	412.25	90.6993	66.2036	YES	5	9892	AGACTGCGTTTCCAGGGTTCGAAGTGGTGGCCAGCAACCGGTCGTCCAACGACCATGCCGCCGCCAGAGCTTTCTCCCACTTGGCTACCAAGTGGATTGAGCGCGACATCGATGGCCGTCAGGTCATCGTTGCCGACATAGGGAGCGCACCAGCGAGAAGAGTCGGGGCACCCGATAATGTCACATACCACAGTGTGTGTCCTCGCAAATGCGCTGAAGACCCTGAGAGGCTGGCTTCTTACGCCAGGAAACTTGTCAGGGCTGTGGAGAAAGGAGATGGACACCTCGTCAGTGACAGAATCACTGACTTGAAGGACGTCCTGGAGAACCCGGACACGTCACTGGAAACCACCAGTATCTGCCTGAACGACGACGTGAGTTGTAAAGTGAAGGCCGATA…	0.111471	0.0325369	0	0.115053	0.0843905	0.104072
	FR20737026	Åfjord/Fosen	Trøndelag	02.06.2019	22.9	52	1201.45	4105.23	998.072	785.757	13.2351	67.3459	YES	5	9952	AGACTGCGTTTCCAGGGTTCGAAGTGGTGGCCAGCAACCGGTCGTCCAACGACCATGCCGCCGCCAGAGCTTTCTCCCACTTGGCTACCAAGTGGATTGAGCGCGACATCGATGGCCGTCAGGTCATCGTTGCCGACATAGGGAGCGCACCAGCGAGAAGAGTCGGGGCACCCGATAATGTCACATACCACAGTGTGTGTCCTCGCAAATGCGCTGAAGACCCTGAGAGGCTGGCTTCTTACGCCAGGAAACTTGTCAGGGCTGTGGAGAAAGGAGATGGACACCTCGTCAGTGACAGAATCACTGACTTGAAGGACGTCCTGGAGAACCCGGACACGTCACTGGAAACCACCAGTATCTGCCTGAACGACGACGTGAGTTGTAAAGTGAAGGCCGATA…	0.593895	0.101169	0.148641	0.0831221	0	0
	FR20737032	Åfjord/Fosen	Trøndelag	02.06.2019	23.5	53	242.484	20.972	4.48127	5.89082	0.276982	1.21555		2	3757	AGACTGCGTTTCCAGGGTTCGAAGTGGTGGCCAGCAACCGGTCGTCCAACGACCATGCCGCCGCCAGAGCTTTCTCCCACTTGGCTACCAAGTGGATTGAGCGCGACATCGATGGCCGTCAGGTCATCGTTGCCGACATAGGGAGCGCACCAGCGAGAAGAGTCGGGGCACCCGATAATGTCACATACCACAGTGTGTGTCCTCGCAAATGCGCTGAAGACCCTGAGAGGCTGGCTTCTTACGCCAGGAAACTTGTCAGGGCTGTGGAGAAAGGAGATGGACACCTCGTCAGTGACAGAATCACTGACTTGAAGGACGTCCTGGAGAACCCGGACACGTCACTGGAAACCACCAGTATCTGCCTGAACGACGACGTGAGTTGTAAAGTGAAGGCCGATA…	0.137373	0.167768	0.0713905	0	0	0
	FR20737033	Åfjord/Fosen	Trøndelag	02.06.2019	25.1	54	3633.88	8570.52	1169.71	419.086	43.6856	209.114	YES	5	9899	AGACTGCGTTTCCAGGGTTCGAAGTGGTGGCCAGCAACCGGTCGTCCAACGACCATGCCGCCGCCAGAGCTTTCTCCCACTTGGCTACCAAGTGGATTGAGCGCGACATCGATGGCCGTCAGGTCATCGTTGCCGACATAGGGAGCGCACCAGCGAGAAGAGTCGGGGCACCCGATAATGTCACATACCACAGTGTGTGTCCTCGCAAATGCGCTGAAGACCCTGAGAGGCTGGCTTCTTACGCCAGGAAACTTGTCAGGGCTGTGGAGAAAGGAGATGGACACCTCGTCAGTGACAGAATCACTGACTTGAAGGACGTCCTGGAGAACCCGGACACGTCACTGGAAACCACCAGTATCTGCCTGAACGACGACGTGAGTTGTAAAGTGAAGGCCGATA…	0.347364	0.41332	0.0948322	0.118094	0	0
	FR19393158	Åfjord/Fosen	Trøndelag	04.10.2019	25.3	55	319.635	788.227	102.982	15.4268	252.325	37.8075	YES	5	9351	AGACTGCGTTTCCAGGGTTCGAAGTGGTGGCCAGCAACCGGTCGTCCAACGACCATGCCGCCGCCAGAGCTTTCTCCCACTTGGCTACCAAGTGGATTGAGCGCGACATCGATGGCCGTCAGGTCATCGTTGCCGACATAGGGAGCGCACCAGCGAGAAGAGTCGGGGCACCCGATAATGTCACATACCACAGTGTGTGTCCTCGCAAATGCGCTGAAGACCCTGAGAGGCTGGCTTCTTACGCCAGGAAACTTGTCAGGGCTGTGGAGAAAGGAGATGGACACCTCGTCAGTGACAGAATCACTGACTTGAAGGACGTCCTGGAGAACCCGGACACGTCACTGGAAACCACCAGTATCTGCCTGAACGACGACGTGAGTTGTAAAGTGAAGGCCGATA…	0.0689177	0.927809	0.106553	0	0.166023	0.972851
	FR19393169	Åfjord/Fosen	Trøndelag	04.10.2019	30.4	56	376.79	2061.16	536.193	1.9335	24.6498	24.9778		4	7873	AGACTGCGTTTCCAGGGTTCGAAGTGGTGGCCAGCAACCGGTCGTCCAACGACCATGCCGCCGCCAGAGCTTTCTCCCACTTGGCTACCAAGTGGATTGAGCGCGACATCGATGGCCGTCAGGTCATCGTTGCCGACATAGGGAGCGCACCAGCGAGAAGAGTCGGGGCACCCGACAATGTCACATACCACAGTGTGTGTCCTCGCAAATGCGCTGAAGACCCTGAGAGGCTGGCTTCTTACGCCAGGAAACTTGTCAGGGCTGTGGAGAAAGGAGATGGACACCTCGTCAGTGACAGAATCACTGACTTGAAGGACGTCCTGGAGAACCCGGATACGTCACTGGAAACCACCAGTATCTGCCTGAACGACGACGTGAGTTGTAAAGTGAAGGCCGATA…	0.142923	0.617184	0	0	0.111969	0.0835047
	FR20689526	Smøla area	Møre og Romsdal	05.28.2019	22.9	57	1294.57	3491.21	1480.57	414.447	241.906	236.213	YES	6	11371	AGACTGCGTTTCCAGGGTTCGAAGTGGTGGCCAGCAACCGGTCGTCCAACGACCATGCCGCCGCCAGAGCTTTCTCCCACTTGGCTACCAAGTGGATTGAGCGCGACATCGATGGCCGTCAGGTCATCGTTGCCGACATAGGGAGCGCACCAGCGAGAAGAGTCGGGGCACCCGATAATGTCACATACCACAGTGTGTGTCCTCGCAAATGCGCTGAAGACCCTGAGAGGCTGGCTTCTTACGCCAGGAAACTTGTCAGGGCTGTGGAGAAAGGAGATGGACACCTCGTCAGTGACAGAATCACTGACTTGAAGGACGTCCTGGAGAACCCGGACACGTCACTGGAAACCACCAGTATCTGCCTGAACGACGACGTGAGTTGTAAAGTGAAGGCCGATA…	0	0.0945602	0.126798	0	0.0733591	0.05471
	FR20689530	Smøla area	Møre og Romsdal	05.28.2019	18.7	58	3122.53	4066.47	3153.76	478.992	733.259	284.386	YES	6	11378	AGACTGCGTTTCCAGGGTTCGAAGTGGTGGCCAGCAACCGGTCGTCCAACGACCATGCCGCCGCCAGAGCTTTCTCCCACTTGGCTACCAAGTGGATTGAGCGCGACATCGATGGCCGTCAGGTCATCGTTGCCGACATAGGGAGCGCACCAGCGAGAAGAGTCGGGGCACCCGATAATGTCACATACCACAGTGTGTGTCCTCGCAAATGCGCTGAAGACCCTGAGAGGCTGGCTTCTTACGCCAGGAAACTTGTCAGGGCTGTGGAGAAAGGAGATGGACACCTCGTCAGTGACAGAATCACTGACTTGAAGGACGTCCTGGAGAACCCGGACACGTCACTGGAAACCACCAGTATCTGCCTGAACGACGACGTGAGTTGTAAAGTGAAGGCCGATA…	1.41351	0.250635	0.111348	0	0.132377	0.232003
	FR20689531	Smøla area	Møre og Romsdal	05.28.2019	24.1	59	2322.28	3646.22	2888.41	831.413	345.042	209.507	YES	6	11389	AGACTGCGTTTCCAGGGTTCGAAGTGGTGGCCAGCAACCGGTCGTCCAACGACCATGCCGCCGCCAGAGCTTTCTCCCACTTGGCTACCAAGTGGATTGAGCGCGACATCGATGGCCGTCAGGTCATCGTTGCCGACATAGGGAGCGCACCAGCGAGAAGAGTCGGGGCACCCGATAATGTCACATACCACAGTGTGTGTCCTCGCAAATGCGCTGAAGACCCTGAGAGGCTGGCTTCTTACGCCAGGAAACTTGTCAGGGCTGTGGAGAAAGGAGATGGACACCTCGTCAGTGACAGAATCACTGACTTGAAGGACGTCCTGGAGAACCCGGACACGTCACTGGAAACCACCAGTATCTGCCTGAACGACGACGTGAGTTGTAAAGTGAAGGCCGATA…	0.584644	0.352822	0.152904	0	0	0
	FR20679287	Smøla area	Møre og Romsdal	05.14.2019	17.2	60	1661.21	1510.97	1384.22	488.862	153.156	55.1983	YES	5	9895	AGACTGCGTTTCCAGGGTTCGAAGTGGTGGCCAGCAACCGGTCGTCCAACGACCATGCCGCCGCCAGAGCTTTCTCCCACTTGGCTACCAAGTGGATTGAGCGCGACATCGATGGCCGTCAGGTCATCGTTGCCGACATAGGGAGCGCACCAGCGAGAAGAGTCGGGGCACCCGATAATGTCACATACCACAGTGTGTGTCCTCGCAAATGCGCTGAAGACCCTGAGAGGCTGGCTTCTTACGCCAGGAAACTTGTCAGGGCTGTGGAGAAAGGAGATGGACACCTCGTCAGTGACAGAATCACTGACTTGAAGGACGTCCTGGAGAACCCGGACACGTCACTGGAAACCACCAGTATCTGCCTGAACGACGACGTGAGTTGTAAAGTGAAGGCCGATA…	1.06013	1.4062	2.05115	0.21997	0.273028	0.203209
	FR20679289	Smøla area	Møre og Romsdal	05.14.2019	16.7	61	927.656	834.304	503.04	56.061	110.145	47.7392		4	7874	AGACTGCGTTTCCAGGGTTCGAAGTGGTGGCCAGCAACCGGTCGTCCAACGACCATGCCGCCGCCAGAGCTTTCTCCCACTTGGCTACCAAGTGGATTGAGCGCGACATCGATGGCCGTCAGGTCATCGTTGCCGACATAGGGAGCGCACCAGCGAGAAGAGTCGGGGCACCCGATAATGTCACATACCACAGTGTGTGTCCTCGCAAATGCGCTGAAGACCCTGAGAGGCTGGCTTCTTACGCCAGGAAACTTGTCAGGGCTGTGGAGAAAGGAGATGGACACCTCGTCAGTGACAGAATCACTGACTTGAAGGACGTCCTGGAGAACCCGGACACGTCACTGGAAACCACCAGTATCTGCCTGAACGACGACGTGAGTTGTAAAGTGAAGGCCGATA…	0.0767808	0.933401	0.0602025	0	0	0.137803
	FR20679294	Smøla area	Møre og Romsdal	05.14.2019	17.8	62	1109.13	1239.06	1057.16	187.801	128.017	115.143	YES	5	9886	AGACTGCGTTTCCAGGGTTCGAAGTGGTGGCCAGCAACCGGTCGTCCAACGACCATGCCGCCGCCAGAGCTTTCTCCCACTTGGCTACCAAGTGGATTGAGCGCGACATCGATGGCCGTCAGGTCATCGTTGCCGACATAGGGAGCGCACCAGCGAGAAGAGTCGGGGCACCCGATAATGTCACATACCACAGTGTGTGTCCTCGCAAATGCGCTGAAGACCCTGAGAGGCTGGCTTCTTACGCCAGGAAACTTGTCAGGGCTGTGGAGAAAGGAGATGGACACCTCGTCAGTGACAGAATCACTGACTTGAAGGACGTCCTGGAGAACCCGGACACGTCACTGGAAACCACCAGTATCTGCCTGAACGACGACGTGAGTTGTAAAGTGAAGGCCGATA…	1.20999	0.840366	0.164092	0	0.345284	0.870424
	FR20679295	Smøla area	Møre og Romsdal	05.14.2019	18	63	3112.17	963.159	1014.13	627.509	120.834	119.583	YES	5	9895	AGACTGCGTTTCCAGGGTTCGAAGTGGTGGCCAGCAACCGGTCGTCCAACGACCATGCCGCCGCCAGAGCTTTCTCCCACTTGGCTACCAAGTGGATTGAGCGCGACATCGATGGCCGTCAGGTCATCGTTGCCGACATAGGGAGCGCACCAGCGAGAAGAGTCGGGGCACCCGATAATGTCACATACCACAGTGTGTGTCCTCGCAAATGCGCTGAAGACCCTGAGAGGCTGGCTTCTTACGCCAGGAAACTTGTCAGGGCTGTGGAGAAAGGAGATGGACACCTCGTCAGTGACAGAATCACTGACTTGAAGGACGTCCTGGAGAACCCGGACACGTCACTGGAAACCACCAGTATCTGCCTGAACGACGACGTGAGTTGTAAAGTGAAGGCCGATA…	0.241443	0.193188	0.216303	0.551951	0.306122	0.510901
	FR20686188	Smøla area	Møre og Romsdal	06.26.2019	16.9	64	3553.09	4001.66	849.302	350.963	526.206	200.278	YES	6	11387	AGACTGCGTTTCCAGGGTTCGAAGTGGTGGCCAGCAACCGGTCGTCCAACGACCATGCCGCCGCCAGAGCTTTCTCCCACTTGGCTACCAAGTGGATTGAGCGCGACATCGATGGCCGTCAGGTCATCGTTGCCGACATAGGGAGCGCACCAGCGAGAAGAGTCGGGGCACCCGATAATGTCACATACCACAGTGTGTGTCCTCGCAAATGCGCTGAAGACCCTGAGAGGCTGGCTTCTTACGCCAGGAAACTTGTCAGGGCTGTGGAGAAAGGAGATGGACACCTCGTCAGTGACAGAATCACTGACTTGAAGGACGTCCTGGAGAACCCGGACACGTCACTGGAAACCACCAGTATCTGCCTGAACGACGACGTGAGTTGTAAAGTGAAGGCCGATA…	1.34968	4.07524	4.72136	1.49417	0.455598	0.430276
	FR20686196	Smøla area	Møre og Romsdal	06.26.2019	17.4	65	2587.65	2966.06	2069.29	871.15	272.581	152.942	YES	6	11373	AGACTGCGTTTCCAGGGTTCGAAGTGGTGGCCAGCAACCGGTCGTCCAACGACCATGCCGCCGCCAGAGCTTTCTCCCACTTGGCTACCAAGTGGATTGAGCGCGACATCGATGGCCGTCAGGTCATCGTTGCCGACATAGGGAGCGCACCAGCGAGAAGAGTCGGGGCACCCGATAATGTCACATACCACAGTGTGTGTCCTCGCAAATGCGCTGAAGACCCTGAGAGGCTGGCTTCTTACGCCAGGAAACTTGTCAGGGCTGTGGAGAAAGGAGATGGACACCTCGTCAGTGACAGAATCACTGACTTGAAGGACGTCCTGGAGAACCCGGACACGTCACTGGAAACCACCAGTATCTGCCTGAACGACGACGTGAGTTGTAAAGTGAAGGCCGATA…	0.0675301	0.546518	0.491742	0.0663964	0.0728075	0.0785685
	FR20686198	Smøla area	Møre og Romsdal	06.26.2019	17.8	66	1858.49	2177.85	1652.58	834.764	215.393	111.304	YES	6	11377	AGACTGCGTTTCCAGGGTTCGAAGTGGTGGCCAGCAACCGGTCGTCCAACGACCATGCCGCCGCCAGAGCTTTCTCCCACTTGGCTACCAAGTGGATTGAGCGCGACATCGATGGCCGTCAGGTCATCGTTGCCGACATAGGGAGCGCACCAGCGAGAAGAGTCGGGGCACCCGATAATGTCACATACCACAGTGTGTGTCCTCGCAAATGCGCTGAAGACCCTGAGAGGCTGGCTTCTTACGCCAGGAAACTTGTCAGGGCTGTGGAGAAAGGAGATGGACACCTCGTCAGTGACAGAATCACTGACTTGAAGGACGTCCTGGAGAACCCGGACACGTCACTGGAAACCACCAGTATCTGCCTGAACGACGACGTGAGTTGTAAAGTGAAGGCCGATA…	0.559667	0.328927	0.252531	0.0755195	0.0794264	0.0596462
	FR20686207	Smøla area	Møre og Romsdal	06.26.2019	19	67	1011.12	538.028	679.396	192.448	73.6514	45.4792	YES	5	9895	AGACTGCGTTTCCAGGGTTCGAAGTGGTGGCCAGCAACCGGTCGTCCAACGACCATGCCGCCGCCAGAGCTTTCTCCCACTTGGCTACCAAGTGGATTGAGCGCGACATCGATGGCCGTCAGGTCATCGTTGCCGACATAGGGAGCGCACCAGCGAGAAGAGTCGGGGCACCCGATAATGTCACATACCACAGTGTGTGTCCTCGCAAATGCGCTGAAGACCCTGAGAGGCTGGCTTCTTACGCCAGGAAACTTGTCAGGGCTGTGGAGAAAGGAGATGGACACCTCGTCAGTGACAGAATCACTGACTTGAAGGACGTCCTGGAGAACCCGGACACGTCACTGGAAACCACCAGTATCTGCCTGAACGACGACGTGAGTTGTAAAGTGAAGGCCGATA…	0.107771	0.0427046	0	0.198175	0.148924	0.111477
	FR20065735	Smøla area	Møre og Romsdal	07.15.2019	25.7	68	765.281	1570.75	783.245	105.398	19.2032	12.6072	YES	5	9886	AGACTGCGTTTCCAGGGTTCGAAGTGGTGGCCAGCAACCGGTCGTCCAACGACCATGCCGCCGCCAGAGCTTTCTCCCACTTGGCTACCAAGTGGATTGAGCGCGACATCGATGGCCGTCAGGTCATCGTTGCCGACATAGGGAGCGCACCAGCGAGAAGAGTCGGGGCACCCGATAATGTCACATACCACAGTGTGTGTCCTCGCAAATGCGCTGAAGACCCTGAGAGGCTGGCTTCTTACGCCAGGAAACTTGTCAGGGCTGTGGAGAAAGGAGATGGACACCTCGTCAGTGACAGAATCACTGACTTGAAGGACGTCCTGGAGAACCCGGACACGTCACTGGAAACCACCAGTATCTGCCTGAACGACGACGTGAGTTGTAAAGTGAAGGCCGATA…	0.0707678	0.273513	0.188066	0	0.0606729	0.0464829
	FR20065736	Smøla area	Møre og Romsdal	07.15.2019	20.9	69	927.025	642.224	703.25	285.26	109.335	56.074	YES	5	9886	AGACTGCGTTTCCAGGGTTCGAAGTGGTGGCCAGCAACCGGTCGTCCAACGACCATGCCGCCGCCAGAGCTTTCTCCCACTTGGCTACCAAGTGGATTGAGCGCGACATCGATGGCCGTCAGGTCATCGTTGCCGACATAGGGAGCGCACCAGCGAGAAGAGTCGGGGCACCCGATAATGTCACATACCACAGTGTGTGTCCTCGCAAATGCGCTGAAGACCCTGAGAGGCTGGCTTCTTACGCCAGGAAACTTGTCAGGGCTGTGGAGAAAGGAGATGGACACCTCGTCAGTGACAGAATCACTGACTTGAAGGACGTCCTGGAGAACCCGGACACGTCACTGGAAACCACCAGTATCTGCCTGAACGACGACGTGAGTTGTAAAGTGAAGGCCGATA…	1.24514	0.387392	1.94353	0.191586	0.0810811	0.0604689
	FR20065814	Smøla area	Møre og Romsdal	07.15.2019	24.5	70	366.65	319.579	204.842	27.0432	5.91244	4.23118		3	5443	AGACTGCGTTTCCAGGGTTCGAAGTGGTGGCCAGCAACCGGTCGTCCAACGACCATGCCGCCGCCAGAGCTTTCTCCCACTTGGCTACCAAGTGGATTGAGCGCGACATCGATGGCCGTCAGGTCATCGTTGCCGACATAGGGAGCGCACCAGCGAGAAGAGTCGGGGCACCCGATAATGTCACATACCACAGTGTGTGTCCTCGCAAATGCGCTGAAGACCCTGAGAGGCTGGCTTCTTACGCCAGGAAACTTGTCAGGGCTGTGGAGAAAGGAGATGGACACCTCGTCAGTGACAGAATCACTGACTTGAAGGACGTCCTGGAGAACCCGGACACGTCACTGGAAACCACCAGTATCTGCCTGAACGACGACGTGAGTTGTAAAGTGAAGGCCGATA…	0.0911193	0.248602	0.0815131	0.0395337	0	0
	FR20065818	Smøla area	Møre og Romsdal	07.15.2019	18.5	71	1721.57	1335.79	1467.1	499.274	188.1	86.8589	YES	6	11612	AGACTGCGTTTCCAGGGTTCGAAGTGGTGGCCAGCAACCGGTCGTCCAACGACCATGCCGCCGCCAGAGCTTTCTCCCACTTGGCTACCAAGTGGATTGAGCGCGACATCGATGGCCGTCAGGTCATCGTTGCCGACATAGGGAGCGCACCAGCGAGAAGAGTCGGGGCACCCGATAATGTCACATACCACAGTGTGTGTCCTCGCAAATGCGCTGAAGACCCTGAGAGGCTGGCTTCTTACGCCAGGAAACTTGTCAGGGCTGTGGAGAAAGGAGATGGACACCTCGTCAGTGACAGAATCACTGACTTGAAGGACGTCCTGGAGAACCCGGACACGTCACTGGAAACCACCAGTATCTGCCTGAACGACGACGTGAGTTGTAAAGTGAAGGCCGATA…	0.424144	0.93696	0.177944	0.0963001	0.150579	0.135747
	FR20737058	Smøla area	Møre og Romsdal	07.31.2019	22.9	72	1533.4	2280.42	272.001	12.6834	191.91	63.028	YES	5	9356	AGACTGCGTTTCCAGGGTTCGAAGTGGTGGCCAGCAACCGGTCGTCCAACGACCATGCCGCCGCCAGAGCTTTCTCCCACTTGGCTACCAAGTGGATTGAGCGCGACATCGATGGCCGTCAGGTCATCGTTGCCGACATAGGGAGCGCACCAGCGAGAAGAGTCGGGGCACCCGATAATGTCACATACCACAGTGTGTGTCCTCGCAAATGCGCTGAAGACCCTGAGAGGCTGGCTTCTTACGCCAGGAAACTTGTCAGGGCTGTGGAGAAAGGAGATGGACACCTCGTCAGTGACAGAATCACTGACTTGAAGGACGTCCTGGAGAACCCGGACACGTCACTGGAAACCACCAGTATCTGCCTGAACGACGACGTGAGTTGTAAAGTGAAGGCCGATA…	0	0.0838841	0.871071	0.0572732	0	0.113945
	FR20737060	Smøla area	Møre og Romsdal	07.31.2019	20.1	73	2339.28	6243.82	1881.34	1285.7	463.809	182.71	YES	6	11376	AGACTGCGTTTCCAGGGTTCGAAGTGGTGGCCAGCAACCGGTCGTCCAACGACCATGCCGCCGCCAGAGCTTTCTCCCACTTGGCTACCAAGTGGATTGAGCGCGACATCGATGGCCGTCAGGTCATCGTTGCCGACATAGGGAGCGCACCAGCGAGAAGAGTCGGGGCACCCGATAATGTCACATACCACAGTGTGTGTCCTCGCAAATGCGCTGAAGACCCTGAGAGGCTGGCTTCTTACGCCAGGAAACTTGTCAGGGCTGTGGAGAAAGGAGATGGACACCTCGTCAGTGACAGAATCACTGACTTGAAGGACGTCCTGGAGAACCCGGACACGTCACTGGAAACCACCAGTATCTGCCTGAACGACGACGTGAGTTGTAAAGTGAAGGCCGATA…	0.0707678	0.267921	0	0	0	0
	FR20689317	Smøla area	Møre og Romsdal	08.31.2019	24.5	74	72.1258	867.712	116.337	5.15186	2.66355	0.600987		2	3450	NNNNNNNNNNNNNNNNNNNNNNNNNNNNNNNNNNNNNNNNNNNNNNNNNNNNNNNNNNNNNNNNNNNNNNNNNNNNNNNNNNNNNNNNNNNNNNNNNNNNNNNNNNNNNNNNNNNNNNNNNNNNNNNNNNNNNNNNNNNNNNNNNNNNNNNNNNNNNNNNNNNNNNNNNNNNNNNNNNNNNNNNNNNNNNNNNNNNNNNNNNNNNNNNNNNNNNNNNNNNNNNNNNNNNNNNNNNNNNNNNNNNNNNNNNNNNNNNNNNNNNNNNNNNNNNNNNNNNNNNNNNNNNNNNNNNNNNNNNNNNNNNNNNNNNNNNNNNNNNNNNNNNNNNNNNNNNNNNNNNNNNNNNNNNNNNNNNNNNNNNNNNNNNNNNNNNNNNNNNNNNNNNNNNNNNNNNNNNNN…	0	0.086426	0.0905701	0	0	0
	FR20689322	Smøla area	Møre og Romsdal	08.31.2019	25.6	75	2.26457	16.1037	44.838	7.81191	3.63216	3.96257		1	1696	NNNNNNNNNNNNNNNNNNNNNNNNNNNNNNNNNNNNNNNNNNNNNNNNNNNNNNNNNNNNNNNNNNNNNNNNNNNNNNNNNNNNNNNNNNNNNNNNNNNNNNNNNNNNNNNNNNNNNNNNNNNNNNNNNNNNNNNNNNNNNNNNNNNNNNNNNNNNNNNNNNNNNNNNNNNNNNNNNNNNNNNNNNNNNNNNNNNNNNNNNNNNNNNNNNNNNNNNNNNNNNNNNNNNNNNNNNNNNNNNNNNNNNNNNNNNNNNNNNNNNNNNNNNNNNNNNNNNNNNNNNNNNNNNNNNNNNNNNNNNNNNNNNNNNNNNNNNNNNNNNNNNNNNNNNNNNNNNNNNNNNNNNNNNNNNNNNNNNNNNNNNNNNNNNNNNNNNNNNNNNNNNNNNNNNNNNNNNNNN…	0	0.108287	0.528503	0	0	0.125874
	FR21280118	Åfjord/Fosen	Trøndelag	10.18.2019	24.1	76	2344.25	5879.67	3449.02	1719.17	428.242	622.486	YES	6	11389	AGACTGCGTTTCCAGGGTTCGAAGTGGTGGCCAGCAACCGGTCGTCCAACGACCATGCCGCCGCCAGAGCTTTCTCCCACTTGGCTACCAAGTGGATTGAGCGCGACATCGATGGCCGTCAGGTCATCGTTGCCGACATAGGGAGCGCACCAGCGAGAAGAGTCGGGGCACCCGATAATGTCACATACCACAGTGTGTGTCCTCGCAAATGCGCTGAAGACCCTGAGAGGCTGGCTTCTTACGCCAGGAAACTTGTCAGGGCTGTGGAGAAAGGAGATGGACACCTCGTCAGTGACAGAATCACTGACTTGAAGGACGTCCTGGAGAACCCGGACACGTCACTGGAAACCACCAGTATCTGCCTGAACGACGACGTGAGTTGTAAAGTGAAGGCCGATA…	0	0	0	0	0	0
	FR21280120	Åfjord/Fosen	Trøndelag	10.18.2019	15.5	77	449.007	525.238	646.817	174.412	42.815	28.7092	YES	5	9895	AGACTGCGTTTCCAGGGTTCGAAGTGGTGGCCAGCAACCGGTCGTCCAACGACCATGCCGCCGCCAGAGCTTTCTCCCACTTGGCTACCAAGTGGATTGAGCGCGACATCGATGGCCGTCAGGTCATCGTTGCCGACATAGGGAGCGCACCAGCGAGAAGAGTCGGGGCACCCGATAATGTCACATACCACAGTGTGTGTCCTCGCAAATGCGCTGAAGACCCTGAGAGGCTGGCTTCTTACGCCAGGAAACTTGTCAGGGCTGTGGAGAAAGGAGATGGACACCTCGTCAGTGACAGAATCACTGACTTGAAGGACGTCCTGGAGAACCCGGACACGTCACTGGAAACCACCAGTATCTGCCTGAACGACGACGTGAGTTGTAAAGTGAAGGCCGATA…	0.0259019	0.169802	0.985615	0.116067	0	0
	FR21280121	Åfjord/Fosen	Trøndelag	10.18.2019	16.7	78	3289.06	4819.63	3622.3	1287.89	53.1768	140.109	YES	5	9898	AGACTGCGTTTCCAGGGTTCGAAGTGGTGGCCAGCAACCGGTCGTCCAACGACCATGCCGCCGCCAGAGCTTTCTCCCACTTGGCTACCAAGTGGATTGAGCGCGACATCGATGGCCGTCAGGTCATCGTTGCCGACATAGGGAGCGCACCAGCGAGAAGAGTCGGGGCACCCGATAATGTCACATACCACAGTGTGTGTCCTCGCAAATGCGCTGAAGACCCTGAGAGGCTGGCTTCTTACGCCAGGAAACTTGTCAGGGCTGTGGAGAAAGGAGATGGACACCTCGTCAGTGACAGAATCACTGACTTGAAGGACGTCCTGGAGAACCCGGACACGTCACTGGAAACCACCAGTATCTGCCTGAACGACGACGTGAGTTGTAAAGTGAAGGCCGATA…	0.547641	0.216065	0.0356953	0.147491	0	0.257919
	FR21280122	Åfjord/Fosen	Trøndelag	10.18.2019	28.2	79	461.761	1294.15	164.974	9.0129	13.1267	4.08803		3	5443	AGACTGCGTTTCCAGGGTTCGAAGTGGTGGCCAGCAACCGGTCGTCCAACGACCATGCCGCCGCCAGAGCTTTCTCCCACTTGGCTACCAAGTGGATTGAGCGCGACATCGATGGCCGTCAGGTCATCGTTGCCGACATAGGGAGCGCACCAGCGAGAAGAGTCGGGGCACCCGATAATGTCACATACCACAGTGTGTGTCCTCGCAAATGCGCTGAAGACCCTGAGAGGCTGGCTTCTTACGCCAGGAAACTTGTCAGGGCTGTGGAGAAAGGAGATGGACACCTCGTCAGTGACAGAATCACTGACTTGAAGGACGTCCTGGAGAACCCGGACACGTCACTGGAAACCACCAGTATCTGCCTGAACGACGACGTGAGTTGTAAAGTGAAGGCCGATA…	0	0	0	0	0	0
	FR20041245	Åfjord/Fosen	Trøndelag	10.28.2019	21	80	2547.49	5244.17	1220.12	123.583	1284.39	1061.98	YES	6	11385	AGACTGCGTTTCCAGGGTTCGAAGTGGTGGCCAGCAACCGGTCGTCCAACGACCATGCCGCCGCCAGAGCTTTCTCCCACTTGGCTACCAAGTGGATTGAGCGCGACATCGATGGCCGTCAGGTCATCGTTGCCGACATAGGGAGCGCACCAGCGAGAAGAGTCGGGGCACCCGATAATGTCACATACCACAGTGTGTGTCCTCGCAAATGCGCTGAAGACCCTGAGAGGCTGGCTTCTTACGCCAGGAAACTTGTCAGGGCTGTGGAGAAAGGAGATGGACACCTCGTCAGTGACAGAATCACTGACTTGAAGGACGTCCTGGAGAACCCGGACACGTCACTGGAAACCACCAGTATCTGCCTGAACGACGACGTGAGTTGTAAAGTGAAGGCCGATA…	0.369103	0.139807	0.0277038	0	0.0353006	0.0263266
	FR20041246	Åfjord/Fosen	Trøndelag	10.28.2019	29.3	81	128.769	1556.84	211.411	10.1935	16.5248	14.4188		3	5880	NNNNNNNNNNNNNNNNNNNNNNNNNNNNNNNNNNNNNNNNNNNNNNNNNNNNNNNNNNNNNNNNNNNNNNNNNNNNNNNNNNNNNNNNNNNNNNNNNNNNNNNNNNNNNNNNNNNNNNNNNNNNNNNNNNNNNNNNNNNNNNNNNNNNNNNNNNNNNNNNNNNNNNNNNNNNNNNNNNNNNNNNNNNNNNNNNNNNNNNNNNNNNNNNNNNNNNNNNNNNNNNNNNNNNNNNNNNNNNNNNNNNNNNNNNNNNNNNNNNNNNNNNNNNNNNNNNNNNNNNNNNNNNNNNNNNNNNNNNNNNNNNNNNNNNNNNNNNNNNNNNNNNNNNNNNNNNNNNNNNNNNNNNNNNNNNNNNNNNNNNNNNNNNNNNNNNNNNNNNNNNNNNNNNNNNNNNNNNNN…	0.0698427	0.175902	0.0868407	0	0	0
	FR20041247	Åfjord/Fosen	Trøndelag	10.28.2019	31.3	82	1233.31	1729.52	265.224	31.2079	3.90363	4.29083		3	5443	AGACTGCGTTTCCAGGGTTCGAAGTGGTGGCCAGCAACCGGTCGTCCAACGACCATGCCGCCGCCAGAGCTTTCTCCCACTTGGCTACCAAGTGGATTGAGCGCGACATCGATGGCCGTCAGGTCATCGTTGCCGACATAGGGAGCGCACCAGCGAGAAGAGTCGGGGCACCCGATAATGTCACATACCACAGTGTGTGTCCTCGCAAATGCGCTGAAGACCCTGAGAGGCTGGCTTCTTACGCCAGGAAACTTGTCAGGGCTGTGGAGAAAGGAGATGGACACCTCGTCAGTGACAGAATCACTGACTTGAAGGACGTCCTGGAGAACCCGGACACGTCACTGGAAACCACCAGTATCTGCCTGAACGACGACGTGAGTTGTAAAGTGAAGGCCGATA…	0.362627	1.02796	0.10975	0.0694374	0.169333	0.974496
	FR20041260	Åfjord/Fosen	Trøndelag	10.28.2019	28.8	83	2.5444	8.16929	3.54406	33.3017	0.622797	0.390374		0	0	N/A	0.0744681	0.183528	0.0921684	0	0	0
	FR182796282	Rogaland	Rogaland	04.02.2020	19.4	84	40.0634	31.8948	45.5325	22.2898	8.70319	7.52406		2	3451	NNNNNNNNNNNNNNNNNNNNNNNNNNNNNNNNNNNNNNNNNNNNNNNNNNNNNNNNNNNNNNNNNNNNNNNNNNNNNNNNNNNNNNNNNNNNNNNNNNNNNNNNNNNNNNNNNNNNNNNNNNNNNNNNNNNNNNNNNNNNNNNNNNNNNNNNNNNNNNNNNNNNNNNNNNNNNNNNNNNNNNNNNNNNNNNNNNNNNNNNNNNNNNNNNNNNNNNNNNNNNNNNNNNNNNNNNNNNNNNNNNNNNNNNNNNNNNNNNNNNNNNNNNNNNNNNNNNNNNNNNNNNNNNNNNNNNNNNNNNNNNNNNNNNNNNNNNNNNNNNNNNNNNNNNNNNNNNNNNNNNNNNNNNNNNNNNNNNNNNNNNNNNNNNNNNNNNNNNNNNNNNNNNNNNNNNNNNNNNN…	2416.55	4595.68	7143.03	4832.02	704.591	1905.09	YES	6	11639	AGACTGCGTTTCCAGGGTTCGAAGTGGTGGCCAGCAACAGGTCGTCCAACGACCATGCCGCCGCCAGAGCTTTCTCCCACTTGGCTACCAAGTGGATTGAGCGCGACATCGATGGCCGTCAGGTCATCGTTGCCGATATAGGGAGCGCACCAGCGAGAAGAGTCGGGGCACCCGACAATGTCACATACCACAGTGTGTGTCCTCGCAAATGCGCTGAAGACCCTGAGAGGCTGGCTTCTTATGCCAGGAAACTCGTCAGGGCTGTGGAGAGAGGAGATGGGCACCTCGTCAGTGACAGAATCACTGACCTGAAGGATGTCCTGGAGAACCCGGACACGTCACTGGAAACCACCAGTATCTGCCTGAACGACGACGTGAGTTGTAAAGTAAAGGCCGATA…	Blank
	FR182796280	Rogaland	Rogaland	04.02.2020	23.6	85	3212.71	4891.03	4533.79	1458.12	309.121	1317.61	YES	6	11372	AGACTGCGTTTCCAGGGTTCGAAGTGGTGGCCAGCAACCGGTCGTCCAACGACCATGCCGCCGCCAGAGCTTTCTCCCACTTGGCTACCAAGTGGATTGAGCGCGACATCGATGGCCGTCAGGTCATCGTTGCCGACATAGGGAGCGCACCAGCGAGAAGAGTCGGGGCACCCGATAATGTCACATACCACAGTGTGTGTCCTCGCAAATGCGCTGAAGACCCTGAGAGGCTGGCTTCTTACGCCAGGAAACTTGTCAGGGCTGTGGAGAAAGGAGATGGACACCTCGTCAGTGACAGAATCACTGACTTGAAGGACGTCCTGGAGAACCCGGACACGTCACTGGAAACCACCAGTATCTGCCTGAACGACGACGTGAGTTGTAAAGTGAAGGCCGATA…	310.38	1833.69	841.218	297.734	37.2868	199.648	YES	6	9951	AGACTGCGTTTCCAGGGTTCGAAGTGGTGGCCAGCAACAGGTCGTCCAACGACCATGCCGCCGCCAGAGCTTTCTCCCACTTGGCTACCAAGTGGATTGAGCGCGACATCGATGGCCGTCAGGTCATCGTTGCCGATATAGGGAGCGCACCAGCGAGAAGAGTCGGGGCACCCGATAATGTCACATACCACAGTGTGTGTCCTCGCAAATGCGCTGAAGACCCTGAGAGGCTGGCTTCTTATGCCAGGAAACTCGTCAGGGCTGTGGAGAAAGGAGATGGGCACCTCGTCAGTGACAGAATCACTGACCTGAAGGATGTCCTGGAGAACCCGGATACGTCACTGGAAACCACCAGTATCTGCCTGAACGACGACGTGAGTTGTAAAGTGAAGGCCGATA…	Blank
	FR182796275	Rogaland	Rogaland	04.02.2020	21.4	86	238.822	230.661	169.754	31.5469	44.13	56.0473		4	7873	AGACTGCGTTTCCAGGGTTCGAAGTGGTGGCCAGCAACCGGTCGTCCAACGACCATGCCGCCGCCAGAGCTTTCTCCCACTTGGCTACCAAGTGGATTGAGCGCGACATCGATGGCCGTCAGGTCATCGTTGCCGATATAGGGAGCGCACCAGCGAGAAGAGTCGGGGCACCCGACAATGTCACATACCACAGTGTGTGTCCTCGCAAATGCGCTGAAGACCCTGAGAGGCTGGCTTCTTACGCCAGGAAACTTGTCAGGGCTGTGGAGAAAGGAGATGGACACCTCGTCAGTGACAGAATCACTGACTTGAAGGATGTCCTGGAGAACCCGGACACGTCACTGGAAACCACCAGTATCTGCCTGAACGACGACGTGAGTTGTAAAGTGAAGGCCGATA…	3505.59	7987.57	10919.7	3020.2	1176	2140.85	YES	6	11639	AGACTGCGTTTCCAGGGTTCGAAGTGGTGGCCAGCAACAGGTCGTCCAACGACCATGCCGCCGCCAGAGCTTTCTCCCACTTGGCTACCAAGTGGATTGAGCGCGACATCGATGGCCGTCAGGTCATCGTTGCCGATATAGGGAGCGCACCAGCGAGAAGAGTCGGGGCACCCGACAATGTCACATACCACAGTGTGTGTCCTCGCAAATGCGCTGAAGACCCTGAGAGGCTGGCTTCTTATGCCAGGAAACTCGTCAGGGCTGTGGAGAGAGGAGATGGGCACCTCGTCAGTGACAGAATCACTGACCTGAAGGATGTCCTGGAGAACCCGGACACGTCACTGGAAACCACCAGTATCTGCCTGAACGACGACGTGAGTTGTAAAGTAAAGGCCGATA…	Blank
	FR19707539	Rogaland	Rogaland	01.03.2020	17.3	87	3207.8	2614.01	2247.6	817.887	237.456	73.2221	YES	6	11375	AGACTGCGTTTCCAGGGTTCGAAGTGGTGGCCAGCAACCGGTCGTCCAACGACCATGCCGCCGCCAGAGCTTTCTCCCACTTGGCTACCAAGTGGATTGAGCGCGACATCGATGGCCGTCAGGTCATCGTTGCCGACATAGGGAGCGCACCAGCGAGAAGAGTCGGGGCACCCGATAATGTCACATACCACAGTGTGTGTCCTCGCAAATGCGCTGAAGACCCTGAGAGGCTGGCTTCTTACGCCAGGAAACTTGTCAGGGCTGTGGAGAAAGGAGATGGACACCTCGTCAGTGACAGAATCACTGACTTGAAGGACGTCCTGGAGAACCCGGACACGTCACTGGAAACCACCAGTATCTGCCTGAACGACGACGTGAGTTGTAAAGTGAAGGCCGATA…	0.192877	0.623793	0.480021	0.0775469	0.246553	0.999177
	FR17788099	Hitra area	Trøndelag	10.13.2018	19.5	88	1743.06	12198.5	3272.95	366.597	245.44	834.925	YES	6	11369	AGACTGCGTTTCCAGGGTTCGAAGTGGTGGCCAGCAACCGGTCGTCCAACGACCATGCCGCCGCCAGAGCTTTCTCCCACTTGGCTACCAAGTGGATTGAGCGCGACATCGATGGCCGTCAGGTCATCGTTGCCGACATAGGGAGCGCACCAGCGAGAAGAGTCGGGGCACCCGATAATGTCACATACCACAGTGTGTGTCCTCGCAAATGCGCTGAAGACCCTGAGAGGCTGGCTTCTTACGCCAGGAAACTTGTCAGGGCTGTGGAGAAAGGAGATGGACACCTCGTCAGTGACAGAATCACTGACTTGAAGGACGTCCTGGAGAACCCGGACACGTCACTGGAAACCACCAGTATCTGCCTGAACGACGACGTGAGTTGTAAAGTGAAGGCCGATA…	0.290472	0.290798	0.305274	0	0	0.0608803
	FR22183968	Kristiansund/Frei	Møre og Romsdal	09.18.2019	19.1	89	1972.43	1684.14	2558.45	1026.88	152.592	118.934	YES	5	9895	AGACTGCGTTTCCAGGGTTCGAAGTGGTGGCCAGCAACCGGTCGTCCAACGACCATGCCGCCGCCAGAGCTTTCTCCCACTTGGCTACCAAGTGGATTGAGCGCGACATCGATGGCCGTCAGGTCATCGTTGCCGACATAGGGAGCGCACCAGCGAGAAGAGTCGGGGCACCCGATAATGTCACATACCACAGTGTGTGTCCTCGCAAATGCGCTGAAGACCCTGAGAGGCTGGCTTCTTACGCCAGGAAACTTGTCAGGGCTGTGGAGAAAGGAGATGGACACCTCGTCAGTGACAGAATCACTGACTTGAAGGACGTCCTGGAGAACCCGGACACGTCACTGGAAACCACCAGTATCTGCCTGAACGACGACGTGAGTTGTAAAGTGAAGGCCGATA…	1.33164	1.08033	0.770911	0.455144	0.703254	0.793912
	FR22198486	Kristiansund/Frei	Møre og Romsdal	09.18.2019	22.2	90	4364.64	8725.43	11653.5	2607.95	506.094	1344.69	YES	6	11372	AGACTGCGTTTCCAGGGTTCGAAGTGGTGGCCAGCAACCGGTCGTCCAACGACCATGCCGCCGCCAGAGCTTTCTCCCACTTGGCTACCAAGTGGATTGAGCGCGACATCGATGGCCGTCAGGTCATCGTTGCCGACATAGGGAGCGCACCAGCGAGAAGAGTCGGGGCACCCGATAATGTCACATACCACAGTGTGTGTCCTCGCAAATGCGCTGAAGACCCTGAGAGGCTGGCTTCTTACGCCAGGAAACTTGTCAGGGCTGTGGAGAAAGGAGATGGACACCTCGTCAGTGACAGAATCACTGACTTGAAGGACGTCCTGGAGAACCCGGACACGTCACTGGAAACCACCAGTATCTGCCTGAACGACGACGTGAGTTGTAAAGTGAAGGCCGATA…	0.499075	0	0	0	0.107557	0.136158
	FR20165156	Frøya area	Trøndelag	07.01.2019	26	91	1961.06	1494.87	2189.62	852.933	109.074	85.8486	YES	5	9895	AGACTGCGTTTCCAGGGTTCGAAGTGGTGGCCAGCAACCGGTCGTCCAACGACCATGCCGCCGCCAGAGCTTTCTCCCACTTGGCTACCAAGTGGATTGAGCGCGACATCGATGGCCGTCAGGTCATCGTTGCCGACATAGGGAGCGCACCAGCGAGAAGAGTCGGGGCACCCGATAATGTCACATACCACAGTGTGTGTCCTCGCAAATGCGCTGAAGACCCTGAGAGGCTGGCTTCTTACGCCAGGAAACTTGTCAGGGCTGTGGAGAAAGGAGATGGACACCTCGTCAGTGACAGAATCACTGACTTGAAGGACGTCCTGGAGAACCCGGACACGTCACTGGAAACCACCAGTATCTGCCTGAACGACGACGTGAGTTGTAAAGTGAAGGCCGATA…	0.310823	0.480427	0.368673	0	0	0.160839
	FR19680930	Northern Trøndelag	Trøndelag	01.07.2020	17.2	92	940.388	1019.72	1087.93	523.529	207.97	77.8363	YES	6	11373	AGACTGCGTTTCCAGGGTTCGAAGTGGTGGCCAGCAACCGGTCGTCCAACGACCATGCCGCCGCCAGAGCTTTCTCCCACTTGGCTACCAAGTGGATTGAGCGCGACATCGATGGCCGTCAGGTCATCGTTGCCGACATAGGGAGCGCACCAGCGAGAAGAGTCGGGGCACCCGATAATGTCACATACCACAGTGTGTGTCCTCGCAAATGCGCTGAAGACCCTGAGAGGCTGGCTTCTTACGCCAGGAAACTTGTCAGGGCTGTGGAGAAAGGAGATGGACACCTCGTCAGTGACAGAATCACTGACTTGAAGGACGTCCTGGAGAACCCGGACACGTCACTGGAAACCACCAGTATCTGCCTGAACGACGACGTGAGTTGTAAAGTGAAGGCCGATA…	0.220167	0.0315201	0.0324987	0	0.161611	0.18552
	FR19680940	Northern Trøndelag	Trøndelag	01.07.2020	17.2	93	1454.46	3013.99	4672.35	1290.48	110.487	326.598	YES	5	9898	AGACTGCGTTTCCAGGGTTCGAAGTGGTGGCCAGCAACCGGTCGTCCAACGACCATGCCGCCGCCAGAGCTTTCTCCCACTTGGCTACCAAGTGGATTGAGCGCGACATCGATGGCCGTCAGGTCATCGTTGCCGACATAGGGAGCGCACCAGCGAGAAGAGTCGGGGCACCCGATAATGTCACATACCACAGTGTGTGTCCTCGCAAATGCGCTGAAGACCCTGAGAGGCTGGCTTCTTACGCCAGGAAACTTGTCAGGGCTGTGGAGAAAGGAGATGGACACCTCGTCAGTGACAGAATCACTGACTTGAAGGACGTCCTGGAGAACCCGGACACGTCACTGGAAACCACCAGTATCTGCCTGAACGACGACGTGAGTTGTAAAGTGAAGGCCGATA…	0.178538	0.0788002	0.5935	0.0805879	0	0.0526532
	FR19680943	Northern Trøndelag	Trøndelag	01.07.2020	18.7	94	2426.22	4872.24	3913.55	1879.19	346.175	749.536	YES	6	11388	AGACTGCGTTTCCAGGGTTCGAAGTGGTGGCCAGCAACCGGTCGTCCAACGACCATGCCGCCGCCAGAGCTTTCTCCCACTTGGCTACCAAGTGGATTGAGCGCGACATCGATGGCCGTCAGGTCATCGTTGCCGACATAGGGAGCGCACCAGCGAGAAGAGTCGGGGCACCCGATAATGTCACATACCACAGTGTGTGTCCTCGCAAATGCGCTGAAGACCCTGAGAGGCTGGCTTCTTACGCCAGGAAACTTGTCAGGGCTGTGGAGAAAGGAGATGGACACCTCGTCAGTGACAGAATCACTGACTTGAAGGACGTCCTGGAGAACCCGGACACGTCACTGGAAACCACCAGTATCTGCCTGAACGACGACGTGAGTTGTAAAGTGAAGGCCGATA…	0.102683	0.12303	0.145445	0.981247	0	0.0242698
	Negative control	N/A	N/A	N/A	N/A	95	1.60315	1.75902	7.11662	37.9146	46.9014	5.02304	N/A	N/A	N/A	N/A	0	0	0.0772509	0.921946	0.381688	0.284657
	Negative control	N/A	N/A	N/A	N/A	96	83.1212	8.81088	3.31504	3.56923	87.2808	0.926779	N/A	N/A	N/A	N/A	0	0	0	0	0	0	N/A	N/A	N/A	N/A
						Cut-off :	166.242	17.6218	14.2332	75.8292	174.562	1.85356	N/A	N/A	N/A	N/A	0	0	0.154502	1.84389	0.763376	0.569314	N/A	N/A	N/A	N/A
						Avg:	1754.34	2655.83	1672.09	674.692	389.853	236.255	N/A	N/A	10599.6	N/A	2077.51	4805.65	6301.32	2716.65	639.293	1415.2	N/A	N/A	11076.3	N/A
						SD :	1108.07	2203.35	1658.85	495.79	326.594	325.742	N/A	N/A	799.273	N/A	1624.36	3082.31	5091.69	2282.33	572.158	1059.27	N/A	N/A	974.567	N/A

## Sheet: Table S2
	Source	NCBI accession	Isolate name	Sampling location	Sampling date
	NCBI	AJ316246	N.A. (sleeping disease virus complete genome)	France	1997	Here
	Gallagher et al. 2018	MH708652	SCO074619	Scotland	2007	Here
	Gallagher et al. 2020a	N.A	SCOG58207	Scotland	2007	Here
	Gallagher et al. 2020a	N.A	SCOG52407	Scotland	2007	Here
	Gallagher et al. 2020a	N.A	SCOG57209	Scotland	2009	Here
	Gallagher et al. 2020a	N.A	SCOG40709	Shetland	2009	Here
	Gallagher et al. 2020a	N.A	SCOG42409	Shetland	2009	Here
	Gallagher et al. 2020a	N.A	SCOG39909	Scotland	2009	Here
	Gallagher et al. 2020a	N.A	SCOG57309	Scotland	2009	Here
	Pharmaq Analytiq	OL754579	ALV421	Møre og Romsdal, Norway	2011	Here
	Pharmaq Analytiq	OL754580	ALV423	Møre og Romsdal, Norway	2012	Here
	Pharmaq Analytiq	OL754581	ALV426	North Trøndelag, Norway	2013	Here
	Pharmaq Analytiq	OL754582	ALV1237	North Trøndelag, Norway	2017	Here

## Sheet: Table S3
	Source	Accession	Isolate name	Sampling location	Sampling date
	NCBI	MN906923	FR16893400	Hordaland	2018-03-13
	NCBI	MN906938	FR18295483	Hordaland	2019-04-30
	NCBI	MN906936	FR18295490	Hordaland	2019-04-30
	NCBI	MN906934	FR18290543	Sogn og Fjordane	2019-04-15
	NCBI	MN906929	FR14695472	Sogn og Fjordane	2021-08-31
	NCBI	MN906927	FR14700646	Sogn og Fjordane	2018-05-22
	NCBI	MN906926	FR14700631	Sogn og Fjordane	2018-05-22
	NCBI	MN906919	FR14304869	Sogn og Fjordane	2017-12-13
	NCBI	MN906935	FR16900370	Sogn og Fjordane	2019-04-29
	NCBI	MN906937	FR14794986	Hordaland	2018-01-31
	NCBI	MN906925	FR16893355	Hordaland	2018-03-13
	NCBI	MN906931	FR16934406	Hordaland	2018-08-27
	NCBI	MN906930	FR16934408	Hordaland	2018-08-27
	NCBI	MN906922	FR14305164	Hordaland	2018-01-24
	NCBI	MN906928	FR14603719	Hordaland	2018-06-07
	NCBI	KC122918	SAV3-7-R/09	Rogaland	2009
	NCBI	JQ799139	H10	Norway	2007-10-01
	NCBI	KC122919	KC122919	Rogaland	2010
	NCBI	AY604236	CMS1	Øygarden	2002
	NCBI	AY604235	Hav1	Sotra	2003
	NCBI	MN906918	FR13804133	Sogn og Fjordane	2017-01-16
	NCBI	MN906916	FR12428008	Hordaland	2017-01-30
	NCBI	MN906917	FR12429232	Hordaland	2017-02-20
	NCBI	MW196361	H20/03/2	Norway	2003
	NCBI	DQ149204	SAVH20/03	Oygarden	2003
	NCBI	KC122921	SAV3-8-R/10	Rogaland	2010
	NCBI	KC122922	SAV3-6-H/10	Hordaland	2010
	NCBI	KC122925	SAV3-3-MR/10	Møre og Romsdal	2010
	NCBI	KC122924	SAV3-1-T/10	Troms	2010
	NCBI	KC122926	AV3-2-MR/10	Møre og Romsdal	2010
	NCBI	KC122923	SAV3-4-SF/10	Sogn og Fjordane	2010
	NCBI	MN906921	FR14308528	Hordaland	2018-01-02
	NCBI	KC122920	SAV3-5-H/10	Hordaland	2010
	NCBI	MN906915	FR10484738	Sogn og Fjordane	2016-06-14
	NCBI	MN906920	FR14696209	Rogaland	2018-03-08
	NCBI	MN906932	FR18260741	Hordaland	2019-02-13
	NCBI	MN906933	FR18260737	Hordaland	2019-02-13
	NCBI	AY604238	Tun1	Gulen	2003
	NCBI	AY604237	N3	Osteroy	1997

## Sheet: Table S4
	Reference	Mean mapping depth	Max mapping depth	Min mapping depth	Mean mapping coverage	Maximum mapping coverage	Minimum Mapping Coverage	Number samples coverage > 90%
	SAV1 - JX163854	0.0403136	0.247643	0	2.38719	10.1834	0	0
	SAV2 - AJ316246	4.20204	64.9771	0.0132865	25.3859	51.7401	0.797188	0
	SAV2 - MH708652	1010.85	4392.32	12.4609	96.3178	99.4768	74.5197	86
	SAV3 - AY604238	86.1264	4275.27	0.0112553	27.1919	97.9208	1.12553	2
	SAV4 - MH708651	0.0619483	0.484195	0	3.35935	13.7262	0	0
	SAV5 - MH708653	0.110965	0.616557	0	3.73857	13.4064	0	0
	SAV6 - MH238448	0.0356509	0.345557	0	1.6588	8.3575	0	0
	SAV7 - MT882199	0.0207991	0.269329	0	1.41181	7.2794	0	0
